# Supplementary material for: Manganese Stress Adaptation Mechanisms of Bacillus safensis Strain ST7 From Mine Soil
Source: Front Microbiol. 2021 Nov 25;12:758889. doi: 10.3389/fmicb.2021.758889 (PMC8656422; doi:10.3389/fmicb.2021.758889)
Supplement: Supplementary file 2 [file Table_1.xlsx]

## Sheet: Sheet1
Supplementary Table S1. Primers for confirmation of expressed genes
Parent Gene_ID (gene-BSL056)	Gene annotation	Forward primer (5`-3`)	Reward primer (5`-3`)	Size (bp)
Confirmation of DEGs by qPCR
RS20020	adenylosuccinate synthase	TTCACGGCCAACCTCACG	TGTGTCATCGGTAATGGAATGGT	109
RS13770	branched-chain-amino-acid transaminase	TTCCGCCACGTACCCTTGAT	CGAAATCGTCCAGATGTCCTTAGC	135
RS18315	serine hydroxymethyltransferase	GCAAGTCGATGAGAACAAGATGG	TTCGGTGAAGTATTGAACGGAGA	145
RS12100	aminomethyl-transferring glycine dehydrogenase subunit GcvPA	CCGACTAAACGACCTGGCACTT	CTATTGACGCCGCCTGGAA	149
RS12095	glycine dehydrogenase subunit 2	CCATATCTCCTGGTCTTGCTCTGC	CCGAATACACTAGGCCTCTTTGAAG	133
RS05365	aspartate aminotransferase family protein	CGAGACGGTTCCCATTAGCCA	CAACCGGATGATTGTGACCAA	126
RS07980	chemotaxis protein CheA	ACGAGATTGGTGATCCGCTCT	CAATGAAGACATGGTTTCCGCTA	147
RS18280	F0F1 ATP synthase subunit alpha	TGATAGAACCGCCACCCTTT	TTTCATTATTGCTTCGTCGTCCTC	123
RS18270	F0F1 ATP synthase subunit beta	CGTTCATTTGACCGAAGACCAT	GCACAAGAACACGGCGGTATTTC	133
RS18275	F0F1 ATP synthase subunit gamma	GAACATGTAAAGTTCATCAAACGCTT	TTTCTGAAGTAACAGGGCTTGGAG	113
RS11085	menaquinol-cytochrome c reductase cytochrome b subunit	AAAATCTCGTCAGCGTTTGTGC	GTTATCTTTTACCATGGGATATGAAGG	150
RS07170	cytochrome c oxidase subunit I	ATTACTTGACAACGGTTGACCACA	GCTGAATACGGATAAACATCGCTT	108
RS07865	flagellar basal body M-ring protein FliF	CACAAATTATCAAGGTGCCGATG	CGACCAATGCTTGAATGCCA	149
RS06640	PTS transporter subunit EIIC	TGCACCAGTATTATTTGCGATTCA	GGCAGGATACCAAATAGGAAGAAGT	132
RS03010	multicopper oxidase domain-containing protein	TGGTATGTCACTGTCCTCTGGTGTA	TTTAGAGCTTCCGAAAGATGACTATG	124
RS02135	copper-binding protein	TGATGTTGTGAGTATTTTATTGTCTGTTG	CTCTTCTTTTCGGGTTTGGCTG	112
RS03650	GTP cyclohydrolase II	AAGGTCGGTCTATTGGGCTGATGG	GCTGCTGCTTCCTCGTAATGC	132
16S rDNA	16S rRNA gene (27F/1492R)	AGAGTTTGATCCTGGCTCAG	GGTTACCTTGTTACGACTT	81
Knockout of fifteen genes
Gene601-F/R	Partial fragment of gene_RS03010	CGGGATCCCG AAAAGTTCATAGAGACCTG	GCAGCTCGTAAGTTCTAGTATTGGACGC	696
601-Km-F/Km-R	Complete kanamycin gene	GCGTCCAATACTAGAACTTACGAGCTGCATGTGTC	CGGGATCCCGGTAGGTGGACCAGTTGG	2214
Gene1151-F/R	Partial fragment of gene_RS05775	CGGGATCCCG CAGACACCACGACGATTGC	AGTGTTTGGATTGCGATAGAGA	397
1151-Km-F/Km-R	Complete kanamycin gene	TCTCTATCGCAATCCAAACACT GGGAGCTGCATGTGTC	CGGGATCCCGGTAGGTGGACCAGTTGG	2217
Gene2117-F/R	Partial fragment of gene_RS10620	CGGGATCCCG TTATGGACGATGGCTCAGAAGA	GGATCGCACGCCTGTTCTT	706
2117-Km-F/Km-R	Complete kanamycin gene	AAGAACAGGCGTGCGATCC GGGAGCTGCATGTGTC	CGGGATCCCGGTAGGTGGACCAGTTGG	2214
Gene2120-F/R	Partial fragment of gene_RS10635	CGGGATCCCGGATGATCGGTGACCATGTTCC	GCAGGCGGTGGATGTAGAT	622
2120-Km-F/Km-R	Complete kanamycin gene	ATCTACATCCACCGCCTGCGGGAGCTGCATGTGTC	CGGGATCCCGGTAGGTGGACCAGTTGG	2214
Gene2237-F/R	Partial fragment of gene_RS11215	CGGGATCCCG ACACGCAAGGTCATTCAAGAG	CCGTAACCAGTCTGCTTCAC	699
2237-Km-F/Km-R	Complete kanamycin gene	GTGAAGCAGACTGGTTACGG GGGAGCTGCATGTGTC	CGGGATCCCGGTAGGTGGACCAGTTGG	2215
Gene1568-F/R	Partial fragment of gene_RS07865	CGGGATCCCGCGCAACTCAGACAGAACTATCC	CGTAATCTCCGCTTCCATTCG	630
1568-Km-F/Km-R	Complete kanamycin gene	CGAATGGAAGCGGAGATTACGGGGAGCTGCATGTGTC	CGGGATCCCGGTAGGTGGACCAGTTGG	2216
Gene1571-F/R	Partial fragment of gene_RS07880	CGGGATCCCG GAGCAAGCACCATCCGATAA	CGACCCTTGTAACAGAATCCAT	635
1571-Km-F/Km-R	Complete kanamycin gene	ATGGATTCTGTTACAAGGGTCG GGGAGCTGCATGTGTC	CGGGATCCCGGTAGGTGGACCAGTTGG	2217
Gene1574-F/R	Partial fragment of gene_RS07895	CGGGATCCCG GCCAGGTTCTGAACATAGTGAA	CGTCCGCTTGAATTGCCAA	625
1574-Km-F/Km-R	Complete kanamycin gene	TTGGCAATTCAAGCGGACG GGGAGCTGCATGTGTC	CGGGATCCCGGTAGGTGGACCAGTTGG	2214
Gene1579-F/R	Partial fragment of gene_RS07920	CGGGATCCCGCGCATTATTATCCGCCATCTCA	CCGCTTACCTCGCCAATCT	610
1579-Km-F/Km-R	Complete kanamycin gene	AGATTGGCGAGGTAAGCGGGGGAGCTGCATGTGTC	CGGGATCCCGGTAGGTGGACCAGTTGG	2214
Gene1580-F/R	Partial fragment of gene_RS07925	CGGGATCCCG TTCCTCATCCGTATGTCGCTAT	GTTCTTCCAAGTTCCACCGTAA	623
1580-Km-F/Km-R	Complete kanamycin gene	TTACGGTGGAACTTGGAAGAAC GGGAGCTGCATGTGTC	CGGGATCCCGGTAGGTGGACCAGTTGG	2217
Gene1591-F/R	Partial fragment of gene_RS07980	CGGGATCCCG ACAGTTCTTGATGAAGCGAGAG	CAGGATGATTGATTGCAGGTCT	613
1591-Km-F/Km-R	Complete kanamycin gene	AGACCTGCAATCAATCATCCTG GGGAGCTGCATGTGTC	CGGGATCCCGGTAGGTGGACCAGTTGG	2217
Gene425-F/R	Partial fragment of gene_RS02135	CGGGATCCCGTGAAGGGATTGAAAGCGGATTT	TGTGAAGAGGAGCAGTGGAA	665
425-Km-F/Km-R	Complete kanamycin gene	TTCCACTGCTCCTCTTCACAGGGAGCTGCATGTGTC	CGGGATCCCGGTAGGTGGACCAGTTGG	2215
Gene1225-F/R	Partial fragment of gene_RS06145	CGGGATCCCG TGTCGGTGTCAATCTTGTCATT	CGCAACCATTCTTGGCATTAAG	665
1225-Km-F/Km-R	Complete kanamycin gene	CTTAATGCCAAGAATGGTTGCG GGGAGCTGCATGTGTC	CGGGATCCCGGTAGGTGGACCAGTTGG	2217
Gene3342-F/R	Partial fragment of gene_RS16735	CGGGATCCCGGCCGTATCAGGTGCCATTATG	GTCCACTCCAACCAAGAATCG	616
3342-Km-F/Km-R	Complete kanamycin gene	CGATTCTTGGTTGGAGTGGACGGGAGCTGCATGTGTC	CGGGATCCCGGTAGGTGGACCAGTTGG	2216
Gene3405-F/R	Partial fragment of gene_RS17055	CGGGATCCCG TTGGTGATGCTCTGTCTTGGA	GCTGTCTGCCACGGAAGAA	636
3405-Km-F/Km-R	Complete kanamycin gene	TTCTTCCGTGGCAGACAGC GGGAGCTGCATGTGTC	CGGGATCCCGGTAGGTGGACCAGTTGG	2214
Note: the site of BamHI is showed in blue color.
