# Supplementary material for: Manganese Stress Adaptation Mechanisms of Bacillus safensis Strain ST7 From Mine Soil
Source: Front Microbiol. 2021 Nov 25;12:758889. doi: 10.3389/fmicb.2021.758889 (PMC8656422; doi:10.3389/fmicb.2021.758889)
Supplement: Supplementary file 3 [file Table_2.xlsx]

## Sheet: Sheet2
Supplementary Table S2. Identification of the isolated strains from soil in manganese mine area
No.	strain	Specices	The tolerant Mn(II) concentration (mg/L)	Bacteria shape	Mn(II) removal efficiency
1	ST1	Arthrobacter oxydans	1800	rod	0.6
2	ST2	Arthrobacter oxydans	1800	rod	0.65
3	ST3	Bacillus cereus	1100	rod	0.4
4	ST4	Bacillus cereus	1100	rod	0.37
5	ST5	Acinetobacter	1200	round	0.4
6	ST6	Bacillus cereus	1100	rod	0.39
7	ST7	Bacillus safensis	2200	rod	0.82
8	ST8	Bacillus cereus	1100	rod	0.35
9	ST9	Acinetobacter	1200	round	0.37
10	ST10	Acinetobacter	1200	round	0.39
11	ST11	Acinetobacter	1200	round	0.38
12	ST12	Exiguobacterium	1300	rod	0.43
13	ST13	Bacillus cereus	1000	rod	0.34
14	ST14	Bacillus cereus	1100	rod	0.4
15	ST15	Rhizobium sp	1900	rod	0.59
16	ST16	Arthrobacter oxydans	2200	rod	0.77
17	ST17	Bacillus cereus	1100	rod	0.36
18	ST18	Flavobacterium	1200	rod	0.4
19	ST19	Bacillus cereus	1100	rod	0.34
20	ST20	Arthrobacter oxydans	1800	rod	0.53
21	ST21	Bacillus cereus	1100	rod	0.38
22	ST22	Bacillus cereus	1100	rod	0.36
23	ST23	Arthrobacter oxydans	1800	rod	0.6
24	ST24	Bacillus cereus	900	rod	0.3
25	ST25	Bacillus cereus	900	rod	0.33
26	ST26	Pseudomonas	1500	rod	0.5
27	ST27	Bacillus cereus	1000	rod	0.33
28	ST28	Bacillus cereus	1100	rod	0.33
29	ST29	Bacillus cereus	1100	rod	0.32
30	ST30	Bacillus cereus	1100	rod	0.38
31	ST31	Bacillus megaterium	900	rod	0.3
32	ST32	Bacillus licheniformi	200	rod	0.16
33	ST33	Bacillus licheniformi	200	rod	0.11
34	ST34	Bacillus licheniformi	200	rod	0.17
35	ST35	Bacillus licheniformi	200	rod	0.2
36	ST36	Bacillus licheniformi	200	rod	0.15
37	ST37	Bacillus megaterium	900	rod	0.29
38	ST38	Bacillus licheniformi	400	rod	0.2
39	ST39	Bacillus licheniformi	200	rod	0.13
40	ST40	Bacillus licheniformi	200	rod	0.12
41	ST41	Bacillus licheniformi	400	rod	0.19
42	ST42	Bacillus cereus	1100	rod	0.4
43	ST43	Bacillus cereus	1100	rod	0.33
44	ST44	Bacillus megaterium	900	rod	0.31
45	ST45	Bacillus megaterium	900	rod	0.33
46	ST46	Bacillus licheniformi	200	rod	0.11
47	ST47	Bacillus cereus	1100	rod	0.38
48	ST48	Bacillus licheniformi	200	rod	0.16
49	ST49	Bacillus licheniformi	200	rod	0.17
50	ST50	Bacillus cereus	1100	rod	0.35
