# Supplementary material for: Manganese Stress Adaptation Mechanisms of Bacillus safensis Strain ST7 From Mine Soil
Source: Front Microbiol. 2021 Nov 25;12:758889. doi: 10.3389/fmicb.2021.758889 (PMC8656422; doi:10.3389/fmicb.2021.758889)
Supplement: Supplementary file 4 [file Table_3.xlsx]

## Sheet: Sheet1
Supplementary Table S3. The expressed genes from twelve libraries of B. safensis strain ST7
No.	GENE-BSL-ID	CPM in the mid-exponential growth phase		CPM in the stationary growth phase
		Mean (Mn absence)	Mean (Mn(II) presence)	Mean (Mn absence)	Mean (Mn(II) presence)
1	RS16905	709031	686287	1.40485e+06	953995
2	RS00140	542030	658781	1.02866e+06	140765
3	RS14625	304384	293470	16040.2	415515
4	RS14680	585071	249768	379.856	176.501
5	RS10900	300405	182576	909352	594020
6	RS11640	100731	176475	6443.76	55242.2
7	RS03925	7328.75	172637	69.0672	92.1297
8	RS11215	514611	158679	5656.02	167.665
9	RS10445	88280.2	141677	7859.07	226258
10	RS09515	22869.9	136468	1939.09	1084.87
11	RS00700	104162	130478	59168.3	94951
12	RS04855	263511	118772	121.765	43.5688
13	RS00720	42836.3	112770	41354	35344
14	RS05125	372824	110835	1465.15	4632.01
15	RS09610	8147.13	106043	17629.7	675704
16	RS00695	91830.3	104048	40759.2	154928
17	RS13255	290406	102816	747.548	84.8892
18	RS16495	33687.4	97529.7	20932.8	101459
19	RS04460	68343.9	97151.6	296.709	1237.33
20	RS16485	49900.6	92696.2	33904.1	273457
21	RS10610	80710.6	85770.2	3815.78	4483.71
22	RS00295	70709.3	84082.7	291.951	7426.12
23	RS00725	27109.8	83954.3	40531.2	46766.5
24	RS04210	159812	81786.5	438.87	227.317
25	RS08280	47131.8	79194.3	15866.7	281072
26	RS07090	849.206	74042.5	30.6419	10.1966
27	RS14765	52455.9	71490.8	9714.64	81954.5
28	RS07385	73935.7	69973.3	754.908	1110.47
29	RS15120	28791.2	69179.7	60198.9	575277
30	RS04525	225740	68288.1	1524.38	94.1755
31	RS18555	37134.8	66191.3	491.92	1203.97
32	RS00840	13814	62274.7	15257.1	24496.7
33	RS14255	93016.8	60650.1	5833.3	122023
34	RS05770	28444.1	59684.3	586115	793.097
35	RS13120	35650.3	59661.1	537.141	2642.27
36	RS06375	83376	57631	924349	14976.1
37	RS12350	78266.9	57272.5	1785.22	107.727
38	RS18875	4524.34	57196.6	5306.89	3730.84
39	RS02640	21748	55318.1	511.432	1055.14
40	RS00880	22656.6	54060.6	18144.6	33243
41	RS05775	82521.4	51332	897215	1648.6
42	RS08325	133134	50844.6	2204.85	16.9643
43	RS03360	26667.1	50712.8	1573.14	698.635
44	RS18865	10143.7	50248.6	461.564	639.826
45	RS13665	144372	50222.5	758.951	92.4611
46	RS00430	44907.4	49801.7	11023.3	54172.9
47	RS18780	114555	49633.1	411.652	48.487
48	RS14420	45316.8	48011	56978.6	98127
49	RS05765	20994.1	46886.8	172816	450.79
50	RS02135	11825	46391.4	1463.53	129973
51	RS18980	61915.5	45649.7	2085.99	14757.5
52	RS07780	30220.9	45464.5	21234.2	44988.6
53	RS18125	75200	44884.2	2037.56	4747.45
54	RS19210	1865.36	44736.6	432.706	90199.1
55	RS19455	5824.47	43748.4	5315.74	25113.9
56	RS04580	101500	43091.1	766.007	115.254
57	RS08130	24090.9	42876.1	1276.3	15226.6
58	RS14235	24175.6	42817.3	10180.8	119964
59	RS03675	57782.9	41839.8	288211	842.095
60	RS04555	11239.1	41677.3	827.23	1379.69
61	RS18180	95974.7	41394.2	370.951	1111.21
62	RS12910	16732.6	39180.4	5602.33	64038
63	RS04790	57231.5	39073.2	11785.3	91771.2
64	RS03340	2891.87	38849.6	1383	486.713
65	RS02490	110584	37470	564.221	198.261
66	RS03355	3193.83	36474.3	401.002	424.6
67	RS12525	34062.1	36421.3	6510.92	125037
68	RS11795	33423.4	35911.7	396.799	9998.05
69	RS00755	9918.54	35855.1	6981.26	7768.5
70	RS14630	36222.2	34714	2719.07	40946.9
71	RS18245	43391.1	34487.9	39554.7	13804.5
72	RS08355	43503	34442.4	598.689	12632.6
73	RS10470	11942.1	34239.5	10806.6	42485.4
74	RS08105	32138.6	33889.1	4164.58	13447.4
75	RS06650	19848.4	33685.9	6505.89	12204.3
76	RS16490	13846.2	33650.6	13397.3	76016.1
77	RS11080	10418.4	32678.7	10836	6946.1
78	RS03405	8804.22	32259.5	831.746	6343.89
79	RS08135	13720.2	31704.9	3368.41	5600.07
80	RS11935	45850.9	31306.6	587.717	125.968
81	RS18900	30111.5	31301	1162.66	12613.6
82	RS00675	12430.1	30943.6	16183.6	44176.1
83	RS15455	10231.6	30942.3	1970.35	30430.8
84	RS00850	7787.36	30923.1	7265.52	9152.53
85	RS00335	50108	30542.3	2258.79	39865.2
86	RS10415	31573.7	30308.7	276.491	699.549
87	RS13660	82922.6	30258.1	751.021	197.21
88	RS12430	35079.9	29851.6	2862.43	29649.7
89	RS06115	52789.6	29349.1	1915.09	524.856
90	RS14245	14784.7	29251.9	3086.51	37890.9
91	RS02925	18923.4	28975.9	7245.67	67063.2
92	RS12630	108308	28956.3	142.008	166.649
93	RS01570	90101.5	28634.5	1060.43	17.9872
94	RS04895	99559	28529.7	334.82	133.084
95	RS00715	10973.2	28332.1	5008.65	6206.79
96	RS13720	33302.4	28279.9	4014.9	27573.6
97	RS11270	5206.99	27988	8507.33	21214.7
98	RS05785	28996.1	27878.4	241924	248.404
99	RS07020	25411.7	27734.3	4857.76	30744.1
100	RS15050	3878.01	27607	396.995	14527.6
101	RS12425	33671.7	27598	2832.74	40184.1
102	RS14465	19073.4	27592.8	2328.83	71253.5
103	RS10400	18779	27389.5	3424.2	372108
104	RS10215	48001.9	27366.7	959.573	26336.2
105	RS02665	17891.7	27242.8	1180.41	2555.15
106	RS17550	73888.1	27212.7	222.769	147.79
107	RS14240	13826.1	27121.2	9035.9	63440.3
108	RS01920	3685.74	26579	1266.8	1358.27
109	RS18280	2935.46	26460.8	10140.6	19470.1
110	RS20020	5075.42	26324.1	12937	30703.5
111	RS10805	12077.4	26154.3	1102.92	4168.83
112	RS17040	24870.5	26035.7	12378.4	6306.93
113	RS08290	61308.5	26008.1	248.748	1721.53
114	RS12315	10594.9	25970.4	3887.64	7693.85
115	RS00885	10575.1	25840.2	2532.95	11341.4
116	RS02465	17836.2	25662.2	1502.7	21519.8
117	RS00710	10792.3	25508.2	5541.16	5614.98
118	RS07400	68472.9	25362.2	115.857	168.003
119	RS07025	23880.3	25230.5	7156.67	35570
120	RS03740	53915.8	25123.4	10.5178	56.7504
121	RS17605	11821.3	24822.9	2145.04	13728
122	RS00845	5678.64	24710	4928.88	5990.05
123	RS11310	13412.9	24702.5	11726.3	29992.6
124	RS14460	7364.98	24307.3	4677.68	18769
125	RS08170	12481.6	24293.5	48544.5	29569.5
126	RS14415	21852.1	24219.2	38520.6	55549.7
127	RS00800	5409.29	24180.9	3874.34	5060.51
128	RS17610	36713.8	24083.9	3625.48	99411.9
129	RS04780	33316.8	24029.8	9778.15	16929.7
130	RS10380	39132.1	23918.6	3054.3	58243.5
131	RS00590	43603.1	23683.4	8301.8	81432.9
132	RS15830	55474.6	23593.9	585.684	20.9047
133	RS00770	6282.19	23516.3	4274.4	4450.75
134	RS18130	47669.6	23365.3	35.445	64.0746
135	RS06980	16287.6	23054.8	2062.33	9460.91
136	RS05315	19606.4	22750.5	18517.7	917.062
137	RS16915	34034.7	22708.9	5203.18	33549.9
138	RS00825	4965.4	22570.9	7559.08	6022.74
139	RS07100	16494.9	22523	2931.65	9570.16
140	RS13250	28562.6	22484.4	4876.64	107.38
141	RS04530	57560	22303.9	9945.19	82.1132
142	RS00875	6813.6	21940.3	4229.24	9143.36
143	RS08010	11046.2	21771	2654.96	3539.49
144	RS18270	2695.59	21721.3	8262.98	16250.9
145	RS14455	5823.51	21679.4	8648.24	21993.1
146	RS01090	31000.4	21671.7	4581.38	165966
147	RS00680	4836.78	21662.3	5996.46	1939.06
148	RS08245	53024	21503	170.885	338.418
149	RS18315	6687.32	21306.1	10265.5	20715.4
150	RS04645	29755	21245.8	14623.2	6040.98
151	RS00320	5698.25	21001.8	791.764	3342.82
152	RS02500	46711.9	20983.8	780.164	3826.5
153	RS00670	9308.58	20815.6	3910.24	22419.5
154	RS00815	4633.89	20163.5	3566.09	3353.15
155	RS12530	17104.6	20129.5	1502.54	33364.8
156	RS10465	5272.26	20084.8	8910.95	21146.4
157	RS05780	18863.3	20076	65839.8	88.1057
158	RS20095	1706.98	19976.6	299.703	13434.8
159	RS00745	5643.47	19884.8	4759.86	5736.49
160	RS01930	2839.29	19863.4	418.606	623.888
161	RS14250	10290.5	19816.9	3062.55	30883.5
162	RS00740	6578.46	19802.1	3499.49	5010.62
163	RS18415	10631.5	19761.9	2559.32	11240.2
164	RS10375	33923.2	19429.7	2594.42	39039.4
165	RS05110	7037.69	19343.8	5607.37	37312.1
166	RS15065	4599.68	19260.1	411.231	25193
167	RS17285	6347.96	19251.9	950.368	4928.45
168	RS05580	19957.9	19250.4	3564.28	374.695
169	RS17255	24108.4	19209.2	1435.65	17687.4
170	RS00835	4334.16	19054.9	9788.12	10226.5
171	RS14565	12501.2	18858.9	1763.57	4422.16
172	RS14725	6748.96	18665.2	2025.47	2195.1
173	RS01915	4180.6	18543.1	1129.03	1105.29
174	RS18965	53978.7	18536.1	141.958	424.89
175	RS12515	10781.9	18516.4	4786.08	55494.1
176	RS08340	14310.8	18448.5	11920.8	30.0334
177	RS00650	3917.56	18345.6	973.763	2589.62
178	RS03825	2385.4	18332.4	3256.41	4603.37
179	RS05640	10883.4	18200.5	1304.01	29058.5
180	RS18465	19322.2	18157.8	6926.68	17753
181	RS07675	11326.9	17995.5	336.446	1712.28
182	RS14635	16914.2	17885.1	1813.99	11445.6
183	RS07590	48266.2	17809.9	1077.84	268.766
184	RS05635	8745.33	17718.5	953.512	50766
185	RS06770	36237.4	17635.1	2683.64	1147.89
186	RS10385	29912.3	17456.4	1417.05	34177.8
187	RS06685	14393.3	17091.4	1203.63	2488.42
188	RS17035	12975.4	17068.3	5994.57	19786.9
189	RS04660	18941.7	17065.5	17381.8	91525
190	RS02130	4620.94	17051.1	167.591	23677
191	RS08015	9100.27	17008	4213.3	4960.84
192	RS01935	1634.81	17007.2	237.274	3059.46
193	RS13725	8243.92	16988.2	2712.31	3753.37
194	RS09535	8778.48	16903.9	23549.2	50.803
195	RS01925	5103.17	16871.3	1021.3	1321.68
196	RS18445	28261.3	16844.7	1599.03	19648.9
197	RS15155	7420.52	16837.9	52240.5	79.4659
198	RS11085	4830.33	16721.6	17367	6989.67
199	RS14570	10576.5	16692.7	705.297	655.9
200	RS00035	8425.27	16571.2	3637.12	8634.84
201	RS02405	2021.46	16560	904.797	22367.7
202	RS10450	15889.1	16494.8	456.893	316.77
203	RS00735	5382.9	16471	959.525	1060.47
204	RS16405	21949.2	16324.6	4151.75	33414.3
205	RS03350	1167.88	16234.6	412.655	349.158
206	RS01640	14916.5	16163.1	1695.53	26044.1
207	RS05815	6683.47	15869	33594.1	17976.3
208	RS13855	46141.1	15827.4	188.759	88.5271
209	RS11205	10642.9	15819	194.819	747.756
210	RS16550	5064.92	15778.7	4804.58	11947.9
211	RS15060	3120.83	15762.5	256.767	15154.1
212	RS00030	8796.79	15676.5	3168.49	22901.4
213	RS11920	29958.3	15531.6	46.0448	124.344
214	RS11560	44229.1	15525.7	104.651	105.649
215	RS00275	22919.9	15514	805.802	3318.69
216	RS14505	8552.66	15434.2	3152.8	20048.3
217	RS04055	3423.69	15413.4	392.743	78406.6
218	RS00810	3196.18	15315.7	4956.55	3270.3
219	RS07750	7241.04	15297.1	630.157	3509.9
220	RS15915	1998.82	15184.4	6872.33	48695.8
221	RS18970	46911.8	15155.9	275.557	212.251
222	RS00300	19963.1	15047.1	5839.01	637.787
223	RS18450	24001	15015.3	712.971	12421.2
224	RS14795	14327.5	15004.9	553.833	19652.1
225	RS12095	2591.36	14938.3	5018.82	22844.6
226	RS03365	14145.7	14925.5	1164.53	1672.97
227	RS08215	5476.98	14921	1207.93	1921.68
228	RS04575	25821.6	14818.2	3657.37	104.591
229	RS07010	22632.9	14813.3	3832.36	5713.11
230	RS10605	13957.6	14762.7	338.529	1022.21
231	RS07865	1287.63	14721.6	3084.11	5034.16
232	RS01825	8357.19	14615.3	3255.07	235981
233	RS00355	34095.8	14515.6	185.157	78.9256
234	RS00870	4044.72	14270.6	2716.06	4107.07
235	RS07280	26741.6	14243.4	1332.03	24817.7
236	RS09560	7566.14	14241.8	25200.5	35451.6
237	RS12690	17074.8	14056.7	526.457	760.117
238	RS05760	31412.8	14001.2	2294.51	5.12082
239	RS20200	5914.62	13994.3	6170.95	16303.2
240	RS00820	3250.57	13871.7	2855.8	2304.12
241	RS07145	3796.03	13855.2	7821.97	87877.3
242	RS03575	41259.6	13850.4	574.423	910.281
243	RS08405	4479.05	13847.3	14011.8	164.963
244	RS19215	613.523	13798.2	172.681	24223.3
245	RS06940	10435.6	13747.3	2180.15	18247.6
246	RS06780	21553.9	13606.7	643.483	7519.91
247	RS04710	44526.2	13579.2	202.783	16889.3
248	RS12875	7759.99	13527.7	4954.69	45516
249	RS14810	11920.6	13525.2	5185.11	6339.27
250	RS19435	3795.35	13517.1	3381.14	2091.43
251	RS11785	7862.42	13514.7	3283.66	10372
252	RS00910	5014.21	13493.8	2381.14	13318.5
253	RS18870	1335.83	13469.9	68.8211	0
254	RS07015	20169.4	13447.8	3798.84	11963.7
255	RS01070	2316.21	13412.6	10367	109974
256	RS15815	6850.14	13389.3	3231.72	10312
257	RS15055	2090.19	13385.7	266.423	11024.2
258	RS13080	15152.7	13352.5	2878.67	53.8393
259	RS18275	1417.28	13315.4	4392.69	8904.4
260	RS00790	2917.23	13298.2	3227.49	2698.59
261	RS11090	3179.52	13233.9	5329.81	7119.97
262	RS05665	19433.6	13211	1180.7	8487.76
263	RS00775	3146.29	13153.4	5383.02	2577.23
264	RS08365	6843.55	13115.7	4174.71	2935.76
265	RS02540	8289.02	12991.7	1486	4234.2
266	RS05390	418.637	12975.3	128.377	343.333
267	RS17705	2517.55	12921.6	799.392	3177.3
268	RS14345	5904.49	12920.2	10095.4	3532.94
269	RS17450	12090.3	12902.6	4628.77	53626
270	RS04890	31158.1	12893	504.305	543.612
271	RS04600	2165.34	12815.2	1720.95	3228.19
272	RS05790	20191.4	12813.2	225.769	5.74483
273	RS00915	4608.75	12777.8	2139.41	8493.48
274	RS12400	10883	12732.7	10352.1	40.1625
275	RS06370	6559.39	12731.8	2534.59	3794.56
276	RS10600	12943	12706.9	288.194	658.814
277	RS04590	28987	12669.8	3288.89	32.9283
278	RS00765	3223.9	12608.5	2187.08	2501.05
279	RS11990	6119.09	12460.8	2474.26	8192.07
280	RS07220	15572.1	12446.7	1351.27	13096.5
281	RS00290	4814.79	12442.5	2414.85	48.1107
282	RS14335	5267.43	12356.6	3047.21	3381.72
283	RS11930	4106.63	12355.2	1354.63	7008.22
284	RS04240	31608	12337.6	444.47	55.3223
285	RS13715	36577.5	12309	210.936	337.463
286	RS16140	4192.88	12258.7	435.83	6557.54
287	RS06430	5819.16	12208.4	668.189	20921.9
288	RS06765	5407.55	12200.1	2235.38	5208.42
289	RS06460	18642.4	12191	19.0486	78.678
290	RS14590	14738.4	12128	767.176	2464.92
291	RS13055	32846.1	12066.6	138.775	34.5302
292	RS12510	6945.52	11943	2233.67	46268.9
293	RS12235	14661.2	11917.8	2630.46	10693.7
294	RS07170	4161.71	11838.3	23812	5870.65
295	RS18400	5247.39	11813.4	1104.62	3810.58
296	RS07200	29867.2	11771.8	585.521	16793.5
297	RS14615	27510.9	11763.4	1219.69	18586.2
298	RS18410	3848.55	11659.5	935.32	6850.9
299	RS18405	5820.37	11634.7	2112.67	8207.75
300	RS08200	22475	11625.3	1445.98	9575.45
301	RS14500	4234.27	11608	2245.86	14393
302	RS07320	36388.2	11564.3	137.341	120.314
303	RS15160	4579.38	11533.2	14479.5	57.8697
304	RS04960	4485.95	11524.4	487.325	3085.02
305	RS12100	2115.19	11499	6308.34	25281.5
306	RS16155	10234.8	11474.6	4938.32	20071.6
307	RS11100	17501.5	11468.4	1219.59	39325.1
308	RS06775	17765.3	11461.6	1547.85	3362.29
309	RS03240	18099.8	11450.5	6330.38	1239.42
310	RS18390	5241.47	11420.5	506.729	1828.02
311	RS01065	2030.55	11414.6	20578.5	120266
312	RS17030	8819.65	11385.3	3799.72	17244.5
313	RS07380	1611.19	11375.2	1986.08	14344.6
314	RS16590	2066.53	11369.6	150.447	10729.5
315	RS02505	26051.3	11367.4	619.744	3819.18
316	RS10065	29664.4	11366.7	949.933	3657.69
317	RS16420	14839.7	11332.9	3294.94	26316.3
318	RS16415	15199.4	11322.4	5390.73	25453.7
319	RS03780	30662	11269.8	935.163	22934.5
320	RS07840	8710.53	11247.5	2840.53	5956.22
321	RS04595	1979.28	11234.8	3197.83	3165.87
322	RS12000	35306.8	11227.4	36.5205	26.2281
323	RS14800	7416.09	11133.8	205.035	2987.28
324	RS16725	2162.59	11122.6	501.051	57761.9
325	RS15035	13104	11077.8	529.456	256.575
326	RS16540	4655.99	11067.4	2257.91	18496.6
327	RS17325	4105.5	11043.3	1954	12966.6
328	RS05375	590.553	10950.3	103.229	1089.75
329	RS12870	17400.5	10919.9	93.0554	18.6563
330	RS16740	2095.54	10911.1	76.1602	46136.5
331	RS11635	2058.49	10898.9	451.449	1299.29
332	RS11290	23873.1	10834	72.7447	54.457
333	RS10530	8224.26	10809	14522.4	376.027
334	RS01650	9747.83	10797.3	659.965	34046
335	RS12435	14573.4	10758.1	827.887	18326.8
336	RS14595	25052.4	10717.8	21.3636	40.899
337	RS11625	13179.9	10662.3	56.4554	75.8281
338	RS05365	624.513	10662.2	88.0815	2707.62
339	RS19175	448.095	10621.7	68.4428	37002.5
340	RS18975	13367.6	10593.3	665.316	2019.94
341	RS18455	15755.9	10560.7	4177.83	23808.7
342	RS07820	4412.62	10520.6	2586.41	11160.1
343	RS02545	6458.94	10499.2	373.927	1569.26
344	RS15165	4061.23	10481.4	25429.8	63.7433
345	RS11105	24551	10476.7	392.271	4915.9
346	RS00860	2707.47	10432.5	1360.98	771.355
347	RS05265	5849.69	10360.1	2173.98	396.539
348	RS10745	1811.88	10323.9	420.3	9281.98
349	RS00760	2671.69	10254	1568.02	1808.61
350	RS01645	9048.26	10246	1207.22	36715.8
351	RS00705	4863.15	10232.8	1529.17	1806.62
352	RS07805	825.096	10200	5069.44	12771.6
353	RS07265	3737.11	10194.8	678.372	3688.25
354	RS13315	5353.76	10164	8328.74	10966.8
355	RS14790	7559.02	10159.6	1750.9	20744.8
356	RS01460	26753.4	10147.6	185.3	355.01
357	RS00795	2248.22	10092.6	1064.64	1113.4
358	RS12495	12526.6	10090.6	1202.42	14706.9
359	RS12065	11392.2	10042.4	1211.45	19824.4
360	RS16005	8792.97	9990.62	0	6.9028
361	RS15705	2829.54	9969.23	271.843	158.302
362	RS07920	471.19	9937.67	2153.36	3613.84
363	RS07685	5451.86	9935.25	1587.77	4427.5
364	RS09440	5732.47	9934.87	2864.61	11994.3
365	RS14485	8252.72	9841.41	1939.37	7481.36
366	RS14805	6759.36	9765.59	218.984	4304.19
367	RS16205	13583.3	9747.43	61.7733	1560.78
368	RS13770	2894.46	9746.47	1183.78	4105.65
369	RS04835	21712.4	9709.99	566.523	107724
370	RS12600	5178.36	9649.45	1127	9283.39
371	RS05150	12332.1	9632.04	235.676	1312.11
372	RS19595	7667.2	9622.65	2005.92	10454.9
373	RS03010	2111.4	9604.39	5688.07	308.497
374	RS08090	6897.05	9578.43	1123.71	2131
375	RS18760	23233.3	9569.79	114122	346.942
376	RS09320	6340.19	9561.36	4276	8550.65
377	RS18765	22056.5	9539.61	181705	1129.6
378	RS10490	787.926	9516.13	1841.99	3318.61
379	RS13305	5400.12	9487.71	3377.29	4719.47
380	RS08270	3325.3	9443.31	1724.24	9633.9
381	RS08160	4181.87	9436.26	33150.7	48.2682
382	RS17485	3488.19	9425.97	105.134	367.721
383	RS00950	4826.86	9412.13	1644.35	50741.7
384	RS05010	7763.96	9394.57	1162.34	33187.5
385	RS18395	3585.64	9378.82	1596.84	6348.59
386	RS01295	5322.84	9356.19	1471.74	10866.4
387	RS19220	395.596	9310.37	156.657	29183.3
388	RS17775	6499.24	9278.14	59.1328	254.651
389	RS15200	6628.96	9238.53	228.237	407.897
390	RS02230	12680.5	9208.76	400.213	2154.42
391	RS19205	495.165	9173.77	189.875	40402.2
392	RS17435	14669.8	9141.77	84.2969	502.252
393	RS03830	10282.2	9095.36	385.256	10432.4
394	RS00620	5914.17	8994.5	1262.28	11590.9
395	RS07980	340.481	8977.71	3493.71	3576.11
396	RS00785	2089.65	8961.82	1577.48	1909.31
397	RS18290	979.551	8926.21	1615.44	1191.43
398	RS13050	25745.2	8884.22	102.024	15.7163
399	RS14225	17932.5	8863.97	547.463	911.606
400	RS05560	4166.53	8862.43	2646.99	20093.4
401	RS12205	2867.87	8851.56	330.459	3430.4
402	RS12200	6319.56	8832.8	163.588	728.839
403	RS14855	18499.9	8801.74	698.183	645.063
404	RS02790	3467.26	8772.99	51.823	284.859
405	RS12970	16887.6	8747.25	514.344	486.816
406	RS09650	3124.8	8736.04	542.45	76755.7
407	RS07880	611.12	8731.32	3261.44	3546.79
408	RS07895	549.718	8716.54	1436.8	3476.34
409	RS03180	1847.31	8648.87	9721.89	11102.1
410	RS06245	1695.34	8639.44	1197.37	394.017
411	RS05505	6159.41	8607.99	410.672	178.666
412	RS13170	2623.19	8604.56	1811.39	3273.44
413	RS08180	4695	8590.39	7920.76	7747.08
414	RS05445	12686.2	8588.26	156.424	77.385
415	RS18155	17094.9	8587.1	103.109	132.926
416	RS11315	5180.98	8584.75	8326.37	6707.19
417	RS03345	686.196	8583.37	137.28	93.7091
418	RS16525	8288.19	8582.37	722.994	10634.5
419	RS16970	5479.1	8562.03	300.49	16178.5
420	RS16100	1573.82	8517.71	1676.13	987.551
421	RS10055	21921.5	8516.69	267.701	398.996
422	RS18265	1142.53	8498.49	7316.97	7355.49
423	RS07925	373.778	8440.82	2343.35	2865.52
424	RS06840	4992	8414.65	537.31	1671.94
425	RS03395	4501.75	8369.36	2389.65	7273.15
426	RS12190	2937.47	8363.89	785.246	521.479
427	RS11955	5392.66	8351.67	1572.32	9190.76
428	RS07845	10727.5	8349.68	1524.17	2969.9
429	RS12580	7637.59	8303.59	1257.16	4258.28
430	RS03660	1725.37	8297.77	275.551	538.32
431	RS20205	3645.45	8268.57	1250.47	4710.04
432	RS15110	2542.94	8252.08	3098.61	23056.5
433	RS10740	1825.3	8250.25	674.403	7259.74
434	RS00660	1643.19	8235.58	163.504	1598.9
435	RS14200	1375.43	8234.18	3527.31	8371.1
436	RS03860	8585.42	8220.22	1588.5	26606.7
437	RS08175	3974.98	8216.76	8598.09	9161.26
438	RS02950	9605.18	8189.75	13804.4	22364.1
439	RS11850	7415.48	8154.97	144.698	188.637
440	RS01370	10385.9	8151.45	2390.88	1229.6
441	RS10975	6839.58	8110.09	1829.71	12621.2
442	RS00420	6562.25	8102.84	1706.62	10234.4
443	RS12390	5450.25	8096.43	767.157	3956.69
444	RS11265	2223.66	8089.23	1712.72	2879.19
445	RS06695	10178.1	8042.84	632.01	2178.34
446	RS07135	10724.4	8023.55	125.835	4145.75
447	RS08225	12811.2	8008.87	800.805	2838.3
448	RS03390	4680.98	7988.05	1484.5	3788.98
449	RS07870	794.981	7962.31	1312.97	2261.88
450	RS04670	11315.1	7950.1	2632.44	8435.46
451	RS03300	1223.87	7948.17	2037.42	126.586
452	RS19085	7207.63	7943.47	3379.03	11493.5
453	RS14495	2085.97	7935.14	2275.07	8383.87
454	RS05385	247.522	7923	43.1373	357.162
455	RS01820	9443.31	7916.57	4843.25	67610.4
456	RS19040	1549.7	7909.12	913.816	8892.93
457	RS09520	7755.74	7901.7	48.0953	35.6206
458	RS12460	11292.6	7859.1	1791.49	4574.32
459	RS00685	2281.48	7841.7	521.521	260.705
460	RS16785	7698	7812.6	1199.57	9573.97
461	RS07375	1381.54	7810.45	2846.81	11148.9
462	RS15070	2230.39	7771.41	78.2952	9396.09
463	RS06830	22842.6	7761.2	77.819	58.111
464	RS10635	15573.3	7757.06	1.47614e+06	1393.91
465	RS11510	15484.2	7747.15	176.475	422.165
466	RS08115	7349.31	7734	2392.69	5555.89
467	RS10370	2407.06	7725.89	1956.16	8148.35
468	RS08315	5579.32	7702.39	1093.16	6217.59
469	RS17465	4549.02	7702.12	1236.22	8124.04
470	RS05650	14566.6	7695.43	2057.19	14190
471	RS17600	4117.28	7693.52	991.856	6122.31
472	RS06690	3613.35	7659	764.3	7432.29
473	RS11545	4069.28	7652.73	373.788	1576.7
474	RS03580	24961.1	7643.77	153.557	274.128
475	RS16470	13551	7615.84	62.596	78.4529
476	RS18240	23286.3	7614.84	341.556	1397.43
477	RS05805	6082.14	7608.96	61439.7	40.1238
478	RS10210	14670.9	7589.95	196.968	6125.24
479	RS00955	10985.4	7583.75	283.081	3901.24
480	RS05220	2544.48	7571.14	422.982	5.65478
481	RS06660	17591.2	7561.94	91.8251	129.037
482	RS18300	863.651	7557.31	2149.78	1878.34
483	RS07755	3039.26	7545.73	298.527	368.429
484	RS13295	5838.2	7528.49	1104.38	6200.18
485	RS13225	12423.7	7526.08	50.1985	31.2589
486	RS14535	7546.38	7504.11	899.398	4432.1
487	RS16565	1673.95	7497.12	1742.9	14876.6
488	RS10885	10105.4	7496.64	1282.91	3601.28
489	RS15080	12915.9	7468.16	102.482	11.4446
490	RS08045	6025.57	7438.64	2099.36	12441.8
491	RS19310	9154.72	7438.2	1367.02	17829.7
492	RS10025	16297.6	7424.81	196.622	795.88
493	RS10720	14001.3	7390.92	133.93	4840.93
494	RS14270	2722.05	7302.08	1340.44	8022.62
495	RS02345	4306.83	7287.17	3133.04	31465.9
496	RS01565	2546.59	7217.11	736.638	3786.4
497	RS19200	374.658	7185.26	128.024	24298.5
498	RS04785	11870.3	7169.61	8636.88	3599.52
499	RS03570	16801.2	7156.85	267.826	2536.5
500	RS12230	17882.9	7136.76	545.289	217.271
501	RS07275	18236.9	7132.01	192.512	1236.22
502	RS03250	6973.02	7120.99	3139.82	3432.06
503	RS04145	8638.31	7100.36	121.653	25.424
504	RS10710	6652.12	7096.39	634.484	4346.64
505	RS08055	2040.28	7067.18	2950.36	9187.67
506	RS18750	14751.8	7047.65	160845	269.129
507	RS00350	7445.55	7035.56	1440.73	2700.4
508	RS07810	445.944	7028.06	3885.11	7757.12
509	RS10995	2838.72	7018.19	2030.9	4147.65
510	RS09570	3729.79	7016.74	346.233	2568.94
511	RS08165	3443.35	6960.33	23686.7	25.7167
512	RS03630	1405.36	6954.04	425.551	13727.5
513	RS18365	7252.69	6946.75	1535.31	7953.79
514	RS18285	579.544	6942.63	1426.65	1584.44
515	RS03885	14816.3	6887.86	270.959	273.475
516	RS17045	1978.65	6879.69	4743.13	4636.14
517	RS19355	3425.44	6849.59	1949.71	30804.5
518	RS00410	16099.6	6840.5	64.305	143.557
519	RS07905	425.73	6825.13	1809.46	5615.32
520	RS14230	8830.48	6808.32	1518.63	3779.32
521	RS05820	5522.69	6803.75	912.569	15980.1
522	RS16510	16781.7	6781.6	14.3685	22.1077
523	RS16425	9116.48	6766.22	1395.72	12446.6
524	RS12520	5718.59	6754.67	1293.12	37397
525	RS00020	2789.73	6754.29	1046.68	6145.83
526	RS05255	4094.59	6717.24	2494.74	602.324
527	RS05515	16122.7	6715.4	339.365	6.85778
528	RS04665	2505.6	6701.1	3912.48	9021.05
529	RS18225	3911.77	6674.62	5064.92	25371.5
530	RS05825	6162.35	6657.45	675.55	7569
531	RS10850	3532.21	6657.44	719.386	1199.2
532	RS07185	3952.8	6652.8	6007.14	1839.39
533	RS05595	13522.2	6647.51	375.24	31.5227
534	RS04110	5811.37	6643.41	69.4773	9222.04
535	RS12105	1239.01	6628.58	2760.1	11526
536	RS03160	1431.67	6610.13	4788.73	9551.52
537	RS16925	3777.83	6591.3	169.15	1105.82
538	RS13310	3120.59	6578.87	6550.28	12625.5
539	RS13710	8413.88	6578.34	3081.79	6573.72
540	RS08330	4355.8	6560.95	562.057	982.227
541	RS05570	5073.27	6559.71	1449.34	61.1347
542	RS12470	6608.37	6552.5	4351.38	12844.3
543	RS16275	15732	6513.21	975.637	380.289
544	RS03255	4903.71	6513.09	552.993	8490.16
545	RS02535	4561.52	6505.41	860.734	1310.19
546	RS15990	2732.35	6481.5	430.28	1672.94
547	RS03185	1356.89	6461.8	8201.97	7373.16
548	RS14750	1929.71	6435.74	60.0191	157.198
549	RS04420	1538.43	6431.02	848.237	9804.58
550	RS06470	9913.84	6404.41	2645.03	10757
551	RS16040	3641.15	6390.23	1906.62	18.1673
552	RS05575	4221.77	6378.99	575.224	105.125
553	RS07120	18931.1	6375.5	25427.6	1563.96
554	RS00405	3488.61	6360.97	115.572	135.502
555	RS08335	3341.38	6336.24	3749.75	4583.31
556	RS00585	9128.63	6330.08	1483.19	9827.64
557	RS05370	251.806	6318.77	95.1494	2210.43
558	RS12385	6239.53	6314.98	261.54	97.672
559	RS06320	10518.5	6303.32	126.473	1140.33
560	RS15790	9010.16	6285.66	144.582	2784.43
561	RS04230	18233.8	6266.88	154.85	34.0638
562	RS00125	14927.5	6255.9	306.338	434.321
563	RS07105	2431.69	6250.46	417.613	2484.68
564	RS08295	15651.2	6238.19	450.456	824.61
565	RS07390	7020.27	6235.24	33.3669	75.3005
566	RS00750	1682.23	6231.83	2281.63	1669.17
567	RS13145	3262.87	6226.03	1611.9	7465.22
568	RS14945	5091.15	6220.8	991.014	1156.49
569	RS00605	4846.45	6180.25	800.17	3077.01
570	RS15030	2634.3	6142.77	1493.61	3992.92
571	RS08185	2501.01	6130.3	1418.02	3386.95
572	RS11345	2475.65	6128.63	1897.76	1268.79
573	RS10030	13921.5	6114.81	86.883	125.058
574	RS17850	6175.24	6086.05	592.58	18240.5
575	RS15210	4671.92	6082.57	1006.79	5530.88
576	RS14780	1577.08	6077.69	934.547	16707.3
577	RS12695	9897.47	6063.59	414.319	15.9865
578	RS08320	3147.83	6055.14	670.969	7774.45
579	RS19180	259.62	6034.07	166.049	25965.2
580	RS17320	7093.3	6019.09	1661.46	10844.3
581	RS11380	1785.11	6007.71	2724.64	3143.64
582	RS04695	7621.33	6002.64	8268.96	17021.3
583	RS19095	5010.87	6001.15	3540.94	7889.66
584	RS16045	3617.07	5987.27	9377.53	501.336
585	RS08345	1757.53	5985.82	125158	212.379
586	RS00080	14136.1	5977.38	967.26	7890.83
587	RS16335	256.883	5977.23	658.943	19349.2
588	RS12490	5186.06	5954.54	486.749	4030.99
589	RS00390	6299.37	5943.15	613.999	4847.4
590	RS14430	4685.56	5941.82	1468.06	2991.61
591	RS17845	5373.59	5940.88	30.5096	2369.55
592	RS13775	515.244	5932.1	1339.38	6348.35
593	RS08190	17185	5928.36	136.414	32.2368
594	RS03015	911.602	5914.24	2612.22	1769.03
595	RS02310	4982.65	5903.96	546.954	3544.5
596	RS09530	6983.68	5894.55	753.125	2112.57
597	RS01725	12215.9	5878.36	257.42	165.748
598	RS10630	16605.8	5867.13	734370	587.652
599	RS05040	3931.79	5863.59	1045.93	9879.89
600	RS08255	4188.78	5859.64	583.195	983.883
601	RS08025	2225.38	5847.57	179.03	216.114
602	RS11295	12613.4	5845.38	79.9859	351.153
603	RS19195	228.412	5845.29	103.91	22604.1
604	RS12560	5295.88	5843.41	2014.09	3778.27
605	RS10050	15187.1	5841.37	142.418	287.429
606	RS10915	22721	5837.72	77284.9	2221.24
607	RS04070	2487.31	5823.07	2842.39	19854.8
608	RS17835	3266.77	5806.59	1363.76	1306.07
609	RS17805	2334.13	5800.5	618.352	16038.5
610	RS06785	7353.96	5753.59	109.546	887.115
611	RS16135	5900.88	5745.44	601.062	1449.15
612	RS07310	3390.01	5741.49	426.689	2627.65
613	RS12405	4244.2	5735.18	6569.8	17467.7
614	RS14580	6465.07	5717.18	1038.48	3696.31
615	RS11815	3669.63	5705.49	1276.69	3711.03
616	RS18740	9299.23	5696.28	97984.3	180.242
617	RS13610	980.726	5667.89	44.0738	57.2168
618	RS10455	6944.06	5662.92	118.475	53.7654
619	RS00805	1219.4	5652.48	2087.38	943.886
620	RS00665	3410.1	5652.11	1096.25	2372.32
621	RS04140	6941	5644.73	529.238	12.4
622	RS11790	1267.72	5624.5	171.221	1640.11
623	RS15460	1907.93	5619.99	649.619	699.551
624	RS10790	9634.16	5618.49	521.667	3903.84
625	RS04220	4833.57	5597.38	580.946	13153
626	RS17075	6936.46	5590.61	393.921	9767.79
627	RS18730	8222.86	5584.5	59633	957.426
628	RS01665	5469.37	5578.63	968.836	4034.12
629	RS07000	3603.67	5577.5	19319	11.2645
630	RS18375	11990.6	5567.04	62.3182	450.967
631	RS11525	12093.5	5557.78	19.8688	10.1966
632	RS04115	6937.53	5549.87	77.2198	416.385
633	RS02550	4830.37	5525.67	865.202	2386.75
634	RS19975	1897.01	5492.98	1280.93	10962.9
635	RS07340	12000.3	5485.56	413.776	715.857
636	RS11985	5040.35	5477	1226.59	2413.85
637	RS04630	14607.5	5476.15	317.977	37.6727
638	RS16960	1720.09	5472.7	125.554	14233.8
639	RS16730	1140.11	5464.74	290.464	37723.4
640	RS05120	6324.03	5457.12	299.209	869.73
641	RS01535	2320.8	5454.68	944.667	1962.52
642	RS04245	11884.9	5447.9	177.788	78.5493
643	RS19070	6191.59	5437.38	2105.89	12483.5
644	RS10060	14641	5428.07	584.454	194.27
645	RS01605	328.143	5384.12	1131.35	57709.6
646	RS07760	2003.44	5378.52	483.569	780.086
647	RS10715	10918.8	5360.16	140.037	14900.7
648	RS07650	2935.55	5344.53	1593.38	1702.56
649	RS07445	6068.84	5343.83	1031.84	14022.3
650	RS14265	1310.09	5343.33	697.665	4114.53
651	RS18305	689.038	5319.18	595.65	9751.62
652	RS08305	1798.64	5289.82	926.363	29418.9
653	RS12395	3173.09	5283.46	402.231	3647.13
654	RS08210	10881.6	5272.96	203.355	322.689
655	RS20145	5677.27	5265.42	516.539	3680.03
656	RS06945	4423.87	5247.47	1929.13	3273.17
657	RS16755	9634.32	5241.95	2.0689	148.459
658	RS05625	736.616	5226.47	1030.31	5253.47
659	RS12610	1737.65	5213.1	993.85	94.0468
660	RS07935	249.476	5203.57	2721.38	2125.08
661	RS04250	9262.01	5179.41	349.526	45.9298
662	RS01185	21464.5	5172.37	181.786	105.749
663	RS02475	1224.38	5148.75	783.497	1154.08
664	RS18575	11190.9	5134.68	45.2405	87.813
665	RS06720	2921.49	5123.24	322.15	3919.07
666	RS16735	1195.3	5118.96	369.732	80787.8
667	RS13755	1972.28	5112.28	1623.67	1061.18
668	RS12070	8264.89	5094.66	978.738	20414.6
669	RS04965	5778.8	5091.08	71720.7	182.596
670	RS14425	4732.09	5088.08	2474.63	2789.05
671	RS04050	6245.49	5085.4	3307.68	18588.3
672	RS08460	14856.1	5083.22	497.549	42.4109
673	RS14675	1525.95	5061.41	678.849	6911.48
674	RS13195	2770.93	5055.65	211.927	1088.07
675	RS11940	3870.95	5044.79	1426.79	6622.16
676	RS07165	1504.38	5043.96	5426.51	1022.4
677	RS07595	3518.26	5036.23	233.327	5751.19
678	RS03220	8252.61	5034.9	267.446	4495.42
679	RS17725	2725.78	5031.36	217.25	2061.01
680	RS15115	3151.02	5027.51	1497.95	16978
681	RS12035	13269.8	5021.04	104.437	27.296
682	RS07300	3060.12	5017.53	698.934	1030.19
683	RS07195	14794.4	4993.86	58.5243	7.34671
684	RS03325	346.264	4985.68	137.501	19.4604
685	RS07475	2095.57	4976.91	3295.15	4387.16
686	RS14165	4539.88	4973.04	1207.29	8.50468
687	RS06640	9319.71	4961	724.836	1029.8
688	RS17860	1639.24	4959.49	991.53	4548.12
689	RS16085	939.134	4934.29	1561.53	808.081
690	RS03635	5922.97	4930.78	362.489	491.734
691	RS07875	368.787	4917.84	411.532	1222.77
692	RS15835	3329.48	4916.98	450.504	1030.02
693	RS18075	5526.1	4916.42	1236.67	1824.98
694	RS19035	1310.53	4906.01	1242.42	2044.87
695	RS06790	5851.67	4900.42	800.382	4200.13
696	RS03285	5031.12	4899.92	661.091	3460.44
697	RS09860	49110.5	4897.59	138.549	415.189
698	RS06360	3127.02	4889.94	259.487	1026.4
699	RS13750	1519.45	4889.86	4087.33	853.546
700	RS04235	13859.6	4889.11	104.428	9.03864
701	RS06850	2093.24	4882.86	113.631	908.068
702	RS14440	4432.02	4873.45	685.234	10706.5
703	RS18490	2416.29	4872.78	310.276	3274.95
704	RS10170	5509.8	4870.83	523.411	3733.01
705	RS06340	3445.15	4867	399.458	2228.1
706	RS03155	1116.3	4857.4	4420.75	13989
707	RS08020	2420.05	4837.94	371.699	310.267
708	RS07725	2157.39	4833.87	622.529	224.882
709	RS07960	579.025	4832.77	1256.1	2772.32
710	RS09670	18658.8	4831.26	887.185	14799.6
711	RS12130	2978.75	4829.08	495.024	2221.75
712	RS19945	3795.43	4822.02	2651	16583.5
713	RS18680	5264.65	4816.14	323.986	178.019
714	RS12905	3168.31	4811.07	939.213	3831.59
715	RS05430	6444.43	4804.19	465.301	5048.11
716	RS06700	7098.3	4799.39	154.802	690.124
717	RS12345	4223.06	4796.45	420.261	3983.32
718	RS14320	3318.48	4790.44	1785.73	2494.26
719	RS14195	690.976	4790.43	2556.36	6623.89
720	RS13025	2442.09	4788.77	46.1586	234.535
721	RS19185	153.821	4787.22	32.9066	26531.2
722	RS15215	9300.21	4778.39	377.146	5131.43
723	RS00830	1095.71	4771.11	2806.08	2737.71
724	RS11975	2491.96	4770.32	888.014	2908.74
725	RS14385	5579.98	4764.29	52.7436	63.9846
726	RS00195	1884.69	4751.12	1576.03	2.27092
727	RS03695	4654.91	4741.11	77.1604	275.817
728	RS09865	45147.8	4736	133.058	74.2037
729	RS11365	11465	4717.25	26.6999	1.11295
730	RS01980	6732.32	4716.49	626.886	948.858
731	RS11070	9053.88	4712.87	560.458	269.49
732	RS07270	1868.32	4705.32	305.958	914.302
733	RS16150	4478	4698.08	333.831	1260.44
734	RS13850	4647.8	4695.62	161.738	4773.69
735	RS10040	12187.8	4682.36	92.4177	103.356
736	RS12050	3668.48	4680.52	1268.11	3955.97
737	RS11540	9203.34	4671.76	18.3423	23.9797
738	RS17440	5031.85	4671.5	1588.81	8909.48
739	RS18380	3472.41	4668.35	1042.14	4661.46
740	RS06855	11865.6	4667.7	70.9285	63.0292
741	RS20285	2648.13	4656.06	57.2438	174.726
742	RS13800	547.49	4653.68	2677.07	16642.7
743	RS09645	1462.24	4641.14	155.852	18866.3
744	RS13860	2769.66	4638.76	3971.62	4710.27
745	RS04970	4644.98	4628.96	1772.97	89.3185
746	RS11175	2802.9	4626.58	170.991	155.85
747	RS16235	8728.51	4620.94	44.6982	36.9137
748	RS18250	7680.92	4609.82	403.598	657.707
749	RS19190	202.659	4607.49	110.892	23381.8
750	RS02120	4627.67	4567.2	692.004	14975.9
751	RS04005	4138.14	4564.15	302.21	1821.09
752	RS14785	4626.7	4552.85	1833.74	16205.9
753	RS02450	3508.96	4545.72	2532.49	7414.72
754	RS16240	3689.53	4544.06	4103.75	21.5512
755	RS08205	4620.22	4542.3	796.398	4220.26
756	RS18435	4095.02	4539.98	217.496	388.723
757	RS18170	8773.16	4537.92	435.77	1211.37
758	RS18665	2505.85	4534.97	852.215	2968.18
759	RS02190	1097.66	4533.11	154.979	800.637
760	RS04950	3218.14	4525.09	427.757	2426.7
761	RS20260	1549.78	4501.04	1104.02	11564.1
762	RS00325	2090.05	4500.44	1986.59	2327.26
763	RS17470	3604.33	4496.7	1331.39	3710.99
764	RS12045	3028.82	4489.78	389.143	1769.4
765	RS10525	4756.36	4486.02	2532.58	22.1752
766	RS11820	2974.57	4482.29	717.662	399.646
767	RS11450	3878.35	4462.94	1168.62	4256.72
768	RS18785	5386.23	4459.79	1316.01	111.185
769	RS12410	2035.46	4452.51	1007.11	7067.66
770	RS06645	2809.32	4451.16	521.934	1843.31
771	RS15720	2887.87	4448.68	544.874	2163.34
772	RS10760	1383.79	4441.11	1238.11	2865.21
773	RS04655	6022.17	4440.06	2774.2	23113.7
774	RS01600	278.844	4410.47	1369.92	72647.9
775	RS02445	3577.65	4403.97	3956.49	4713.37
776	RS13040	4924.99	4370.61	1052.92	2770.96
777	RS09985	10558	4364.26	117.737	173.153
778	RS03335	289.309	4362.65	116.194	30.1459
779	RS11665	2003.81	4357.1	509.35	13259.2
780	RS18725	6666.59	4346.15	72815.6	900.431
781	RS11505	7067.6	4341.77	1009.93	1514.12
782	RS07395	993.174	4339.01	57.0547	47.8694
783	RS11350	2448.54	4323.35	2771.72	568.585
784	RS08145	6473.18	4303.54	376.804	861.016
785	RS16010	8833.19	4298.64	17.1756	10.9557
786	RS01770	2335.4	4294.01	72.8836	527.088
787	RS11010	3728.58	4281.37	691.433	2701.93
788	RS13180	11646.2	4273.79	160.199	26.5144
789	RS16300	11447.1	4268.74	249.958	290.15
790	RS16175	4574.81	4262.24	1378.25	23032.4
791	RS08220	7401.65	4248.51	258.035	779.957
792	RS06100	2882.63	4241.89	382.275	3952.6
793	RS14490	3542.32	4237.84	1021.05	1146.7
794	RS13060	11438.3	4236.38	46.3888	8.01575
795	RS13135	724.527	4232.24	1425.51	4825.36
796	RS10880	1714.06	4226.66	1392.57	3159.43
797	RS10100	6559.44	4198.11	15.2389	560.634
798	RS17330	2299.55	4185.11	1001.57	6970.71
799	RS16745	1036	4184.91	242.077	18321.3
800	RS20275	1193.44	4176.36	218.036	917.988
801	RS16000	2131.76	4168.53	397.294	2797.91
802	RS05145	10694.8	4162.66	314.012	77.8577
803	RS07190	1844.94	4158.26	564.315	1522.31
804	RS16015	3065.92	4157.92	339.672	458.848
805	RS16160	2040.39	4157.53	848.606	8014.03
806	RS08030	3144.86	4146.94	489.059	3171.44
807	RS17540	786.103	4145.64	1007.35	3219.19
808	RS02530	3251.38	4142.17	235.891	431.593
809	RS15825	5829.98	4137.79	1305.52	4781.16
810	RS02460	4293.7	4132.52	635.857	5124.44
811	RS07940	183.148	4107.1	1439.16	2194.82
812	RS01850	12226	4104.98	22.4801	21.8889
813	RS17280	1399.06	4098.08	454.275	782.972
814	RS08085	4298.91	4097.36	501.551	1511.17
815	RS12420	4044.49	4087.29	438.082	868.281
816	RS08250	4209.72	4085.44	199.878	489.978
817	RS06095	5479.16	4076.88	5329.67	9205.44
818	RS03040	1558.13	4072.24	4503.85	25625
819	RS14510	3472.53	4064.07	634.371	2488.53
820	RS13345	875.397	4055.53	570.225	761.896
821	RS18925	4086.58	4052.13	2424.93	12674.6
822	RS16475	2345.97	4040.85	1072.38	1729.06
823	RS08040	4203.41	4035.21	1461.32	1977.99
824	RS00310	4251.78	4034.96	942.088	1474.09
825	RS19955	9382.67	4032.24	250.562	373.907
826	RS02920	2223.47	4023.58	961.728	3531.92
827	RS11495	2292.21	4019.49	214.8	331.918
828	RS07830	3491.73	4018.34	262.72	823.42
829	RS12005	13692.9	4012.61	16.5353	27.0998
830	RS18660	4610.57	3983.01	573.568	2414.96
831	RS08050	2059.61	3981.7	1219.84	2506.06
832	RS00495	2012.94	3978.71	1481.6	5153.66
833	RS07295	1471.67	3975.18	1201.28	12394.1
834	RS05495	2465.59	3970.91	384.788	149.903
835	RS00260	1039.91	3963.26	1684.96	8932.87
836	RS07950	189.183	3963.01	722.001	1274.92
837	RS04625	4158.86	3955.43	1283.85	3937.54
838	RS04905	2544.61	3955.18	727.065	3456.49
839	RS19475	2465.47	3952.06	2781.33	9363.85
840	RS14640	1653.73	3945.3	116.393	6499.92
841	RS00230	4619.92	3941.49	412.84	14330.6
842	RS15725	1550.41	3934.83	485.913	2565.27
843	RS07205	1562.46	3912.5	16960.6	50.1178
844	RS10425	5210.35	3888.53	758.429	1563.05
845	RS04875	7826.09	3887.07	217.628	761.388
846	RS16430	8991.09	3882.06	14.2865	31.3714
847	RS15075	1231.48	3881.5	19.7709	3372.6
848	RS14545	2587.66	3878.74	167.831	1171.81
849	RS10945	2236.16	3876.71	2322.11	27.161
850	RS03225	6736.22	3874.33	3575.75	703.512
851	RS04075	1656.4	3866.58	1254.1	16919.8
852	RS10020	3415.07	3863.75	444.482	73706.2
853	RS16315	977.127	3857.99	1106.83	11888.8
854	RS14705	790.867	3841.54	438.177	1862.21
855	RS13765	1854.1	3841.14	1768.42	1239.39
856	RS01595	249.464	3840.46	603.571	32013.9
857	RS07240	8186.03	3831.05	38.063	245.613
858	RS12305	2364.96	3813.17	789.065	2382.09
859	RS15865	1724.17	3810.93	3811.46	2100.28
860	RS05200	1092.13	3800.87	72.7606	22041.8
861	RS04100	307.013	3800.27	24.1389	63.3155
862	RS16270	7480.91	3796.12	125.381	9.08367
863	RS13695	3383.7	3791.07	3297.01	6010.98
864	RS05510	3227.25	3783.17	100.939	31.8379
865	RS13740	1370.87	3776.08	4574.94	510.844
866	RS03700	4627.15	3769.71	598.965	4238.88
867	RS11570	5558.34	3762.43	746.552	13065
868	RS00005	4625.63	3759.87	582.32	4594.28
869	RS16955	1303.56	3754.95	122.827	8976.53
870	RS18095	2852.91	3753.37	131.764	2862.74
871	RS11730	2198.38	3752.95	2931.05	5533.29
872	RS01080	2423.92	3751.89	1234.85	3941.83
873	RS14585	2925.29	3745.16	361.834	1069.39
874	RS10570	1651.13	3738.59	6565.11	2700.95
875	RS10220	5293.2	3736.67	398.524	3668.11
876	RS10190	5440.23	3734.33	1847.25	6574.71
877	RS14930	1763.67	3727.86	554.1	5984.49
878	RS20165	13326.4	3719.37	87.4388	89.9038
879	RS14310	7244.13	3718.02	9.77038	54.4345
880	RS03585	8990.54	3712.74	292.869	333.076
881	RS05755	4911.74	3712.41	1020.25	319.843
882	RS14920	5849.87	3708.84	317.356	3027.65
883	RS01085	2194.51	3704.47	725.218	913.366
884	RS08155	11474	3702.77	112.006	14.0469
885	RS04860	2093.42	3689.94	1098.3	6258.26
886	RS04105	1768.91	3685.98	334.49	470.064
887	RS13350	857.806	3684.29	737.529	1512.74
888	RS17965	1508.16	3683.72	3427.72	44403
889	RS14315	2023.68	3683.19	1032.37	2449.63
890	RS19350	2274.78	3680.82	770.222	1141.42
891	RS06240	743.87	3680.2	529.677	72.2254
892	RS07175	1260.5	3677.92	9968.36	1583.8
893	RS14775	1223.23	3676.51	548.232	7767.5
894	RS04865	3263.08	3676.17	373.474	3664.75
895	RS14295	1758.73	3669.87	1250.57	4695.84
896	RS15935	6352.97	3665.51	128.938	560.38
897	RS00610	3408.53	3659.09	230.269	4132.44
898	RS18735	5269.69	3658.4	98641.4	153.007
899	RS18745	7428.71	3657.78	91631.9	229.842
900	RS03280	2171.97	3645.11	524.444	2706.5
901	RS05015	5148.9	3638.8	2013.34	6254.82
902	RS03265	3235.28	3636.97	592.804	2836.42
903	RS00630	2945.29	3620.25	1641.53	1608.19
904	RS10905	5290.42	3617.48	748.649	1827.73
905	RS11235	3821.02	3612.62	775.485	4715.96
906	RS05095	1958.81	3612.37	19.0394	116.537
907	RS05250	2102.42	3610.51	380.051	121.533
908	RS07215	9528.07	3608.2	3523.01	37.5377
909	RS05070	1813.61	3604.75	1772.08	4508.83
910	RS07890	242.136	3604.05	412.152	627.432
911	RS11230	3064.25	3600.4	1623.64	5287.56
912	RS10555	1228.34	3597.17	487.704	3586.35
913	RS00965	6617.85	3588.22	482.406	317.134
914	RS20005	2483.02	3584.93	272.755	2723.48
915	RS03895	2532.08	3584.52	879.426	3301.35
916	RS12110	8814.9	3581.27	95.6031	50.803
917	RS12500	6640.53	3580.56	41.2826	40.9215
918	RS15270	3161.53	3580.22	510.441	1487.33
919	RS01180	15272.7	3577.91	134.521	103.681
920	RS04095	3529.31	3577.17	1549.53	28447.5
921	RS13190	7142.65	3571.76	24.1389	34.0863
922	RS07140	1612.01	3570.28	238.796	5612.46
923	RS20195	1542.04	3566.84	125.369	865.863
924	RS06195	6668.13	3566.47	198.415	2028.59
925	RS12595	9660.1	3563.57	41.3144	42.681
926	RS15045	1113.91	3556.69	474.625	2715.05
927	RS11285	4055.02	3555.92	675.669	3578.94
928	RS05105	2073.63	3553.68	340.822	6436.33
929	RS13100	1448.75	3548.6	550.151	4785.1
930	RS13650	1933.13	3538.57	1339.54	2497.5
931	RS04995	964.33	3536.23	74.6998	766.215
932	RS09405	3607.81	3532.46	218.685	216.783
933	RS14770	1293.04	3530.49	413.353	4289.97
934	RS04830	5915.26	3529.15	1221.33	6064.62
935	RS11950	2265.07	3527.1	916.136	5188.62
936	RS14875	6429.71	3525.12	622.078	5946
937	RS15240	8167.91	3524.65	55.2226	254.063
938	RS02510	1722.91	3522.05	354.325	4317.96
939	RS12635	6187.11	3511.7	496.633	931.711
940	RS16505	8603.16	3511.55	186.482	18.1448
941	RS18115	1247.47	3511.31	670.754	2105.63
942	RS15840	1790.46	3511.12	1681.74	6379.86
943	RS00330	1483.72	3506.24	983.487	1817.31
944	RS17800	1240.8	3505.6	1153.06	10326.5
945	RS00265	3331.03	3487.7	1063.06	2814.72
946	RS11775	8109.74	3482.79	41.5103	34.9966
947	RS20235	10380.3	3482.2	174.046	1257.35
948	RS00450	4941.66	3470.08	1011.7	32020.8
949	RS11445	1081.41	3465.2	2128.07	358.152
950	RS07735	2433.89	3459.95	462.143	984.613
951	RS13840	3664.89	3457.85	1015.91	14242.6
952	RS07915	189.606	3451.45	783.536	976.825
953	RS20110	417.679	3439.52	63.7627	19829.1
954	RS11855	2445.22	3437.33	16.3052	748.528
955	RS04825	1808.82	3437.12	221.094	2002.43
956	RS10540	3740.27	3423.2	539.455	592.883
957	RS00085	3352.88	3421.47	1840.08	14832.5
958	RS11555	1975.52	3421.36	76.2104	151.376
959	RS11995	1600.44	3408.82	98.6746	286.821
960	RS11585	3369.35	3406.23	225.279	1635.03
961	RS09585	2916.3	3395.71	290.202	4234.1
962	RS15765	1311.6	3383.63	788.155	34.5527
963	RS11120	4020.87	3377.95	468.399	3431.47
964	RS16910	4328.57	3353.72	278.142	2061.89
965	RS07955	229.869	3351.78	493.298	793.498
966	RS01010	10814.1	3346.25	764.239	13044.2
967	RS06760	1199.8	3344.75	710.951	1026.61
968	RS17810	977.121	3337.58	466.917	630.543
969	RS18420	597.267	3333.65	285.415	260.93
970	RS05655	3608.23	3324.65	918.772	2340.49
971	RS07965	214.677	3323.65	775.804	1737.01
972	RS05830	3392.41	3318.27	775.187	1233.78
973	RS07900	167.346	3316.26	693.236	1641.98
974	RS10035	8578.19	3314.7	36.7665	41.3204
975	RS05240	1812.63	3314.61	890.737	477.529
976	RS10780	2620.07	3314.53	338.204	614.367
977	RS03260	2307.31	3308.33	708.834	7577.33
978	RS07455	2890.44	3297.37	258.89	2728.16
979	RS03650	703.073	3295.3	37.4729	154.602
980	RS05450	4438.76	3295.13	221.831	135.187
981	RS00425	3292.53	3293.76	390.841	1347.06
982	RS00010	2750.16	3284.39	1269.2	6049.42
983	RS19940	2618.63	3283.92	1124.67	7180.56
984	RS00780	757.412	3279.54	502.485	324.233
985	RS15250	8088.74	3276.99	129.917	56.6153
986	RS13155	2018.49	3273.56	840.966	1675.81
987	RS16410	4326.27	3273.18	904.619	5018.13
988	RS11220	1362.88	3272.51	469.525	230.267
989	RS14815	1417.02	3270.42	860.032	1478.84
990	RS03290	2692.19	3267.03	339.339	1529.02
991	RS13845	3860.45	3266.04	773.137	6907
992	RS05555	1961.77	3258.06	336.582	4479.76
993	RS18430	2376.28	3257.14	3659.52	11519.9
994	RS09540	1080.35	3255.89	567.311	4764.03
995	RS09595	2606.11	3249.63	4265.46	54.1031
996	RS05400	1654.63	3232.31	1932.7	3760.81
997	RS12215	2337.62	3218.98	87.0948	669.976
998	RS11740	2795.8	3214.93	1526.28	2642.91
999	RS12440	1902.15	3208.17	1070.24	2715.88
1000	RS13005	1490.77	3206.67	238.244	1263.38
1001	RS20040	1981.85	3197.08	927.62	13498.2
1002	RS20135	4159.95	3196.19	788.614	4177.14
1003	RS07335	4744.38	3190.75	713.028	599.921
1004	RS14665	3899.26	3190.52	946.459	434.575
1005	RS11840	2200.24	3188.99	395.928	1346.27
1006	RS19315	3915.43	3183.29	720.502	4946.96
1007	RS11420	9606.47	3183.2	52.2515	13.6705
1008	RS15245	7243.52	3167.73	139.825	230.858
1009	RS07635	2115.22	3166.17	477.823	2912.8
1010	RS13030	1794.42	3164.16	304.479	1037.1
1011	RS02705	4389.53	3159.45	243.079	901.769
1012	RS05065	2247.14	3158.5	4377.87	4889.24
1013	RS16020	1421.47	3158.23	1114.69	956.883
1014	RS14600	7861.31	3156.14	51.4313	60.6007
1015	RS13035	1996.15	3143.36	312.771	1388.08
1016	RS18700	690.131	3140.22	458.485	165.304
1017	RS05325	2295.99	3139.1	701.319	5184.86
1018	RS13330	818.5	3137.75	387.131	5439.69
1019	RS04930	2131.89	3130.86	1180.42	4850.75
1020	RS18915	1070.53	3128.53	3899.75	41596.9
1021	RS02410	1175.33	3127.22	273.582	450.102
1022	RS04505	8648.9	3124.56	163.494	2346.74
1023	RS11200	1965.12	3118.73	223.179	1857.34
1024	RS00235	3303.76	3116.56	617.038	10212.3
1025	RS14550	1752.56	3110.96	256.315	766.872
1026	RS02990	2061.04	3110	1381.84	4998.38
1027	RS04990	1931.92	3103.4	223.226	3165.27
1028	RS04425	2051.55	3102.07	594.786	3864.54
1029	RS18825	2077.42	3089.99	488.868	5168.2
1030	RS00655	742.808	3086.35	799.842	2228.07
1031	RS05500	2226.11	3083.24	92.226	60.5107
1032	RS04605	566.424	3083.06	601.27	1983.61
1033	RS06810	517.472	3080.98	42.3489	4838.57
1034	RS20270	685.252	3079.96	213.353	523.501
1035	RS15295	6567.1	3074.48	12.4134	15.7163
1036	RS03655	665.389	3069.6	36.3882	143.911
1037	RS16180	1601.82	3064.77	1780.72	2884.07
1038	RS05085	2560.71	3064.42	747.465	742.517
1039	RS04260	1248.26	3061.22	291.077	4642.06
1040	RS14340	1371.01	3057.89	548.098	594.598
1041	RS18510	1554.59	3057.52	649.938	3527.54
1042	RS13095	1033.76	3054.75	790.291	5062.71
1043	RS02785	2192.4	3051.34	192.995	342.108
1044	RS03165	614.737	3048.6	1245.38	1909.62
1045	RS19980	1399.32	3035	432.686	4429.28
1046	RS12125	1416.35	3033.2	184.744	2334.31
1047	RS07130	7016.21	3031.08	648.183	157.986
1048	RS13200	3905.1	3030.95	261.129	936.345
1049	RS17510	523.346	3030.37	219.066	2165.56
1050	RS15235	3808.89	3026.17	49.344	142.675
1051	RS17310	4381.62	3025.06	553.394	3937.09
1052	RS14610	1686.21	3017.86	612.377	489.331
1053	RS15040	5918.72	3005.07	215.919	7694.27
1054	RS01735	4554.29	3000.91	757.283	6575.41
1055	RS12310	4893.71	2999.17	703.408	558.411
1056	RS06615	7428.65	2996.73	14.8606	13.7606
1057	RS11455	1671.75	2993.78	1438.56	2034.63
1058	RS09575	1290.76	2987.08	84.6501	664.768
1059	RS15285	2399.69	2986.26	592.876	14681.8
1060	RS03305	399.01	2986.01	244.064	27.206
1061	RS14220	4713.71	2984.47	239.821	1028.84
1062	RS03550	2320.55	2978.87	1397.57	3498.82
1063	RS10005	2279.58	2977.97	853.554	2459.37
1064	RS07640	2073.61	2973.66	434.383	1876.2
1065	RS18705	603.215	2969.38	341.945	157.935
1066	RS03645	687.063	2968.49	210.535	222.73
1067	RS13325	8346.04	2962.4	84.9439	340.834
1068	RS07040	4463.29	2961.69	485.408	882.953
1069	RS07720	1357.51	2955.4	230.73	567.283
1070	RS20210	1104.02	2954.79	701.135	2915.46
1071	RS07115	5070.75	2954.54	6978.86	85.9185
1072	RS10965	3525.64	2950.24	378.251	3587.97
1073	RS14845	3593.9	2948.88	683.566	1738.9
1074	RS11550	1758.7	2946.45	171.143	918.2
1075	RS13185	6830.38	2941.36	26.7819	27.6949
1076	RS03175	558.616	2939.72	5052.2	3210.06
1077	RS03035	1306.65	2939.62	489.852	3819.47
1078	RS10475	6169.69	2938.7	441.64	906.608
1079	RS05275	1555.74	2935.48	598.546	55.3286
1080	RS07715	1154.47	2930.06	368.064	494.401
1081	RS18295	378.334	2929.58	545.588	460.443
1082	RS12010	8553.88	2925.95	5.71459	6.81275
1083	RS03230	4858.11	2918.84	3923.05	592.497
1084	RS18540	2552.41	2910.32	55.6168	1091.37
1085	RS06265	1203.97	2905.77	326.44	669.898
1086	RS13670	1374.3	2901.33	1527.4	4413.02
1087	RS00090	2704.67	2901.09	1299.43	18608.2
1088	RS02685	1421.33	2900.67	1883.54	8621.06
1089	RS05020	3526.36	2899.84	237.428	636.118
1090	RS16210	967.757	2899.46	1377.29	721.808
1091	RS16080	619.894	2895.22	536.968	114.35
1092	RS12240	2060.16	2894.37	1310.09	4547.96
1093	RS14325	2592.45	2891.47	691.528	814.866
1094	RS07850	282.752	2881.31	912.543	779.48
1095	RS11395	621.823	2881.28	1857.73	1230.11
1096	RS03400	1747.39	2876.19	124.684	890.487
1097	RS14280	1550.68	2871.32	87.0471	6921.49
1098	RS07620	1777.84	2868.16	282.158	2001.77
1099	RS15715	5536.26	2866.99	782.281	2938.5
1100	RS04510	6802.5	2866.33	231.748	1419.82
1101	RS00380	5858.71	2862.44	371.416	1315.3
1102	RS15775	1826.2	2862.14	1394.81	2869.76
1103	RS00890	1141.15	2862.06	1081	1684.81
1104	RS03615	1526.28	2860.83	1502.72	5421.01
1105	RS07160	1209.8	2858.77	1871.19	15395.6
1106	RS04275	1361.59	2856.86	89.2323	2691.59
1107	RS07930	143.534	2853.7	377.401	739.338
1108	RS17865	827.854	2844.81	572.139	9940.33
1109	RS15700	1440.37	2840.96	147.634	7361.58
1110	RS07060	2187.13	2839.99	482.069	695.521
1111	RS04280	1307.11	2837.34	1958.2	7852.13
1112	RS04540	4714.26	2836.22	671.875	841.337
1113	RS04850	1379.39	2834.24	8247.86	3480.41
1114	RS00070	2179.31	2829.56	3029.03	19303.8
1115	RS09665	1704.24	2824.82	1545.23	444.277
1116	RS01720	2569.78	2821.85	3216.15	146.873
1117	RS00595	3454.44	2821.74	459.919	1251.44
1118	RS06395	861.039	2821.06	9.13012	1705.96
1119	RS14530	3163.86	2819.2	1014.6	2385.73
1120	RS07585	1180.36	2809.27	233.537	869.9
1121	RS19645	2204.86	2804.36	1395.4	869.524
1122	RS07470	1101.67	2804.32	278.597	600.188
1123	RS08440	461.434	2801.12	756.35	1449.81
1124	RS17165	946.645	2797.19	127.771	18.1673
1125	RS05060	1952.27	2790.1	1081.25	2066.74
1126	RS17945	6834.5	2789.77	72.8108	21.5287
1127	RS11465	1184.72	2783.76	649.222	6489.4
1128	RS12075	5326.69	2782.22	154.289	1948.48
1129	RS13065	7224.36	2781.39	38.9175	18.8364
1130	RS16060	5464.19	2780.98	12610.2	332.178
1131	RS05465	1755.76	2780.04	268.521	3011.24
1132	RS15470	599.959	2770.9	70.6574	422.735
1133	RS04955	6341.57	2770.67	19.0486	31.6803
1134	RS06845	1863.18	2768.64	129.33	700.009
1135	RS12540	1762.36	2768.11	1046.8	8171.26
1136	RS14575	930.191	2767.62	2482.68	202.639
1137	RS11500	1761.87	2761.94	843.642	11665.9
1138	RS18795	2017.74	2761.02	834.561	2799.41
1139	RS02455	2218.63	2758.07	1391.48	7685.84
1140	RS16145	4847.74	2753.64	59.6249	60.1568
1141	RS06260	1638.95	2750.19	559.318	377.728
1142	RS13015	1362.93	2746.68	172.445	812.487
1143	RS11370	591.636	2745.23	540.897	1162.64
1144	RS12210	2055.4	2744.18	186.457	3069.27
1145	RS13125	2695.25	2743.22	2170.53	2519.12
1146	RS16975	2525.77	2739.83	543.745	8647.92
1147	RS00945	5323.72	2739.41	8.27561	12.979
1148	RS15735	1364.47	2736.67	435.085	6845.61
1149	RS19130	2116.89	2734.49	315.546	277.328
1150	RS08000	250.291	2730.11	994.436	432.815
1151	RS02840	8013.65	2728.03	162.394	120.246
1152	RS17855	1015.84	2723.28	617.5	21783.3
1153	RS20495	988.819	2720.06	5336.33	34.8165
1154	RS17565	1128.71	2719.16	434.52	2067.29
1155	RS06250	2453.5	2718.78	606.329	95.6712
1156	RS07605	2468.65	2715.57	166.493	1214.85
1157	RS16055	1582.28	2714.86	179.802	0
1158	RS18070	2241.77	2711.14	176.705	804.886
1159	RS19360	824.258	2711.07	203.273	1667.45
1160	RS18165	5204.77	2708.39	126.204	53.6754
1161	RS01635	1292.46	2703.89	545.173	8198.07
1162	RS16545	825.733	2703.29	345.948	1508.82
1163	RS05330	1644.52	2703.27	427.817	3455.25
1164	RS16110	3125.1	2699.68	15987.1	8199.26
1165	RS07350	1849.21	2697.36	294.064	3806.97
1166	RS01630	1112.92	2696.64	629.376	11084.3
1167	RS17305	3263.39	2695.76	612.506	2197.8
1168	RS03545	1904.63	2693.47	4515.02	19011.9
1169	RS03030	590.731	2692.61	620.496	6184.54
1170	RS04880	5672.1	2691.1	43.6796	100.454
1171	RS10500	5883	2690.08	208.63	238.141
1172	RS06445	3912.16	2689.49	625.01	1248.74
1173	RS07260	2165.26	2687.92	336.588	1186.2
1174	RS17790	651.561	2686.34	518.327	1719.5
1175	RS13335	695.068	2685.21	589.438	7331.97
1176	RS13300	1808	2685.01	235.677	837.601
1177	RS06935	1818.02	2682.22	92.3675	1231.85
1178	RS07835	2278.24	2682.21	552.313	1129.41
1179	RS15785	4193.03	2678.46	39.8699	572.95
1180	RS13745	922.178	2675.74	4087.9	381.122
1181	RS02140	4755.99	2675.65	7492.07	3637.72
1182	RS05585	1157.29	2670.99	546.822	405.259
1183	RS12680	3720.07	2670.7	515.622	2004.92
1184	RS05810	1875.93	2669.93	188068	856.917
1185	RS10935	1024.75	2660.92	1199.44	2219.94
1186	RS01375	337.789	2655.53	5320.83	531.099
1187	RS01455	1265.18	2650.71	712.848	9945.86
1188	RS01590	241.551	2646.52	655.252	9104.9
1189	RS06105	1904.41	2645.11	125.39	1109.54
1190	RS18755	5870.79	2642.82	65624.3	90.6242
1191	RS05270	1393.66	2641.63	1756.23	70.8874
1192	RS11275	1816.9	2631.6	184.722	810.01
1193	RS17665	580.426	2630.75	721.099	1969.89
1194	RS10765	1611.49	2629.93	465.512	2143.22
1195	RS14275	1258.24	2625.91	433.597	2770.17
1196	RS17710	870.131	2625.68	158.135	1018.35
1197	RS00460	2772.27	2615.68	818.242	17329.1
1198	RS06745	1395.27	2613.73	488.423	7497.56
1199	RS13865	1482.72	2609.86	3487.99	2732.72
1200	RS05030	1373.97	2605.11	520.768	1654.81
1201	RS18120	1023.22	2602.91	281.452	1421.84
1202	RS11390	569.529	2601.65	1651.63	1167.03
1203	RS11025	1871.5	2600.09	762.429	7187.73
1204	RS04270	2577.91	2598.43	236.346	1735.56
1205	RS18545	1983.62	2586.81	143.849	1985.83
1206	RS05455	1567.84	2584.55	1257.15	5246.76
1207	RS13795	364.302	2582.57	1272.66	4138.14
1208	RS00075	930.252	2580.39	866.671	1214.73
1209	RS17915	3383.27	2573.62	154.629	962.273
1210	RS07450	3191	2571.74	363.373	6177.83
1211	RS11360	965.63	2569.26	4212.02	813.494
1212	RS19970	787.088	2567.22	566.109	4639.46
1213	RS10485	7917.47	2558.22	1720.02	187.688
1214	RS00895	973.138	2557.6	931.359	1642.92
1215	RS17115	778.353	2556.91	156.966	57.7058
1216	RS12475	2828.5	2555.2	4874.04	4774.93
1217	RS18930	1757.27	2548.74	1336.23	7397.07
1218	RS03235	4168.05	2543.3	3746.47	470.44
1219	RS14380	2097.02	2543.21	2372.56	4957.44
1220	RS19105	2075.06	2539.11	920.513	3175
1221	RS12590	5342.79	2538.03	37.2269	33.4623
1222	RS16965	1027.15	2534.78	66.9983	4907.26
1223	RS05750	1497.42	2527.85	259.035	592.237
1224	RS19640	1799.41	2527.37	724.049	647.938
1225	RS05230	903.91	2526.34	865.69	1557.77
1226	RS20240	684.279	2525.77	1134.44	2434.01
1227	RS16795	3099.91	2525.74	89.9705	568.212
1228	RS08125	1261.7	2524.64	440.294	705.374
1229	RS10700	1490.36	2524.02	954.554	4493.45
1230	RS02830	3244.2	2519.02	663.007	737.305
1231	RS08420	1198.46	2518.6	7.61945	85.4971
1232	RS03850	2264.67	2517.31	208.106	4184.5
1233	RS06255	2377.59	2516.59	310.809	208.802
1234	RS02185	2253.28	2507.42	1285.97	9617.78
1235	RS20250	691.497	2506.69	447.193	6271.94
1236	RS02525	935.212	2505.64	451.078	3737.53
1237	RS14400	1762.54	2504.47	305.028	1758.18
1238	RS17195	2104.86	2503.15	440.465	3090.3
1239	RS05485	1490.56	2502.88	45.3702	51.2532
1240	RS11805	1526.53	2501.89	159.35	4218.72
1241	RS18565	606.069	2501.08	1766.88	3368.31
1242	RS04155	2283.74	2499.27	1248.37	1921.05
1243	RS10950	5246.98	2497.34	182.486	210.324
1244	RS18550	1757.28	2495.37	37.2017	573.612
1245	RS08265	2147.18	2495.27	931.558	1472.02
1246	RS05460	1501.99	2492.66	130.768	874.239
1247	RS15095	2512.9	2492.61	303.814	377.606
1248	RS04765	1252.1	2489.27	544.555	2295.39
1249	RS00095	2173.58	2488.44	1257.05	1850.4
1250	RS08095	1312.23	2486.98	776.329	583.571
1251	RS14445	1989.25	2482.89	569.039	627.767
1252	RS07745	1062.53	2481.48	148.069	168.447
1253	RS07655	1334.39	2475.62	1132.35	1892.31
1254	RS01940	330.656	2474.96	30.7239	546.281
1255	RS00340	3586.6	2473.37	321.986	182.803
1256	RS07855	236.593	2471.33	781.037	2742.22
1257	RS20085	199.645	2470.45	22.7261	1457.69
1258	RS17955	701.58	2465.12	263.488	5306.26
1259	RS19950	3042.83	2461.44	389.779	1369.73
1260	RS19390	2460.2	2459.35	1996.98	28240
1261	RS11610	1017.04	2458.74	595.059	3890.65
1262	RS03200	403.568	2456.65	3343.24	1046.32
1263	RS17830	1424.92	2454.98	92.7114	637.816
1264	RS08300	765.164	2454.86	1005.81	7938.98
1265	RS03120	2427.78	2452.46	1424.88	11704.7
1266	RS07970	148.542	2447.81	1025.76	740.756
1267	RS20080	176.221	2444.03	104.765	3923.89
1268	RS02730	1711.92	2443	487.265	1303.46
1269	RS05135	4455.01	2441.46	243.817	276.142
1270	RS11160	907.511	2439.04	1671.88	3522.84
1271	RS07775	1256.28	2437.77	123.082	328.704
1272	RS17390	2021.87	2436.57	122.41	2369.2
1273	RS17785	482.063	2434.07	1570.82	5243.87
1274	RS04675	3210.41	2431.32	305.126	2782.37
1275	RS16920	3910.54	2428.74	435.195	2346.11
1276	RS18065	5749.66	2427.01	443.293	80.4825
1277	RS08140	3494.11	2425.9	369.955	816.727
1278	RS13230	5527.87	2423.24	383.587	2442.76
1279	RS02645	544.02	2421.43	115.358	165.384
1280	RS18890	3188.88	2420.5	135.732	2034.55
1281	RS16815	3520.42	2420.35	24038	1201.57
1282	RS17595	2966.69	2419.09	980.112	1459.25
1283	RS11385	765.301	2405.83	646.292	1016.7
1284	RS00365	1824.12	2403.77	568.737	4117.56
1285	RS08110	2455.45	2403.69	298.885	1396.93
1286	RS05590	988.947	2402.93	565.236	392.521
1287	RS12115	4626.63	2400.88	67.6201	388.62
1288	RS05525	1114.2	2399.34	55.7332	39.2071
1289	RS04945	999.296	2397.65	376.092	3122.19
1290	RS02280	821.113	2396.63	503.466	3050.75
1291	RS09615	169.099	2385.36	95.5051	886.828
1292	RS11565	3100.84	2382.58	435.599	10884.5
1293	RS07045	1806.08	2373.93	481.653	658.258
1294	RS12665	1900.28	2372.37	479.847	1539.72
1295	RS13085	1327.76	2371.81	522.385	1683.56
1296	RS14395	1541.5	2371.54	881.07	5154.25
1297	RS18470	4861.87	2370.59	104.453	280.906
1298	RS10735	685.172	2358.75	1011.73	3056.21
1299	RS06235	421.707	2358.36	506.718	71.4438
1300	RS15475	500.056	2353.33	16.4374	396.407
1301	RS10085	5109.47	2349.48	1686.55	2244.41
1302	RS18720	3281.26	2344.79	38478.3	246.53
1303	RS08235	1891.14	2342.59	396.903	1269.17
1304	RS19340	547.602	2338.4	197.527	238.215
1305	RS03915	4506.91	2336.06	34.3034	172.017
1306	RS03590	7023.05	2331.39	67.3264	51.6746
1307	RS20070	207.384	2329.32	36.2242	2710.88
1308	RS03855	2390.87	2329.14	94.931	5916.6
1309	RS15945	1853.23	2326.27	937.692	824.221
1310	RS03745	1965.13	2325.68	250.175	514.636
1311	RS06985	1899.92	2325.6	614.662	771.104
1312	RS00315	2316.9	2320.57	532.734	557.401
1313	RS00385	4302.46	2319.98	100.52	796.132
1314	RS15280	1350.6	2319.72	1128.47	7719.27
1315	RS05670	1475.11	2315.78	397.945	6373
1316	RS18495	2630.24	2312.56	861.998	1222.03
1317	RS06925	3766.88	2310.82	1720.53	4345.04
1318	RS17190	1414.71	2307.81	456.873	2669.08
1319	RS06040	5014.38	2302.85	42.7272	150.138
1320	RS14760	1053.06	2301.71	743.909	1086.59
1321	RS19480	1485.3	2299.04	1341.56	3270.2
1322	RS11190	1130.41	2297.07	152.346	160.116
1323	RS04195	3992.05	2296.56	350.221	1799.05
1324	RS03205	507.103	2295.83	4139.73	1540.08
1325	RS04685	2048.31	2293.16	110.546	142.971
1326	RS09565	1628.6	2280.14	216.313	208.136
1327	RS07465	930.188	2276.84	279.527	264.881
1328	RS03415	1216.95	2275.37	1923.3	5995.91
1329	RS10670	2688.96	2274.46	132.976	651.416
1330	RS15920	494.701	2273.96	1195.3	10611.5
1331	RS11780	5213.43	2268.33	53.876	26.048
1332	RS05140	5425.1	2267.33	244.339	93.6866
1333	RS15805	5802.76	2263.57	49721.1	102.304
1334	RS01305	2340.66	2261.78	1305.53	17824.8
1335	RS04090	2228.85	2260.37	264.721	898.92
1336	RS07290	2166.56	2260.22	555.668	705.889
1337	RS04845	1450.76	2250.44	1142.39	2325.2
1338	RS07785	1344.51	2249.74	538.588	2408.38
1339	RS13150	1662.38	2246.97	345.233	1453.15
1340	RS11810	1309.54	2246.62	741.947	1322.91
1341	RS05795	1229.11	2245.99	3265.3	10.3767
1342	RS06540	898.102	2245.86	540.01	1506.02
1343	RS06710	3271.95	2244.17	586.418	1053.09
1344	RS01610	310.62	2243.58	287.854	16891.9
1345	RS10280	8228.81	2240.77	1291.79	157.115
1346	RS13075	3284.78	2239.73	45.0924	1.11295
1347	RS10135	3127.1	2238.29	151.217	1762.06
1348	RS11040	4084.71	2238.26	319.684	105.89
1349	RS17185	7876.95	2235.92	37.1766	0.556473
1350	RS16825	2237.34	2235.73	1645.54	17.6784
1351	RS13785	382.211	2235.49	777.5	3002.33
1352	RS09305	2980.39	2235.39	370.555	916.502
1353	RS07975	193.435	2225.72	982.585	357.962
1354	RS03510	1620.6	2221	2027.1	10967
1355	RS11870	1915.94	2217.42	259.302	6795.12
1356	RS16265	1668.29	2217.3	906.759	2730.99
1357	RS12450	1630.22	2211.64	919.635	1057.45
1358	RS14850	1371.84	2211.24	56.3073	584.71
1359	RS14475	4650.67	2210.07	118.509	133.338
1360	RS11165	978.066	2207.88	842.939	2419.14
1361	RS10955	5209.18	2201.5	70.9311	9.01613
1362	RS06675	1067.71	2196.46	390.079	751.057
1363	RS19650	1791.8	2195.94	794.822	117.412
1364	RS06230	588.967	2191.98	471.911	106.035
1365	RS19320	1510.6	2189.89	74.1231	2859.28
1366	RS03150	532.898	2186.85	717.492	3278.16
1367	RS06820	584.753	2185.33	710.689	568.859
1368	RS15860	2219.5	2185.29	489.934	2631.09
1369	RS03370	1158.25	2185.03	275.249	291.678
1370	RS12380	1424.93	2175.29	208.924	944.162
1371	RS02200	1131.14	2174.99	209.665	6710.79
1372	RS07860	186.011	2170.95	873.079	2364.74
1373	RS17820	885.969	2164.12	632.626	2221.14
1374	RS07460	1528.02	2162.4	322.997	2037.74
1375	RS05520	1881.72	2153.76	36.3313	111.629
1376	RS02695	1089.99	2152.79	420.232	2356.28
1377	RS11300	2011.91	2150.46	139.333	3292.1
1378	RS00600	1605.06	2149.79	131.711	997.434
1379	RS02220	720.338	2146.29	290.908	11883.3
1380	RS19025	350.509	2144.24	1391.68	3002.48
1381	RS02180	1872.95	2141.32	611.927	6625.9
1382	RS11860	1839.66	2139	709.445	1124.18
1383	RS13205	2177.69	2132.19	292.366	625.94
1384	RS19720	3115.47	2129.66	213.062	945.261
1385	RS17205	660.192	2122.77	453.642	173.265
1386	RS07330	3593.46	2122.2	581.57	289.626
1387	RS12080	1789.4	2113.2	529.021	6059.7
1388	RS07885	157.588	2112.4	117.591	272.388
1389	RS02390	1464.17	2110.65	297.598	15665.3
1390	RS03595	1195.9	2110.08	408.143	2537.46
1391	RS11630	533.619	2107.39	14.7627	53.6979
1392	RS02380	2021.29	2106.45	35.7162	142
1393	RS14620	2509.51	2105.59	235.902	1255.38
1394	RS01685	1733.14	2104.55	227.761	201.234
1395	RS10420	1792.82	2101.96	69.0513	70.9549
1396	RS03880	3923.05	2098.73	438.872	176.996
1397	RS11410	5459.79	2097.2	86.2997	36.8461
1398	RS05300	430.364	2096.15	1025.41	937.638
1399	RS19395	2235.66	2089.94	12122.8	23589.9
1400	RS17840	1265.06	2089.07	69.6413	1002.07
1401	RS08035	1369.41	2084.61	646.658	1139.48
1402	RS10990	1555.75	2082.96	139.677	2594.83
1403	RS12685	3376.58	2078.26	436.98	529.635
1404	RS04190	3177.46	2078.05	283.518	1294.51
1405	RS05055	3156.06	2073.12	213.686	1085.96
1406	RS02150	3022.46	2072	1534.43	1272.88
1407	RS18310	1227.51	2071.3	280.34	263.896
1408	RS16715	587.98	2071.06	319.691	734.41
1409	RS13705	2014.89	2068.73	298.614	947.153
1410	RS10575	1814.82	2059.57	1470.24	232.245
1411	RS00205	1347.53	2054.32	666.121	1701.1
1412	RS04535	3343.14	2051.71	88.69	44.418
1413	RS07630	1542.97	2051.01	385.144	1415.29
1414	RS10755	1289.46	2048.27	94.7008	909.499
1415	RS01710	3813.87	2048.26	117.901	58.645
1416	RS07825	916.853	2046.31	641.413	1196
1417	RS03025	620.399	2043.97	440.818	4555.09
1418	RS02085	4759.36	2041.88	460.846	2551.67
1419	RS02125	356.224	2041.08	195.918	983.948
1420	RS14540	2001.38	2040.92	470.019	1261
1421	RS00225	3830.71	2040.6	826.418	14557.3
1422	RS16440	1904.12	2039.46	132.023	1478.44
1423	RS00145	1586.96	2036.44	198.201	519.127
1424	RS11415	5043.96	2035.83	101.554	33.4172
1425	RS16280	999.56	2034.9	1441.8	694.409
1426	RS05380	61.9579	2031.76	11.3631	142.679
1427	RS06715	2164.88	2030.63	883.932	1695.1
1428	RS12250	2272.18	2024.54	178.266	517.177
1429	RS03935	1042.74	2024.48	763.261	3625.07
1430	RS15100	1742.81	2019.11	259.977	1801.48
1431	RS16770	1112.97	2017.28	399.708	1641.19
1432	RS11725	750.791	2011.48	604.418	2244.02
1433	RS04160	1395.42	2010.88	980.54	460.91
1434	RS16330	136.111	2010.85	597.386	6878.6
1435	RS14205	499.476	2010.72	394.944	791.817
1436	RS03020	302.87	2007.13	347.924	11212.9
1437	RS15885	863.783	2006.62	1154.59	7328.63
1438	RS17130	558.535	2003.91	294.912	109.869
1439	RS02340	1052.6	2002.2	271.404	7620.37
1440	RS11185	930.329	1996.56	188.431	290.423
1441	RS11575	3281.57	1996.37	221.968	1592.15
1442	RS01075	1471.16	1993.73	495.023	1048.2
1443	RS04840	1213.05	1991.9	545.507	1018.26
1444	RS07710	814.357	1991.2	152.387	162.95
1445	RS16555	881.911	1990.7	58.2624	1422.32
1446	RS09495	1275.87	1989.54	1436.46	4110.7
1447	RS02580	3681.34	1987.01	521.918	7327.93
1448	RS02495	1594.69	1984.29	21431.4	2911.12
1449	RS01615	316.874	1982.28	265.409	15448
1450	RS02245	1238.94	1977.75	3270.41	2595.21
1451	RS18690	367.383	1975.25	146	67.436
1452	RS06835	2916.46	1970.89	1110.23	196.489
1453	RS17290	1514.58	1967.9	228.626	1804.9
1454	RS00305	2214.92	1965.58	78.8033	360.468
1455	RS01785	1129.1	1964.92	500.412	4999.18
1456	RS08005	100.264	1964.86	172.823	141.99
1457	RS07985	60.4926	1963.88	1012.52	1291.06
1458	RS14435	1492.53	1962.24	674.754	5782.56
1459	RS11845	1443.79	1961.15	110.363	203.083
1460	RS10785	3269.74	1957.46	246.028	1702.85
1461	RS13245	1471.26	1957.33	10.5588	432.916
1462	RS11715	1800.84	1944.82	464.606	4427.19
1463	RS17490	672.875	1943.62	2.85729	98.5373
1464	RS13010	1094.65	1943.39	102.473	276.547
1465	RS12975	1602.31	1941.23	211.713	223.499
1466	RS07695	1647.81	1939.11	593.06	3449.83
1467	RS06610	3484.25	1937.81	40.0339	12.6026
1468	RS06480	3260.83	1936.44	22.8333	11.2645
1469	RS16225	1472.77	1935.85	1152.46	5449.73
1470	RS05225	887.59	1934.35	380.619	1465.12
1471	RS01830	1002.85	1934.05	231.609	2171.3
1472	RS02215	652.278	1932.23	161.031	16245.4
1473	RS13320	3826.67	1928.89	69.32	450.005
1474	RS03315	145.769	1926.31	39.0405	7.3242
1475	RS00905	778.71	1924.39	637.419	1493.11
1476	RS07740	1033.12	1924.35	536.273	984.874
1477	RS10015	1169.03	1923.3	308.255	49103.6
1478	RS05540	3436.18	1919.06	1911.77	362.645
1479	RS10655	2969.16	1918.74	749.787	9802.62
1480	RS11425	2264.05	1918.4	67.554	8046.65
1481	RS03190	404.043	1914.57	3163.04	1883.36
1482	RS20265	843.316	1911.57	439.572	6787.91
1483	RS07155	735.409	1909.8	1117.65	2110.52
1484	RS02430	939.5	1908.78	1640.88	3569.79
1485	RS15255	5140.35	1905.93	41.3555	69.3917
1486	RS07990	87.3983	1905.79	1245.08	672.78
1487	RS20090	156.245	1901.17	36.7414	826.731
1488	RS00220	3104.54	1899.95	1257.78	7010.09
1489	RS02205	836.382	1896.7	121.565	12077
1490	RS17135	557.001	1895.99	314.436	88.4694
1491	RS18230	1866.14	1895.85	260.763	3817.16
1492	RS13045	3422.52	1892.24	20.0011	8.90357
1493	RS18150	2873.65	1889.31	52.1126	67.5422
1494	RS01300	1148.64	1889.17	281.814	2464
1495	RS06665	627.981	1888.49	932.339	10373.6
1496	RS06200	3814.22	1885.38	110.603	1373.5
1497	RS05565	1431.64	1883.33	1248.22	61.9613
1498	RS00580	2233.53	1882.01	420.535	2985.85
1499	RS07670	4254.85	1878.24	7.14324	2.80488
1500	RS07180	663.614	1876.78	3159.56	527.252
1501	RS13655	1394.92	1872.95	879.208	5.60976
1502	RS19965	542.297	1867.54	383.804	2217.76
1503	RS10195	1657.45	1867.01	546.066	2324.91
1504	RS14480	1129.76	1865.77	173.151	2942.63
1505	RS11885	2076.95	1854.05	367.747	19219.8
1506	RS13020	991.319	1853.96	67.7365	130.211
1507	RS06635	1038.26	1853.8	737.293	3982.19
1508	RS17160	498.823	1850.86	186.665	20.6184
1509	RS07570	1369.71	1847.27	603.487	13739.7
1510	RS07305	1105.61	1845.08	70.0196	275.833
1511	RS04755	1708.96	1842.99	2006.2	1934.23
1512	RS09630	3679.13	1841.6	41.2165	5.74483
1513	RS17110	489.932	1839.96	409.632	6142.17
1514	RS04225	1554.17	1835.72	311.472	1581.4
1515	RS14820	669.521	1834.14	585.828	618.375
1516	RS18105	661.204	1834.1	100.267	1844.04
1517	RS12055	1917.93	1831.16	130.383	126.284
1518	RS18160	3522.81	1827.9	66.1848	75.2491
1519	RS09450	1180.05	1827.53	4588.39	263.426
1520	RS10725	535.949	1827.24	1090.52	2690.74
1521	RS01015	5563.74	1816.5	751.876	13347.8
1522	RS05535	4116.92	1812.36	788.951	28.9429
1523	RS11405	1361	1808.19	30.0175	633.264
1524	RS17200	1224	1807.39	257.99	6229.77
1525	RS02905	979.557	1800.61	284.781	1207.51
1526	RS06225	409.147	1798.6	361.488	28.3414
1527	RS08065	11492.7	1796.62	216.509	107.228
1528	RS05440	1786.86	1796.22	457.588	4363.27
1529	RS09660	1162.46	1795.39	1060.03	541.852
1530	RS07325	868.952	1791.41	362.938	880.444
1531	RS16220	1180.12	1789.59	1041.45	5435.28
1532	RS13070	2234.07	1782.04	84.8049	2.8499
1533	RS03625	1415.56	1780.34	532.619	2494.68
1534	RS11530	3549.02	1778.92	2.0689	0
1535	RS09465	1236.29	1777.15	752.157	3107.59
1536	RS10870	422.168	1776.2	661.649	1649.97
1537	RS01985	704.619	1773.58	183.388	782.186
1538	RS07615	1095.44	1773.47	286.977	1603.91
1539	RS07815	328.389	1771.67	180.729	2027.89
1540	RS18385	940.291	1770.71	433.296	1415.91
1541	RS09510	1189.72	1770.57	588.654	679.94
1542	RS12965	3064.94	1768.51	74.7475	759.075
1543	RS16615	501.179	1767.53	64.6172	19669.9
1544	RS11595	662.331	1762.93	265.68	463.631
1545	RS10775	1167.47	1762.55	203.642	1103.37
1546	RS08060	9315.21	1762.18	226.774	130.87
1547	RS06050	237.763	1760.05	1222.67	7677.99
1548	RS11620	1800.22	1756.79	124.741	165.417
1549	RS14210	681.357	1756.42	131.723	3879.09
1550	RS11020	1197.39	1756.18	486.308	4492
1551	RS17985	3378.06	1755.97	7.78349	87.5591
1552	RS19420	1871.4	1754.97	291.366	642.003
1553	RS06625	631.899	1754.62	245.511	527.406
1554	RS10535	2537.48	1753.77	323.71	528.213
1555	RS18695	326.011	1753.66	162.098	52.5399
1556	RS02815	1512.48	1741.44	414.391	1280.79
1557	RS01730	3993.74	1737.56	25.7316	37.0874
1558	RS03375	4640.32	1735.51	194.159	1097.72
1559	RS02020	3060.82	1733.85	103.336	68.2626
1560	RS06465	2857.17	1732.68	227.134	796.462
1561	RS18255	3230.15	1732.55	335.128	560.38
1562	RS19960	423.982	1729.45	483.389	1883.06
1563	RS07765	687.925	1729.17	45.0103	94.362
1564	RS10225	1118.59	1728.76	435.827	1121.6
1565	RS10595	2093.95	1727.18	2757.27	13.8506
1566	RS04680	2530.31	1726.52	463.012	3996.87
1567	RS11515	3659.24	1725.49	14.2865	5.60976
1568	RS14825	625.392	1725.46	1329.56	1954.35
1569	RS10615	975.357	1724.53	6331.97	7124.46
1570	RS04405	841.624	1723.79	209.826	1508.09
1571	RS17300	1450.11	1721.71	151.582	810.836
1572	RS11075	555.827	1719.45	1078.52	256.112
1573	RS06960	611.294	1719.17	126.81	980.642
1574	RS05320	1540.71	1717.49	114.57	170.673
1575	RS10860	3325.13	1715.6	49.3122	96.6427
1576	RS00865	367.693	1706	329.079	238.662
1577	RS14450	1380.35	1704.9	782.67	6048.15
1578	RS18715	549.781	1700.73	443.908	263.41
1579	RS15260	2226.3	1700.03	539.082	1457.5
1580	RS05435	2171.02	1699.46	244.955	2449.63
1581	RS15880	1169.81	1699.45	346.09	252.014
1582	RS18475	3550.87	1698.15	71.07	268.535
1583	RS10230	896.196	1696.33	601.021	1830.05
1584	RS05730	1144.33	1693.42	87.7509	559.759
1585	RS08360	1829.36	1692.35	176.813	584.474
1586	RS18920	698.849	1686.85	2386.84	22323.6
1587	RS05480	925.574	1685.77	53.7463	21.5062
1588	RS05035	727.659	1684.84	333.922	1448.43
1589	RS06300	1543.18	1684.5	230.868	1325.22
1590	RS00900	598.158	1682.67	288.34	1137.43
1591	RS14835	684.512	1682.63	713.202	496.694
1592	RS12225	2658.5	1678.73	197.094	93.3939
1593	RS14285	968.407	1676.86	112.091	5778.59
1594	RS13600	409.91	1674.49	168.874	2308.95
1595	RS11905	1385.68	1673.99	169.647	575.591
1596	RS14695	892.851	1671.65	519.924	3155.57
1597	RS03990	730.204	1670.8	221.445	335.391
1598	RS15085	1008.13	1670.67	239.203	2108.36
1599	RS00960	2010.62	1670.22	366.1	82.7696
1600	RS05745	969.096	1670	91.759	702.653
1601	RS10940	754.794	1668.26	622.208	19.3253
1602	RS11250	2793.14	1668.07	44.0236	43.305
1603	RS02165	1313.99	1666.33	248.673	2665.91
1604	RS01440	710.153	1664.93	402.924	1100.83
1605	RS20255	498.741	1663.7	201.327	1141.57
1606	RS18175	3261.99	1660.27	17.4718	103.175
1607	RS02210	703.956	1657.44	100.495	11165.1
1608	RS10355	2071.86	1656.27	41.2165	54.1256
1609	RS03215	1263.13	1654.87	518.872	6621.77
1610	RS07680	1093.42	1653.4	260.834	1363.33
1611	RS10430	1127.21	1651.49	380.753	1356.61
1612	RS18535	3476.14	1650.87	53.5161	73.7823
1613	RS15230	1340.35	1650.67	311.423	370.256
1614	RS11355	1924.24	1649.84	599.903	21460.5
1615	RS05840	1033.08	1648.9	720.075	2662.42
1616	RS03555	2386.53	1647.73	871.096	264.157
1617	RS17395	1494.26	1646.38	756.366	1381.45
1618	RS16215	1034.01	1646.17	1460.41	4539.97
1619	RS12615	1002.48	1646.12	411.502	656.057
1620	RS04640	1457.12	1645.23	6413.53	1467.11
1621	RS02735	1080.94	1644.51	221.091	765.505
1622	RS02370	2708.89	1640.86	248.254	1640.92
1623	RS07055	813.183	1633.38	341.068	1238.98
1624	RS03620	1053.76	1632.38	110.726	617.696
1625	RS16895	972.411	1632.33	45.8808	39.7185
1626	RS10560	849.313	1627.75	3665.14	82.3095
1627	RS17405	1068.83	1627.7	1112.27	3375.84
1628	RS02260	1696.28	1627.31	606.567	674.396
1629	RS11035	2429.87	1622.56	580.064	187.811
1630	RS01195	3029.49	1621.89	116.292	2026.96
1631	RS02375	2515.21	1620.76	503.268	222.022
1632	RS01990	398.5	1617.72	113.715	394.528
1633	RS00455	1191.48	1616.92	512.884	5551.25
1634	RS16105	2643.4	1616.48	102.516	365.212
1635	RS19530	411.058	1612.62	249.129	1687.02
1636	RS04255	2240.89	1609.57	104.421	402.856
1637	RS11690	1508.05	1609.06	450.504	787.13
1638	RS10690	1196.49	1604.89	408.383	1013.35
1639	RS10895	1125.97	1603.25	367.766	341.744
1640	RS17150	385.688	1603	145.701	34.3501
1641	RS06435	837.716	1598.88	353.167	1187.68
1642	RS11245	3388.05	1598.79	10.6408	22.1752
1643	RS08195	4604.48	1598.71	37.4068	15.7163
1644	RS10705	1359.92	1594.87	806.669	4090.86
1645	RS07125	1522.07	1591.55	1338.92	242.409
1646	RS06085	1926.55	1590.76	11775	1660.31
1647	RS17825	830.61	1588.43	204.326	1104.3
1648	RS00375	3178.38	1585.85	78.7966	496.835
1649	RS04465	509.695	1584.84	374.08	918.673
1650	RS09580	636.795	1584.67	367.718	438.332
1651	RS17145	392.403	1584.14	165.194	41.5681
1652	RS16810	451.492	1579.45	315.893	278.625
1653	RS18360	1171.63	1578.55	308.951	1254.17
1654	RS10660	2829.84	1577.75	222.964	7909.27
1655	RS13215	1448.08	1577.63	349.063	439.793
1656	RS06930	1422.17	1576.16	236.15	1312.55
1657	RS01515	380.352	1575.04	266.414	1063.34
1658	RS08415	2044.55	1574.31	150.548	2151.84
1659	RS03810	2428.4	1568.3	427.295	12471.5
1660	RS18805	547.108	1565.5	255.538	1203.59
1661	RS14925	623.867	1565.25	298.913	1099.22
1662	RS12265	717.816	1564.26	190.222	204.106
1663	RS18945	920.072	1563.82	648.259	2196.54
1664	RS05405	1013.85	1563.62	680.702	1025.78
1665	RS16325	86.6478	1559.01	184.924	4855.95
1666	RS02225	582.462	1552.68	54.5506	4551.18
1667	RS18885	1485.27	1551.75	249.919	2635.09
1668	RS06565	2763.48	1551.38	38.1793	19.1902
1669	RS17660	245.562	1550.85	319.007	1138.3
1670	RS10505	757.437	1549.42	191.333	1675.3
1671	RS18015	4208.44	1548.5	2384.54	12439.9
1672	RS07995	79.5098	1548	679.024	447.351
1673	RS00690	738.827	1547.41	397.829	130.578
1674	RS03245	2985.79	1544.8	85.9465	0
1675	RS10835	2981.91	1544.33	29.3429	48.9535
1676	RS13735	600.383	1543.38	1611.1	206.48
1677	RS09300	4393.92	1542.69	24.7791	16.4304
1678	RS12570	1912.08	1540.57	1129.82	2335.98
1679	RS16520	3655.4	1538.04	166.525	1127.28
1680	RS11340	669.478	1537.51	171.624	1768.07
1681	RS05800	1893.53	1532.31	494968	131.372
1682	RS04585	2354.23	1529.29	32171	38.8532
1683	RS02435	548.434	1527.46	68.6228	283.939
1684	RS05705	1041.36	1525.77	493.185	1608.71
1685	RS17415	1099.64	1525.7	611.971	1384.84
1686	RS01675	1164.76	1522.65	2512.03	3893.01
1687	RS12030	3662.22	1519.73	9.60634	25.6941
1688	RS13605	439.38	1518.35	115.604	3684.1
1689	RS02090	638.157	1518.31	252.649	1177.11
1690	RS20280	825.295	1518.27	80.6102	118.577
1691	RS14185	451.904	1518.01	319.068	1834.31
1692	RS00285	2059.39	1517.64	171.556	557.99
1693	RS12535	3151.66	1515.96	59.1328	532.826
1694	RS16450	1634.9	1515.82	411.532	1640.41
1695	RS19450	621.665	1508.18	53.2701	843.9
1696	RS01190	2901.51	1508.04	59.1646	556.024
1697	RS12505	2548.28	1504.13	3.80973	0
1698	RS02115	1061.39	1502.86	270.29	247.99
1699	RS04080	673.871	1501.59	200.655	1758.7
1700	RS17140	426.546	1500.01	90.5538	50.6967
1701	RS18585	466.574	1499.21	271.292	1408.1
1702	RS03715	1353.25	1499.17	290.929	1445.98
1703	RS07770	698.011	1498.47	37.0126	158.617
1704	RS10265	931.305	1498.06	320.718	407.775
1705	RS02945	1802.3	1496.92	2827.33	1045.99
1706	RS16500	3340.32	1495.74	57.7041	6.25628
1707	RS19030	221.424	1494.97	169.282	1083.13
1708	RS19325	1113.45	1492.85	142.553	861.716
1709	RS13285	777.02	1491.61	242.14	486.115
1710	RS14390	878.763	1490.29	294.314	2400.07
1711	RS08445	173.385	1487.56	334.111	287.049
1712	RS10180	3927.25	1486.75	181.001	684.109
1713	RS03905	1629.59	1485.27	265.616	1978.57
1714	RS00210	878.761	1484.26	407.353	2781.5
1715	RS05700	944.313	1484.13	500.486	1410.83
1716	RS15205	939.806	1481.9	150.532	420.197
1717	RS10665	848.311	1480.91	104.963	566.61
1718	RS16790	1570.26	1480.54	277.2	478.865
1719	RS10985	866.126	1479.09	116.901	1575.57
1720	RS14260	559.442	1478.26	149.34	657.411
1721	RS04700	1072.88	1478.12	109.94	7079.52
1722	RS11460	863.605	1478.02	162.483	2228.07
1723	RS16245	1018.09	1475.89	476.562	422.536
1724	RS19585	806.751	1474.16	152.204	144.76
1725	RS15850	1848.83	1472.74	552.699	483.294
1726	RS01350	5380.64	1472.43	2456.3	7588.67
1727	RS13105	644.947	1472.29	227.815	1292.49
1728	RS16305	1026.95	1471.16	248.252	80.7301
1729	RS07490	992.017	1469.36	566.265	387.105
1730	RS01000	973.184	1468.63	373.712	2425.13
1731	RS10980	633.245	1468.46	99.4446	1443.61
1732	RS04705	793.714	1468.25	24.4669	30227.3
1733	RS04900	1700.32	1467.36	254.149	1240.28
1734	RS13140	682.545	1466.88	291.913	1328.03
1735	RS05130	1750.99	1465.88	306.349	1037.84
1736	RS05835	906.464	1465.51	523.593	1130.71
1737	RS02080	804.321	1460.3	191.671	2964.73
1738	RS18235	1594.07	1460.02	189.226	1835.76
1739	RS12335	838.551	1455.7	400.413	3426.87
1740	RS05115	1293.21	1455.17	140.089	211.665
1741	RS16120	455.593	1452.25	560.956	9714.91
1742	RS07645	956.76	1449.36	386.984	898.746
1743	RS01020	5264.57	1448.57	486.618	14345.2
1744	RS07210	659.838	1444.68	2890.48	29.612
1745	RS06495	288.464	1442.68	128.355	62.1576
1746	RS03870	817.139	1442.24	154.326	1264.27
1747	RS07355	460.405	1441.5	62.1608	385.338
1748	RS11125	1557.08	1440.86	197.337	1617.93
1749	RS06990	1049.67	1440.37	402.126	1018.63
1750	RS02195	942.523	1439.28	252.585	1816.8
1751	RS00100	743.158	1438.11	265.026	316.265
1752	RS18025	2613.74	1434.56	2027.95	22336.5
1753	RS19485	1367.32	1434.52	540.925	1229.75
1754	RS12445	784.261	1431.87	445.537	681.101
1755	RS01620	257.032	1430.94	571.644	11596
1756	RS14605	725.06	1428.7	360.11	409.251
1757	RS00930	919.595	1427.72	161.321	123.591
1758	RS10495	3112.06	1427.23	146.13	29.8983
1759	RS05285	756.446	1426.73	615.183	6.76773
1760	RS05415	1010.09	1425.23	135.949	724.201
1761	RS02110	1025.67	1420.46	141.087	315.921
1762	RS04975	365.68	1420.15	1781.1	181.307
1763	RS03310	160.856	1419.52	109.757	7.88067
1764	RS16230	977.534	1418.28	478.984	4912.09
1765	RS16465	1949.17	1417.46	74.3374	1248.87
1766	RS06110	737.352	1415.23	65.8977	1279.19
1767	RS17930	2605.54	1414.57	776.101	69.9257
1768	RS05490	857.94	1413.91	22.9722	104.086
1769	RS07250	2152.52	1412.3	200.689	287.316
1770	RS11980	748.974	1412.3	203.219	1064.11
1771	RS16050	641.751	1410.34	648.598	1018.37
1772	RS05100	930.88	1409.59	71.7764	395.268
1773	RS12555	1037.13	1405.41	324.706	685.756
1774	RS18210	927.761	1404.15	167.502	3105.53
1775	RS16980	2790.01	1400.72	130.811	1125.31
1776	RS07065	1119.51	1400.1	619.711	137.204
1777	RS03420	1225.41	1400.05	250.172	2078.75
1778	RS12465	1973.75	1399.96	3362.27	2097.33
1779	RS10175	3862.64	1399.67	94.6481	29.702
1780	RS03565	3510.39	1399	156.714	279.188
1781	RS04545	2113.24	1393.14	402.187	399.814
1782	RS09310	1180.96	1392.77	513.045	512.681
1783	RS17995	2660.62	1391.9	78.6735	47.8243
1784	RS00490	794.134	1389.88	322.434	1191.34
1785	RS10480	3090.81	1384.48	95.275	681.311
1786	RS07660	751.247	1383.28	403.358	855.18
1787	RS04205	1000.93	1381.23	337.891	1804.21
1788	RS17780	385.413	1379.1	605.701	2270.12
1789	RS19445	571.341	1375.87	102.015	557.498
1790	RS20245	223.122	1374.12	920.486	891.715
1791	RS17505	349.995	1373.78	86.9173	883.307
1792	RS19245	712.341	1367.79	2327.12	14381.5
1793	RS08100	804.669	1366.99	139.529	97.5657
1794	RS06145	950.486	1366.17	470.314	39781.5
1795	RS09655	1363.13	1365.85	105.424	628.485
1796	RS09525	573.355	1365.77	124.898	621.994
1797	RS05740	844.425	1360.21	40.3051	388.208
1798	RS19100	1266.1	1360.1	216.209	453.723
1799	RS20105	817.408	1360.05	122.927	4610.25
1800	RS02255	2388.8	1358.41	496.246	525.097
1801	RS17545	327.613	1357.33	94.3476	151.82
1802	RS11895	1499.71	1351.3	112.877	15791.5
1803	RS06325	1294.32	1350.93	218.806	772.498
1804	RS15130	2267.95	1349.88	13.8262	54.0581
1805	RS18960	1287.96	1347.9	388.583	948.519
1806	RS13685	1064.73	1345.66	1085.66	772.649
1807	RS06545	462.855	1345.32	163.166	2300.18
1808	RS12565	1394.5	1342.93	480.353	653.371
1809	RS20130	1271.32	1340.46	115.289	906.73
1810	RS08285	1722.19	1340.37	86.719	477.478
1811	RS10410	1401.8	1339.95	247.677	314.747
1812	RS09600	1611.75	1338.03	58.9001	2.31594
1813	RS17500	333.083	1337.54	46.0448	522.784
1814	RS19090	1333.7	1334.48	951.433	1596.28
1815	RS16600	819.217	1334.33	290.067	9629.32
1816	RS07150	538.506	1334.12	173.406	593.286
1817	RS10920	912.538	1334.05	188.481	115.051
1818	RS17060	1371.23	1332.6	2429.32	116252
1819	RS06750	599.345	1330.82	377.83	5367.83
1820	RS13115	1553.09	1328.69	444.566	15385
1821	RS10840	1979.07	1328.39	96.7513	553.406
1822	RS03560	3349.06	1325.99	428.496	262.915
1823	RS10270	699.73	1323.76	473.173	1414.89
1824	RS07705	625.92	1323.1	71.6943	305.927
1825	RS05025	1409.45	1322.66	79.6578	432.896
1826	RS06805	280.904	1320.97	20.5752	5960.4
1827	RS11180	715.534	1318.47	78.2132	67.5035
1828	RS00415	2342.79	1317.02	44.386	24.2435
1829	RS11705	1702.59	1313.11	423.031	694.094
1830	RS05210	476.641	1310.04	267.057	1149.24
1831	RS03920	975.971	1309.15	192.562	2727.44
1832	RS16310	387.254	1308.78	1621.9	2478.31
1833	RS01800	727.389	1307.51	747.589	1570.42
1834	RS15135	1243.58	1305.07	187.283	319.299
1835	RS01810	2123.67	1304.89	496.496	457.107
1836	RS00360	1708.8	1303.95	279.568	762.356
1837	RS11960	682.318	1303.79	251.512	536.503
1838	RS10140	405.247	1303.28	579.447	2235.83
1839	RS18935	684.797	1301.85	979.541	3286.53
1840	RS17070	1976.55	1301.74	95.275	2120.75
1841	RS13130	1364.66	1300.45	328.499	648.933
1842	RS07730	1247.04	1300.02	92.3834	359.079
1843	RS18895	590.993	1294.47	397.973	1586.16
1844	RS00505	1045	1294.02	30765.8	578808
1845	RS02175	1109.69	1292.71	268.146	2120.07
1846	RS01855	2554.82	1292.08	124.404	714.751
1847	RS03385	907.515	1291.91	272.049	455.859
1848	RS16610	690.151	1291.35	212.087	9218.42
1849	RS00115	1889.99	1286.99	349.371	1442.58
1850	RS10925	745.186	1286.22	293.426	350.04
1851	RS06070	2490.73	1283.23	118.881	2766.81
1852	RS14915	911.877	1283.17	899.522	1652.78
1853	RS18000	2811.38	1282.43	1672.87	17248.5
1854	RS11305	1065.71	1281.8	239.197	347.28
1855	RS02520	497.589	1279.04	310.547	1982.35
1856	RS15010	631.609	1278.96	164.787	585.887
1857	RS10730	376.051	1278.85	578.863	3556.65
1858	RS18855	810.163	1276.65	1374.23	3788.93
1859	RS11330	751.694	1275.4	47.2274	223.444
1860	RS15300	2021.31	1275.13	1025.73	58.2172
1861	RS14990	1063.21	1274.81	143.291	478.839
1862	RS00345	2402.35	1274.22	38.0973	24.8
1863	RS05600	842.673	1267.9	180.736	361.681
1864	RS15985	545.808	1267.18	81.5149	41.9444
1865	RS07700	770.155	1267.06	265.461	278.393
1866	RS06995	1304.16	1266.16	235.624	598.882
1867	RS19045	319.154	1265.99	54.6301	585.607
1868	RS19630	1628.41	1265.69	150.905	1335.91
1869	RS03805	1936.37	1263.78	253.708	9893.9
1870	RS02740	722.76	1261.04	331.808	1050.81
1871	RS04620	1139.91	1260.28	272.334	1476.36
1872	RS15925	191.056	1259.86	2021.2	5776.15
1873	RS12760	1684.55	1258.63	246514	336.134
1874	RS00155	510.349	1257.89	113.025	316.713
1875	RS06455	1201.3	1257.23	16.4533	796.845
1876	RS02470	411.027	1256.46	192.997	218.021
1877	RS12220	1106.69	1255.26	104.649	834.067
1878	RS17880	808.426	1255.07	480.679	2323.6
1879	RS01485	448.958	1251.01	245.18	508.66
1880	RS16025	525.032	1249.46	614.783	1795.76
1881	RS04810	1178.17	1249.41	226.373	777.985
1882	RS13160	1299.95	1247.72	207.974	1736.69
1883	RS04985	668.095	1246.46	1218.83	1055.73
1884	RS00120	1874.79	1246.4	131.843	1322.94
1885	RS11745	1260.84	1245.35	108.773	2372.07
1886	RS12260	815.975	1244.77	815.912	1372.71
1887	RS18080	875.267	1244.34	289.313	2031.55
1888	RS15730	647.151	1244.02	51.9393	180.853
1889	RS06270	1305.09	1241.41	222.097	2177.32
1890	RS18910	563.582	1241.32	2337.64	19853.5
1891	RS16190	576.775	1240.63	422.321	1257.1
1892	RS12990	545.714	1238.73	594.245	557.948
1893	RS16840	355.997	1238.21	65.9957	738.794
1894	RS13780	944.023	1238.02	232.587	3075.99
1895	RS12740	998.632	1236.47	82.8616	57.3744
1896	RS10750	870.178	1236.32	220.237	1218.17
1897	RS16090	277.211	1235.96	153.897	135.506
1898	RS11110	629.673	1235.24	302.333	666.17
1899	RS19335	594.3	1234.71	124.964	96.5977
1900	RS17455	2002.72	1233.57	257.505	824.329
1901	RS18770	1664.63	1232.63	23344.2	907.839
1902	RS02155	635.573	1232.01	653.48	1987.71
1903	RS12060	3274.55	1231.43	18.0962	4.54183
1904	RS04870	1658.18	1230.14	392.595	1605.31
1905	RS02000	321.547	1230.12	42.4811	481.167
1906	RS11170	663.254	1229.63	104.348	491.715
1907	RS03490	540.069	1226.75	50.0253	411.93
1908	RS11055	1088.9	1224.81	120.505	318.546
1909	RS01555	598.73	1224	305.242	1803.68
1910	RS00575	1469.05	1223.2	149.614	1371.37
1911	RS04125	1192.62	1221.58	294.896	2754.27
1912	RS11375	545.912	1219.41	56.0863	1319.21
1913	RS12375	978.93	1215.66	42.8912	634.387
1914	RS17560	414.142	1214.74	320.198	450.71
1915	RS14405	864.567	1214.54	210.419	257.714
1916	RS16605	694.887	1212.25	489.078	10718
1917	RS10770	789.663	1210.05	214.525	582.481
1918	RS09590	504.261	1207.36	278.051	961.762
1919	RS19700	661.051	1206.21	115.144	714.699
1920	RS18830	698.13	1204.73	876.89	10669.3
1921	RS16575	2167.76	1203.66	44.304	713.361
1922	RS15290	551.889	1201.41	153.749	3160.52
1923	RS20075	111.701	1200.87	36.1924	1536.45
1924	RS14305	838.572	1200.52	179.374	927.402
1925	RS20125	503.093	1199.14	179.784	2496.24
1926	RS15930	274.826	1197.23	1280.14	5054.72
1927	RS15170	1295.56	1196.75	16602.3	294.524
1928	RS02285	522.861	1195.75	134.546	1723.8
1929	RS11615	538.563	1193.8	99.8229	551.843
1930	RS20170	2581.9	1192.05	290.473	993.752
1931	RS12360	674.937	1191.92	783.641	2173.37
1932	RS05080	1239.64	1189.59	297.652	954.301
1933	RS03775	2034.99	1187.77	578.604	8873.8
1934	RS12550	775.018	1185.99	868.406	638.321
1935	RS17155	298.714	1184.87	182.953	8.39212
1936	RS11440	423.965	1182	176.113	0
1937	RS00440	889.019	1181.21	178.592	1442.96
1938	RS11095	843.601	1181.18	442.575	173.49
1939	RS19405	286.431	1181	308.21	1732.72
1940	RS14715	484.538	1180.48	207.382	842.655
1941	RS01510	510.341	1178.76	469.899	5161.54
1942	RS06670	815.529	1174.46	317.536	675.109
1943	RS05000	4096.95	1173.16	16.3554	2.22589
1944	RS12885	1151.96	1171.05	501.272	2776.47
1945	RS00640	1384.11	1170.09	234.04	1349.26
1946	RS09805	301.745	1169.43	218.143	2354.4
1947	RS09755	623.151	1168.9	361.42	1631.22
1948	RS09460	1973.98	1166.51	112.715	358.77
1949	RS19655	460.04	1165.42	86.1608	252.808
1950	RS01970	1488.61	1164.88	865.215	996.632
1951	RS14890	1006.58	1164.44	677.914	1609.82
1952	RS03750	2750.11	1164.32	2381.19	11778
1953	RS11130	1033.1	1162.64	71.8425	603.81
1954	RS02300	603.238	1162.37	122.157	1395.76
1955	RS07600	1254.03	1158.81	117.099	706.985
1956	RS15875	1145.61	1158.54	16154.6	296.326
1957	RS09840	1783.25	1157.12	149.267	10292.2
1958	RS01790	920.662	1156.77	151.286	1345.75
1959	RS05305	409.664	1155.33	121.578	50.3591
1960	RS17745	1444.21	1153.83	362.477	40.9891
1961	RS04020	575.205	1153.04	49.18	956.066
1962	RS15125	1451.8	1152.42	62.9425	727.246
1963	RS18220	821.15	1150.69	258.072	476.471
1964	RS15275	1167.06	1150.53	151.204	413.513
1965	RS12675	632.559	1149.67	871.171	1741.24
1966	RS09635	1572.99	1145.6	53.2198	1910.74
1967	RS18355	468.886	1144.08	19.2127	28.0101
1968	RS17410	673.801	1140.16	410.846	1304.91
1969	RS14300	487.867	1139.08	178.036	519.082
1970	RS13760	534.498	1137.49	529.909	346.627
1971	RS10845	572.488	1135.95	34.2214	217.992
1972	RS18775	1151.86	1132.84	187.907	312.521
1973	RS17580	742.184	1130.12	472.766	7911.02
1974	RS05050	1955.76	1129.24	144.669	558.469
1975	RS19490	1023.13	1128.13	166.377	396.314
1976	RS13240	784.003	1127.69	151.213	264.961
1977	RS07285	2318.38	1127.02	70.8398	183.455
1978	RS16645	594.789	1126.23	357	2821.58
1979	RS00110	647.842	1124.68	24.7448	69.218
1980	RS11880	1207.74	1123.47	131.433	4533.66
1981	RS11890	1408.81	1121.52	152.008	13834.8
1982	RS10820	1491.99	1121.22	381.369	416.298
1983	RS02295	536.481	1118.31	99.889	1349.06
1984	RS14370	302.07	1117.26	176.983	301.27
1985	RS07520	805.991	1117.21	1521.12	1877.59
1986	RS19255	552.861	1116.22	291.243	1134.33
1987	RS03815	1302.04	1113.9	287.803	5249.65
1988	RS17730	1553.84	1113.76	201.778	117.66
1989	RS14525	3868.3	1112.96	1746.87	2997
1990	RS12015	1623.23	1112.87	14.3024	16.5429
1991	RS02680	464.42	1112.78	599.433	2109.83
1992	RS16670	697.43	1110.59	113.271	1008.45
1993	RS03495	1053.11	1107.82	172.531	1705.89
1994	RS04470	439.529	1105.15	77.3746	210.015
1995	RS01585	1337.46	1104.57	130.068	1047.27
1996	RS11800	745.081	1103.52	43.0394	776.422
1997	RS07690	804.784	1100.56	262.506	1228.46
[truncated: 1,758 more rows]
