# Supplementary material for: Manganese Stress Adaptation Mechanisms of Bacillus safensis Strain ST7 From Mine Soil
Source: Front Microbiol. 2021 Nov 25;12:758889. doi: 10.3389/fmicb.2021.758889 (PMC8656422; doi:10.3389/fmicb.2021.758889)
Supplement: Supplementary file 5 [file Table_4.xlsx]

## Sheet: Sheet1
Supplementary Table S4. The differently expressed genes of strain ST7 under Mn exposure.
In the mid-exponential growth phase
No.	Gene_ID	DESeq2								edgeR					Protein_ID	Product
		logFC	up/down-DESeq	lfcSE	stat	Pvalue	Padj	Mean (Mn(II) presence)	Mean (control)	logFC	up/down-edgeR	logCPM	PValue	FDR
1	RS14680	-1.69603	Down	0.213492	-7.94424	1.95385e-15	1.09337e-14	209586	679078	-1.6908	Down	14.6201	2.04942e-09	1.42929e-08	WP_024424829.1	alpha/beta-type small acid-soluble spore protein
2	RS10900	-1.18531	Down	0.216841	-5.46624	4.59678e-08	1.45274e-07	153545	349179	-1.17818	Down	13.7973	2.32515e-05	7.89559e-05	ncRNA	RNase P RNA component class B
3	RS03925	4.0775	Up	0.444531	9.17259	4.61777e-20	3.73904e-19	143157	8479.36	4.07857	Up	12.0732	6.78112e-19	2.72882e-17	WP_024425256.1	hypothetical protein
4	RS11215	-2.16224	Down	0.183758	-11.7668	5.79103e-32	1.03862e-30	133193	596185	-2.15946	Down	14.3369	1.28552e-14	2.52843e-13	WP_008344534.1	stage IV sporulation protein A
5	RS09515	2.10399	Up	0.271221	7.75748	8.66311e-15	4.62419e-14	114169	26557.5	2.10985	Up	11.9644	7.89615e-12	8.55864e-11	WP_024425124.1	trypsin-like serine protease
6	RS04855	-1.61844	Down	0.237481	-6.81504	9.42384e-12	4.0242e-11	99421.3	305267	-1.61571	Down	13.4872	3.23886e-08	1.76624e-07	WP_024425744.1	alpha/beta-type small acid-soluble spore protein
7	RS00720	0.939339	no-diff	0.275368	3.41122	0.000646731	0.00134639	95553.6	49828.6	0.947428	no-diff	12.0096	0.00152678	0.00374581	WP_024425594.1	elongation factor G
8	RS05125	-2.24389	Down	0.52177	-4.30054	1.70385e-05	4.25607e-05	91747.4	434584	-2.23302	Down	13.8595	4.11445e-06	1.57428e-05	WP_044335827.1	S8 family serine peptidase
9	RS09610	3.23326	Up	0.229556	14.0849	4.70456e-45	1.79524e-43	89067.5	9471.51	3.24056	Up	11.4507	1.04384e-26	1.04414e-24	WP_024425140.1	aconitate hydratase AcnA
10	RS13255	-1.96214	Down	0.178176	-11.0123	3.33258e-28	4.72489e-27	86425.8	336749	-1.95815	Down	13.5506	9.91762e-13	1.31236e-11	WP_073206510.1	SafA/ExsA family spore coat assembly protein
11	RS16495	1.07864	Up	0.284843	3.78679	0.000152604	0.000340417	82722.4	39167	1.08608	Up	11.7557	0.000357933	0.000983613	WP_044331273.1	3-hydroxyacyl-CoA dehydrogenase
12	RS00725	1.17336	Up	0.281638	4.1662	3.09716e-05	7.51151e-05	71148.1	31546.2	1.18191	Up	11.5083	0.000101191	0.00031022	WP_034283892.1	elongation factor Tu
13	RS04210	-1.43709	Down	0.253998	-5.65787	1.53266e-08	5.0857e-08	68430.8	185293	-1.43324	Down	12.813	1.31241e-06	5.47644e-06	WP_012009334.1	gamma-type small acid-soluble spore protein
14	RS07090	5.99315	Up	0.139403	42.9916	0	0	62283.9	977.633	5.98773	Up	10.8122	6.43402e-76	2.25255e-72	WP_024424766.1	hypothetical protein
15	RS15120	0.805865	no-diff	0.196408	4.10303	4.0778e-05	9.77092e-05	58423.4	33419.4	0.811152	no-diff	11.3479	0.00255351	0.00596786	WP_073207096.1	phosphoenolpyruvate carboxykinase (ATP)
16	RS04525	-2.18766	Down	0.16868	-12.9693	1.828e-38	4.43043e-37	57325.1	261154	-2.18673	Down	13.1429	2.49945e-15	5.68219e-14	WP_024425326.1	PrkA family serine protein kinase
17	RS00840	1.71651	Up	0.286844	5.98412	2.17569e-09	7.73459e-09	52811.7	16069.9	1.72467	Up	10.9329	2.60863e-08	1.45892e-07	WP_007496334.1	preprotein translocase subunit SecY
18	RS14255	-1.08509	Down	0.217496	-4.98902	6.06869e-07	1.7541e-06	50900.2	107986	-1.07959	Down	12.1367	0.000100816	0.000309613	WP_041115046.1	AMP-binding protein
19	RS18875	3.2104	Up	0.283403	11.328	9.53165e-30	1.46111e-28	48575.5	5248.04	3.21474	Up	10.5786	1.35453e-22	8.78185e-21	WP_073207840.1	S8 family serine peptidase
20	RS12350	-0.918312	no-diff	0.241503	-3.80249	0.000143248	0.000320944	47912.4	90550.3	-0.917302	no-diff	11.9414	0.00148977	0.00366786	WP_073206315.1	hypothetical protein
21	RS06375	-1.01723	Down	0.498009	-2.0426	0.0410921	0.0631253	47697.3	96541.3	-1.01511	Down	11.9996	0.0244061	0.0456684	WP_024424648.1	S8 family peptidase
22	RS02640	0.9099	no-diff	0.292857	3.10698	0.0018901	0.00369903	47012.2	25020.8	0.903544	no-diff	11.0015	0.00431117	0.00957702	WP_008346765.1	cold shock protein CspC
23	RS00880	0.799771	no-diff	0.25863	3.09234	0.00198587	0.00386925	45817.3	26319.3	0.806088	no-diff	10.9991	0.0056402	0.0122648	WP_003217009.1	DNA-directed RNA polymerase subunit alpha
24	RS08325	-1.85426	Down	0.217371	-8.53042	1.45816e-17	9.57955e-17	42579.3	153953	-1.85389	Down	12.447	1.10133e-10	9.29098e-10	WP_024424105.1	outer spore coat protein CotE
25	RS18865	1.84714	Up	0.150462	12.2765	1.21122e-34	2.38717e-33	42288.5	11754	1.85015	Up	10.5842	2.08369e-12	2.55965e-11	WP_024423828.1	PRD domain-containing protein
26	RS13665	-1.98987	Down	0.201275	-9.8863	4.77357e-23	4.7963e-22	42169.8	167499	-1.98519	Down	12.5369	1.31419e-12	1.69153e-11	WP_073206706.1	LysM peptidoglycan-binding domain-containing protein
27	RS18780	-1.67021	Down	0.170804	-9.7785	1.39257e-22	1.35738e-21	41697.7	132707	-1.66749	Down	12.2729	6.41991e-10	4.74179e-09	WP_024426405.1	spore coat protein GerQ
28	RS02135	1.52613	Up	0.325522	4.68824	2.75563e-06	7.42074e-06	39479.8	13707.7	1.52966	Up	10.5609	4.51939e-06	1.71796e-05	WP_073203824.1	copper-binding protein
29	RS19210	4.16648	Up	0.778498	5.35196	8.70085e-08	2.68588e-07	38345.8	2135.39	4.15351	Up	10.1688	4.94666e-13	6.95513e-12	WP_073207923.1	sortase B protein-sorting domain-containing protein
30	RS18980	-0.908471	no-diff	0.222953	-4.07472	4.60703e-05	0.000109492	38292.2	71876.9	-0.903004	no-diff	11.6087	0.00114211	0.00287872	WP_073207861.1	cation acetate symporter
31	RS18125	-1.20002	Down	0.0969719	-12.3749	3.57299e-35	7.3236e-34	37814.1	86874.4	-1.20094	Down	11.7915	2.88439e-06	1.15146e-05	WP_007497573.1	cell shape-determining protein Mbl
32	RS19455	2.44659	Up	0.15467	15.8181	2.33335e-56	1.70811e-54	36759.2	6743.42	2.44848	Up	10.2717	4.2982e-19	1.83512e-17	WP_044334950.1	M6 family metalloprotease domain-containing protein
33	RS04580	-1.70496	Down	0.230486	-7.39726	1.39019e-13	6.81233e-13	36100.2	117695	-1.701	Down	12.0905	3.48502e-09	2.30644e-08	WP_034623898.1	YhcN/YlaJ family sporulation lipoprotein
34	RS04555	1.45265	Up	0.314552	4.61815	3.87178e-06	1.02344e-05	35467.7	12958	1.44906	Up	10.4275	1.19263e-05	4.22185e-05	WP_008349061.1	cold-shock protein
35	RS18180	-1.67251	Down	0.152971	-10.9335	7.96839e-28	1.09706e-26	34890.8	111221	-1.66935	Down	12.0171	2.8478e-10	2.25569e-09	WP_034281210.1	peptidoglycan DD-metalloendopeptidase family protein
36	RS03675	-0.945727	no-diff	0.387863	-2.4383	0.0147565	0.0248039	34783.3	66998.6	-0.941819	no-diff	11.4954	0.0102838	0.0210424	WP_167364607.1	collagen-like repeat preface domain-containing protein
37	RS04790	-1.0118	Down	0.145604	-6.94895	3.68012e-12	1.61772e-11	32865.2	66270.2	-1.00967	Down	11.4586	0.000106817	0.000326323	WP_044333777.1	HlyC/CorC family transporter
38	RS12910	0.753582	no-diff	0.27891	2.70188	0.00689484	0.012243	32751.5	19426.1	0.759159	no-diff	10.5321	0.0121564	0.0244736	WP_024423097.1	formaldehyde dehydrogenase, glutathione-independent
39	RS03340	3.27829	Up	0.286438	11.445	2.49116e-30	4.02513e-29	32419.3	3341.53	3.27761	Up	9.98942	2.80426e-21	1.60946e-19	WP_073204161.1	hybrid non-ribosomal peptide synthetase/type I polyketide synthase
40	RS02490	-2.02643	Down	0.189094	-10.7165	8.51478e-27	1.09471e-25	31443.6	128101	-2.02378	Down	12.1443	3.34265e-13	5.00112e-12	WP_087975235.1	outer membrane lipoprotein carrier protein LolA
41	RS03355	3.04418	Up	0.277835	10.9568	6.1668e-28	8.57377e-27	30449.3	3691.43	3.04384	Up	9.92251	2.43898e-19	1.09473e-17	WP_073208271.1	type I polyketide synthase
42	RS00755	1.39504	Up	0.299764	4.65378	3.25904e-06	8.69159e-06	30394.8	11557.2	1.40533	Up	10.2167	1.00755e-05	3.6031e-05	WP_024425599.1	50S ribosomal protein L2
43	RS08355	-0.799993	no-diff	0.169082	-4.73138	2.22999e-06	6.05982e-06	28912.2	50339.2	-0.798765	no-diff	11.1363	0.00253329	0.00592455	WP_024424099.1	hypothetical protein
44	RS18245	-0.796721	no-diff	0.198614	-4.01139	6.03613e-05	0.000141053	28912.1	50225	-0.795095	no-diff	11.1339	0.00350981	0.00793275	WP_024423722.1	UDP-N-acetylglucosamine 1-carboxyvinyltransferase
45	RS10470	1.06334	Up	0.107184	9.92064	3.38569e-23	3.41137e-22	28858	13809.3	1.06366	Up	10.2438	3.78923e-05	0.000123866	WP_034280582.1	2-oxoglutarate dehydrogenase E1 component
46	RS16490	0.817461	no-diff	0.343422	2.38034	0.0172968	0.0286973	28518.1	16182.4	0.831726	no-diff	10.3059	0.0127717	0.0255361	WP_024423407.1	acetyl-CoA C-acetyltransferase
47	RS11080	1.18559	Up	0.229645	5.1627	2.43412e-07	7.24579e-07	27573.8	12122.9	1.19407	Up	10.1372	2.87755e-05	9.63127e-05	WP_073206084.1	cytochrome C oxidase Cbb3
48	RS03405	1.42136	Up	0.37607	3.7795	0.00015714	0.000350319	27470.5	10256.4	1.43135	Up	10.0637	9.74905e-05	0.000300188	WP_073204177.1	efflux RND transporter permease subunit
49	RS08135	0.753279	no-diff	0.238421	3.15944	0.00158071	0.00312225	26853	15930.6	0.758956	no-diff	10.2457	0.00810571	0.0170541	WP_024424134.1	polyribonucleotide nucleotidyltransferase
50	RS00675	0.863261	no-diff	0.310769	2.77782	0.00547249	0.0098841	26290.1	14451.9	0.870687	no-diff	10.1746	0.00687368	0.0146557	WP_017359164.1	50S ribosomal protein L1
51	RS00850	1.53493	Up	0.272271	5.63753	1.72508e-08	5.68738e-08	26225.9	9050.48	1.54183	Up	9.96775	8.24209e-07	3.49764e-06	WP_003217210.1	type I methionyl aminopeptidase
52	RS11935	-1.01495	Down	0.26565	-3.82062	0.000133116	0.000298803	26155.9	52857.1	-1.01863	Down	11.1352	0.000784804	0.00204282	WP_025092993.1	SpoIVB peptidase
53	RS15455	1.11373	Up	0.356444	3.12457	0.00178063	0.00349979	25813.7	11928.6	1.12481	Up	10.0635	0.00136072	0.00337146	WP_024423234.1	flotillin family protein
54	RS00335	-1.18183	Down	0.299144	-3.95072	7.79175e-05	0.000179968	25477.8	57800.6	-1.1847	Down	11.2105	0.000216309	0.000621246	WP_073203444.1	50S ribosomal protein L25/general stress protein Ctc
55	RS13660	-1.92215	Down	0.216351	-8.88439	6.42698e-19	4.7829e-18	25419.1	96335.3	-1.9157	Down	11.7514	9.95561e-12	1.04984e-10	WP_073206704.1	spore coat protein YsxE
56	RS12430	-0.68546	no-diff	0.111782	-6.13214	8.67054e-10	3.20962e-09	25188.6	40507.9	-0.686953	no-diff	10.8673	0.00691589	0.0147368	WP_024423015.1	DNA primase
57	RS12630	-2.36593	Down	0.168145	-14.0708	5.74404e-45	2.14624e-43	24308.9	125310	-2.3649	Down	12.0529	1.21473e-17	4.1289e-16	WP_024423047.1	late competence protein ComER
58	RS06115	-1.3399	Down	0.57462	-2.3318	0.0197112	0.0323588	24236.4	61350.8	-1.33294	Down	11.243	0.00997172	0.0204637	WP_073204851.1	gamma-glutamyltransferase
59	RS04895	-2.26394	Down	0.144519	-15.6654	2.60778e-55	1.79887e-53	24003.1	115287	-2.26176	Down	11.9488	4.61789e-17	1.43073e-15	WP_039177545.1	Cof-type HAD-IIB family hydrolase
60	RS00715	0.911363	no-diff	0.252085	3.6153	0.0003	0.000647863	23993.4	12756.9	0.918669	no-diff	10.026	0.00199888	0.00478338	WP_008356520.1	30S ribosomal protein S7
61	RS01570	-2.12638	Down	0.272524	-7.80254	6.06736e-15	3.27766e-14	23941.4	104534	-2.1217	Down	11.8302	7.10478e-12	7.79744e-11	WP_024424361.1	cell wall hydrolase
62	RS13720	-0.694167	no-diff	0.141874	-4.89283	9.93951e-07	2.79412e-06	23842	38575.1	-0.691601	no-diff	10.791	0.0071137	0.0151215	WP_024423180.1	ATP-dependent protease ATP-binding subunit ClpX
63	RS11270	1.972	Up	0.197799	9.96972	2.06819e-23	2.10756e-22	23679.7	6036.04	1.97553	Up	9.72144	1.40984e-11	1.42655e-10	WP_056767151.1	30S ribosomal protein S1
64	RS15050	2.38457	Up	0.168548	14.1477	1.92918e-45	7.52171e-44	23270.7	4456.12	2.37666	Up	9.62356	1.25545e-15	3.0523e-14	WP_024424896.1	ABC transporter permease
65	RS12425	-0.744452	no-diff	0.132953	-5.59936	2.15139e-08	6.97744e-08	23269	38983.1	-0.742542	no-diff	10.7875	0.00372363	0.00836205	WP_008342392.1	RNA polymerase sigma factor RpoD
66	RS17550	-1.90523	Down	0.182627	-10.4323	1.76495e-25	2.0894e-24	22831.5	85520.5	-1.90365	Down	11.587	4.03809e-12	4.68124e-11	WP_073207571.1	PDZ domain-containing protein
67	RS10215	-1.29273	Down	0.467764	-2.76365	0.00571596	0.0103043	22670.8	55542.1	-1.29154	Down	11.1172	0.00279915	0.00645574	WP_073205909.1	glutamate synthase large subunit
68	RS01920	2.39605	Up	0.208109	11.5135	1.12836e-30	1.8738e-29	22496.9	4274.14	2.40003	Up	9.57103	1.21662e-15	2.97858e-14	WP_073203746.1	non-ribosomal peptide synthetase
69	RS18280	2.71396	Up	0.343225	7.90725	2.63144e-15	1.44769e-14	22472	3425.09	2.72596	Up	9.52222	9.3765e-14	1.57068e-12	WP_024423728.1	F0F1 ATP synthase subunit alpha
70	RS20020	1.92165	Up	0.439418	4.37318	1.22451e-05	3.09756e-05	22458.7	5928.07	1.93506	Up	9.65333	5.1379e-06	1.93834e-05	WP_024424032.1	adenylosuccinate synthase
71	RS10805	0.667149	no-diff	0.254684	2.61951	0.00880556	0.0153776	22200.1	13980.4	0.668828	no-diff	10.0053	0.0270176	0.0498886	WP_003215784.1	cold-shock protein
72	RS12315	0.842767	no-diff	0.17072	4.93656	7.95141e-07	2.26542e-06	21969.4	12249.4	0.842858	no-diff	9.92553	0.00227292	0.00538232	WP_007501264.1	superoxide dismutase
73	RS00885	0.832604	no-diff	0.245914	3.38575	0.000709835	0.00146923	21884.2	12288.4	0.83932	no-diff	9.92121	0.00463276	0.010233	WP_003216944.1	50S ribosomal protein L17
74	RS08290	-1.7004	Down	0.16923	-10.0479	9.38592e-24	9.787e-23	21837.7	70971.2	-1.69866	Down	11.3635	3.02814e-10	2.38236e-09	WP_003211281.1	stage V sporulation protein SpoVS
75	RS00710	0.78612	no-diff	0.217859	3.60839	0.000308103	0.000663364	21592.6	12521.6	0.790838	no-diff	9.91943	0.00577841	0.012542	WP_008356518.1	30S ribosomal protein S12
76	RS07400	-1.89417	Down	0.146507	-12.9289	3.09211e-38	7.39427e-37	21324.8	79266.7	-1.8924	Down	11.4796	1.44639e-12	1.84139e-11	WP_024424250.1	RNA polymerase sporulation sigma factor SigG
77	RS03740	-1.5551	Down	0.110639	-14.0556	7.11688e-45	2.60492e-43	21152.1	62155.7	-1.55875	Down	11.2118	3.14447e-09	2.09692e-08	WP_064497716.1	YflJ family protein
78	RS17605	0.612955	no-diff	0.150433	4.07461	4.60921e-05	0.000109492	20946.4	13696	0.615788	no-diff	9.94218	0.0219594	0.0415119	WP_073207583.1	preprotein translocase subunit SecA
79	RS00845	1.66472	Up	0.2718	6.1248	9.07962e-10	3.35068e-09	20943.5	6605.78	1.67282	Up	9.611	1.22564e-07	5.91855e-07	WP_024425604.1	adenylate kinase
80	RS14460	1.26893	Up	0.151892	8.35418	6.58898e-17	4.09613e-16	20538.6	8522.84	1.27019	Up	9.68959	4.04549e-06	1.5564e-05	WP_024424789.1	NADP-dependent isocitrate dehydrogenase
81	RS00800	1.70225	Up	0.279073	6.09966	1.06294e-09	3.90653e-09	20491.4	6297.24	1.71134	Up	9.57043	8.3584e-08	4.21047e-07	WP_024425600.1	50S ribosomal protein L5
82	RS04780	-0.929584	no-diff	0.127905	-7.26776	3.65505e-13	1.73192e-12	20248.8	38568.2	-0.927825	no-diff	10.7057	0.00027713	0.000783078	WP_024426590.1	HlyC/CorC family transporter
83	RS17610	-1.0723	Down	0.185564	-5.77862	7.53165e-09	2.57296e-08	20197.5	42471.4	-1.07144	Down	10.7978	7.44368e-05	0.00023206	WP_024423608.1	ribosome-associated translation inhibitor RaiA
84	RS10380	-1.18487	Down	0.279918	-4.23292	2.30681e-05	5.67137e-05	20014.4	45501.7	-1.17727	Down	10.8572	0.000108764	0.000331982	WP_073205941.1	bifunctional 2-methylcitrate dehydratase/aconitate hydratase
85	RS00770	1.44619	Up	0.294377	4.91272	8.98205e-07	2.54894e-06	19938.3	7317.23	1.45595	Up	9.59483	7.50449e-06	2.76904e-05	WP_003217241.1	30S ribosomal protein S3
86	RS00590	-1.35162	Down	0.249212	-5.42356	5.8425e-08	1.82553e-07	19825.7	50595.3	-1.34673	Down	10.9631	3.71672e-06	1.44902e-05	WP_007496263.1	ATP-dependent Clp protease ATP-binding subunit
87	RS15830	-1.70132	Down	0.21976	-7.74172	9.80818e-15	5.21214e-14	19769.2	64290.1	-1.69808	Down	11.2195	2.4668e-09	1.68164e-08	WP_003212952.1	DUF378 domain-containing protein
88	RS18130	-1.48347	Down	0.119443	-12.4199	2.03894e-35	4.32762e-34	19655.3	54960.1	-1.48699	Down	11.0527	1.50509e-08	8.78218e-08	WP_008343327.1	sporulation transcriptional regulator SpoIIID
89	RS00825	1.72695	Up	0.267285	6.46108	1.03959e-10	4.13416e-10	19123.6	5777.15	1.73529	Up	9.46523	2.85412e-08	1.57111e-07	WP_007496332.1	30S ribosomal protein S5
90	RS16915	-1.04661	Down	0.167482	-6.24908	4.12889e-10	1.56723e-09	19106.9	39468.6	-1.04252	Down	10.6981	6.74259e-05	0.000211522	WP_024426057.1	ribonuclease R
91	RS13250	-0.815921	no-diff	0.289948	-2.81403	0.00489251	0.0089538	18762.9	33031	-0.815468	no-diff	10.5231	0.00889175	0.018442	WP_024423149.1	spore cortex protein
92	RS04530	-1.83511	Down	0.221198	-8.29624	1.07456e-16	6.58302e-16	18680.4	66652.1	-1.83296	Down	11.242	1.80395e-10	1.46535e-09	WP_024426618.1	sporulation protein YhbH
93	RS00875	1.2308	Up	0.260175	4.73066	2.23792e-06	6.07678e-06	18591.3	7921.47	1.23814	Up	9.55539	5.53134e-05	0.000176851	WP_003217231.1	30S ribosomal protein S11
94	RS18270	2.55122	Up	0.336253	7.58721	3.26857e-14	1.68212e-13	18437.2	3145.68	2.56339	Up	9.2592	6.58291e-13	9.07353e-12	WP_024423726.1	F0F1 ATP synthase subunit beta
95	RS00680	1.71489	Up	0.329893	5.19832	2.01099e-07	6.05152e-07	18434.7	5615.72	1.72045	Up	9.41572	7.49067e-07	3.19037e-06	WP_024425590.1	50S ribosomal protein L10
96	RS14455	1.44154	Up	0.152137	9.47527	2.66065e-21	2.3449e-20	18312.4	6742.21	1.4434	Up	9.4755	1.43463e-07	6.85218e-07	WP_008356047.1	malate dehydrogenase
97	RS01090	-0.973011	no-diff	0.158561	-6.13651	8.43547e-10	3.12583e-09	18197.5	35720.6	-0.977299	no-diff	10.5842	0.000229697	0.000658075	WP_073203523.1	glutamine--fructose-6-phosphate transaminase (isomerizing)
98	RS18315	1.21828	Up	0.301663	4.03854	5.37853e-05	0.000126593	18094.6	7777.02	1.22601	Up	9.51992	0.000176911	0.000518297	WP_024423732.1	serine hydroxymethyltransferase
99	RS08245	-1.77423	Down	0.255296	-6.94972	3.66021e-12	1.61094e-11	18014.3	61619.6	-1.76738	Down	11.1386	2.71517e-09	1.83545e-08	WP_024424114.1	DUF3243 domain-containing protein
100	RS04645	-0.956446	no-diff	0.237707	-4.02363	5.73071e-05	0.000134353	17802	34545.6	-0.950843	no-diff	10.535	0.000829414	0.00214936	WP_073204475.1	aspartate aminotransferase family protein
101	RS00320	1.42476	Up	0.106105	13.4278	4.15297e-41	1.17297e-39	17693.3	6590.56	1.42532	Up	9.43082	1.07181e-07	5.25547e-07	WP_008357439.1	septation protein SpoVG
102	RS00670	0.708352	no-diff	0.294144	2.40818	0.0160323	0.0267403	17676.4	10818.2	0.715235	no-diff	9.65887	0.0256427	0.0476514	WP_003216956.1	50S ribosomal protein L11
103	RS02500	-1.61026	Down	0.0993037	-16.2155	3.92086e-59	3.12536e-57	17663	53925.8	-1.6121	Down	10.9917	4.99661e-10	3.76067e-09	WP_003214273.1	hypothetical protein
104	RS20095	3.12531	Up	0.79865	3.91324	9.10673e-05	0.000208461	17138.1	1964.03	3.11895	Up	9.08553	2.18959e-08	1.23641e-07	WP_073208178.1	non-ribosomal peptide synthetase
105	RS00815	1.66345	Up	0.286475	5.80661	6.37497e-09	2.18823e-08	17092.8	5396.01	1.67288	Up	9.31795	1.59183e-07	7.55147e-07	WP_008345395.1	50S ribosomal protein L6
106	RS10465	1.47053	Up	0.134936	10.898	1.17771e-27	1.60625e-26	16922.8	6106.76	1.47297	Up	9.35383	4.26977e-08	2.28221e-07	WP_024422686.1	2-oxoglutarate dehydrogenase complex dihydrolipoyllysine-residue succinyltransferase
107	RS01930	2.36445	Up	0.296576	7.9725	1.55491e-15	8.74211e-15	16896.3	3281.08	2.36385	Up	9.16394	2.53271e-12	3.04709e-11	WP_073203752.1	non-ribosomal peptide synthetase
108	RS00745	1.35966	Up	0.288942	4.70564	2.53071e-06	6.83263e-06	16861.2	6570.48	1.36884	Up	9.37682	1.72123e-05	5.93111e-05	WP_024425598.1	50S ribosomal protein L4
109	RS00740	1.1316	Up	0.289603	3.90743	9.32815e-05	0.000213121	16786.8	7661.7	1.14128	Up	9.43763	0.000333552	0.000926063	WP_024425597.1	50S ribosomal protein L3
110	RS05110	1.00699	Up	0.31555	3.19123	0.00141669	0.00282786	16442.6	8181.57	1.01425	Up	9.44853	0.00231249	0.00545923	WP_073204581.1	fatty acid--CoA ligase family protein
111	RS10375	-1.27705	Down	0.262369	-4.86738	1.13087e-06	3.16907e-06	16272	39434.5	-1.26978	Down	10.6233	1.64643e-05	5.69053e-05	WP_044332931.1	methylisocitrate lyase
112	RS15065	1.60806	Up	0.178616	9.00289	2.19852e-19	1.68147e-18	16154.3	5299.2	1.60351	Up	9.25339	1.6744e-08	9.67341e-08	WP_024424899.1	ABC transporter ATP-binding protein
113	RS00835	1.67917	Up	0.275606	6.09263	1.1107e-09	4.07369e-09	16151.1	5043.48	1.68769	Up	9.23271	7.20613e-08	3.70688e-07	WP_003216888.1	50S ribosomal protein L15
114	RS17255	-0.792273	no-diff	0.179533	-4.41296	1.01965e-05	2.60876e-05	16149.3	27967.7	-0.787739	no-diff	10.2891	0.0030436	0.00697815	WP_024427684.1	ATP-dependent Clp endopeptidase proteolytic subunit ClpP
115	RS17285	1.12749	Up	0.265917	4.23999	2.23525e-05	5.50298e-05	16099.9	7369.33	1.13292	Up	9.38004	0.000234551	0.000670884	WP_044334262.1	ribonuclease
116	RS14725	1.01311	Up	0.301433	3.36099	0.000776641	0.00160104	15847.8	7852.22	1.02144	Up	9.39301	0.00159854	0.00390272	WP_073207005.1	30S ribosomal protein S4
117	RS01915	1.70042	Up	0.206527	8.23343	1.81935e-16	1.08949e-15	15712.1	4834.49	1.70079	Up	9.18987	4.22523e-09	2.7598e-08	WP_073208253.1	non-ribosomal peptide synthetase
118	RS03825	2.50397	Up	0.362283	6.91162	4.79142e-12	2.09851e-11	15634.3	2756.16	2.50317	Up	9.03025	4.88792e-11	4.44484e-10	WP_073204289.1	multifunctional 2',3'-cyclic-nucleotide 2'-phosphodiesterase/3'-nucleotidase/5'-nucleotidase
119	RS18965	-2.00685	Down	0.182574	-10.992	4.17486e-28	5.87264e-27	15560	62536.9	-2.00402	Down	11.1136	3.02201e-13	4.56037e-12	WP_073207858.1	class I SAM-dependent methyltransferase
120	RS00650	1.77675	Up	0.11168	15.9093	5.46147e-57	4.08131e-55	15470.9	4514.71	1.77268	Up	9.151	5.77788e-11	5.1603e-10	WP_008345424.1	RNA polymerase sporulation sigma factor SigH
121	RS07590	-1.90415	Down	0.198457	-9.59476	8.41086e-22	7.75572e-21	14932.8	55892.6	-1.90192	Down	10.9731	8.09359e-12	8.74557e-11	WP_073205147.1	calcium-translocating P-type ATPase, SERCA-type
122	RS06770	-1.5061	Down	0.206053	-7.30929	2.68559e-13	1.28272e-12	14814.8	42080.3	-1.50025	Down	10.6545	4.65649e-08	2.48133e-07	WP_024424718.1	manganese catalase
123	RS10385	-1.251	Down	0.273683	-4.57097	4.85472e-06	1.27016e-05	14605.6	34762.8	-1.24412	Down	10.4493	3.65196e-05	0.000119939	WP_073205944.1	citrate synthase
124	RS02130	1.43231	Up	0.359251	3.98692	6.69355e-05	0.000155604	14517	5379.13	1.44128	Up	9.14105	6.02039e-05	0.000191787	WP_073203822.1	DUF1775 domain-containing protein
125	RS01935	2.94414	Up	0.336254	8.75571	2.02821e-18	1.43778e-17	14487.2	1882.33	2.93881	Up	8.86294	2.81125e-15	6.22922e-14	WP_073203755.1	non-ribosomal peptide synthetase
126	RS01925	1.26895	Up	0.224468	5.65315	1.57536e-08	5.213e-08	14280	5925.7	1.27471	Up	9.1641	1.01274e-05	3.61429e-05	WP_073203749.1	non-ribosomal peptide synthetase
127	RS02405	2.60766	Up	1.07538	2.42487	0.015314	0.0256724	14248	2337.61	2.60793	Up	8.88108	0.000225145	0.000645563	WP_073203933.1	dicarboxylate/amino acid:cation symporter
128	RS18445	-1.20732	Down	0.235006	-5.13742	2.78543e-07	8.24369e-07	14235.5	32870.9	-1.19938	Down	10.3809	2.44993e-05	8.24731e-05	WP_073207733.1	acyl-CoA dehydrogenase
129	RS11085	1.33266	Up	0.195428	6.81918	9.1561e-12	3.92389e-11	14125.8	5608.58	1.33834	Up	9.13015	1.52716e-06	6.33481e-06	WP_003215804.1	menaquinol-cytochrome c reductase cytochrome b subunit
130	RS00735	1.15645	Up	0.268933	4.30014	1.70694e-05	4.26082e-05	13959.1	6262.35	1.16466	Up	9.16433	0.000141868	0.000423787	WP_003156464.1	30S ribosomal protein S10
131	RS16405	-0.889831	no-diff	0.182958	-4.86358	1.15279e-06	3.22799e-06	13752.7	25483.2	-0.884231	no-diff	10.1192	0.00102356	0.00261188	WP_007500362.1	Fe-S cluster assembly protein SufB
132	RS03350	3.33336	Up	0.247479	13.4693	2.37209e-41	6.91763e-40	13569.7	1346.24	3.32954	Up	8.72876	1.3473e-24	1.12307e-22	WP_073204167.1	type I polyketide synthase
133	RS05815	0.789557	no-diff	0.106727	7.39793	1.38322e-13	6.78745e-13	13359.3	7728.76	0.789896	no-diff	9.22723	0.00244979	0.00574078	WP_073204755.1	hypothetical protein
134	RS16550	1.1812	Up	0.150318	7.85796	3.90426e-15	2.1381e-14	13310.4	5869.83	1.18436	Up	9.08968	9.35316e-06	3.36887e-05	WP_044331283.1	HAMP domain-containing histidine kinase
135	RS13855	-2.01323	Down	0.229094	-8.78776	1.52571e-18	1.09018e-17	13273.5	53583.8	-2.00728	Down	10.8869	2.65145e-12	3.17902e-11	WP_024423204.1	sporulation protein
136	RS15060	1.88501	Up	0.156252	12.0639	1.63835e-33	3.09304e-32	13257.6	3589.17	1.87824	Up	8.90516	2.46813e-11	2.39361e-10	WP_073207093.1	ABC transporter permease subunit
137	RS04055	1.73404	Up	0.281472	6.16062	7.24604e-10	2.69902e-09	13095.5	3936.47	1.72687	Up	8.92106	1.22304e-07	5.91419e-07	WP_073204376.1	NAD(P)/FAD-dependent oxidoreductase
138	RS00275	-1.01772	Down	0.10646	-9.55964	1.18169e-21	1.07582e-20	13084.2	26490.9	-1.01797	Down	10.1354	9.19079e-05	0.000284249	WP_044334281.1	DUF348 domain-containing protein
139	RS11560	-1.97714	Down	0.201116	-9.83088	8.28939e-23	8.16869e-22	13033.5	51315.3	-1.97243	Down	10.8327	1.66399e-12	2.08059e-11	WP_024428060.1	D-alanyl-D-alanine carboxypeptidase
140	RS11920	-1.4086	Down	0.165697	-8.50109	1.87826e-17	1.22275e-16	13031.8	34597.1	-1.40998	Down	10.4034	1.3858e-07	6.63707e-07	WP_073206243.1	tetratricopeptide repeat protein
141	RS00810	1.80513	Up	0.261365	6.90656	4.96549e-12	2.1721e-11	12983.1	3715.26	1.81217	Up	8.88929	3.85492e-09	2.5321e-08	WP_007496327.1	30S ribosomal protein S8
142	RS15915	2.48022	Up	0.318932	7.77663	7.44841e-15	3.99364e-14	12923.9	2316.21	2.48318	Up	8.75874	9.9336e-13	1.31236e-11	WP_024423308.1	BMP family ABC transporter substrate-binding protein
143	RS07750	0.618588	no-diff	0.144491	4.28116	1.85924e-05	4.61848e-05	12884.1	8391.72	0.621778	no-diff	9.23887	0.0185031	0.0356322	WP_024426967.1	signal recognition particle protein
144	RS18970	-2.09585	Down	0.191652	-10.9357	7.78046e-28	1.07755e-26	12719.5	54373.8	-2.09244	Down	10.894	3.65441e-14	6.59489e-13	WP_024423844.1	streptomycin biosynthesis protein StrF
145	RS12095	2.07747	Up	0.344109	6.03726	1.56751e-09	5.67373e-09	12716.3	3012.91	2.08483	Up	8.80326	4.94266e-09	3.14052e-08	WP_041106844.1	glycine dehydrogenase subunit 2
146	RS18450	-1.13871	Down	0.259182	-4.39346	1.1156e-05	2.84208e-05	12694.3	27950.6	-1.12911	Down	10.1671	0.000145067	0.000432238	WP_044330936.1	acyl-CoA dehydrogenase
147	RS00300	-0.879621	no-diff	0.286592	-3.06924	0.00214604	0.00417001	12558.9	23107.5	-0.877953	no-diff	9.98415	0.00582366	0.0126324	WP_017366434.1	small, acid-soluble spore protein, alpha/beta type
148	RS08215	0.986191	no-diff	0.159692	6.17557	6.59272e-10	2.46591e-09	12520.1	6320.35	0.983808	no-diff	9.06568	0.000319736	0.000894087	WP_073205217.1	MMPL family transporter
149	RS07010	-1.07082	Down	0.138241	-7.74607	9.47808e-15	5.0442e-14	12480.6	26217.1	-1.06821	Down	10.1011	5.05535e-05	0.000162225	WP_024424754.1	pyruvate dehydrogenase (acetyl-transferring) E1 component subunit alpha
150	RS07865	3.06194	Up	0.225015	13.6078	3.60145e-42	1.10414e-40	12472	1493.58	3.06609	Up	8.63289	1.15127e-23	8.76216e-22	WP_073205172.1	flagellar basal body M-ring protein FliF
151	RS04575	-1.26509	Down	0.178603	-7.08325	1.4081e-12	6.39348e-12	12431	29877.3	-1.26397	Down	10.2307	3.54415e-06	1.38638e-05	WP_024426613.1	hypothetical protein
152	RS00355	-1.68828	Down	0.132549	-12.737	3.68517e-37	8.58358e-36	12200	39317.2	-1.69156	Down	10.5182	1.97244e-10	1.5985e-09	WP_024427194.1	stage V sporulation protein T
153	RS00870	1.3619	Up	0.255346	5.33353	9.632e-08	2.96312e-07	12088.8	4703.46	1.3695	Up	8.89676	5.24127e-06	1.97521e-05	WP_003217023.1	30S ribosomal protein S13
154	RS07280	-1.37366	Down	0.18932	-7.25574	3.99474e-13	1.88541e-12	11981.6	31047.6	-1.36806	Down	10.2518	5.13128e-07	2.25121e-06	WP_007499784.1	N-acetyltransferase
155	RS20200	0.785127	no-diff	0.279277	2.81129	0.00493439	0.00902124	11863.3	6884.32	0.793988	no-diff	9.05441	0.0102309	0.0209464	WP_007497456.1	single-stranded DNA-binding protein
156	RS19215	4.07868	Up	0.818631	4.98232	6.28259e-07	1.81155e-06	11827.4	699.95	4.06105	Up	8.47762	7.87747e-12	8.55864e-11	WP_073208444.1	heme uptake protein IsdC
157	RS12690	-0.74173	no-diff	0.139095	-5.33255	9.68433e-08	2.97412e-07	11820.5	19766.2	-0.739968	no-diff	9.80886	0.00588833	0.0127647	WP_073206381.1	tetratricopeptide repeat protein
158	RS00820	1.63601	Up	0.271768	6.01988	1.74551e-09	6.26742e-09	11756.9	3782.83	1.64457	Up	8.78505	1.01228e-07	4.99857e-07	WP_008356544.1	50S ribosomal protein L18
159	RS05760	-1.63196	Down	0.193441	-8.4365	3.26973e-17	2.09515e-16	11752	36423.9	-1.62805	Down	10.4159	2.4689e-09	1.68164e-08	WP_073204748.1	spore coat protein
160	RS07145	1.409	Up	0.113575	12.406	2.42549e-35	5.08785e-34	11660.1	4391.07	1.40969	Up	8.83365	7.63677e-08	3.89742e-07	WP_073205059.1	pyruvate carboxylase
161	RS03575	-2.03618	Down	0.14876	-13.6877	1.20256e-42	3.75094e-41	11635.4	47723.7	-2.03548	Down	10.7195	2.89797e-14	5.3399e-13	WP_003213975.1	hypothetical protein
162	RS06780	-1.12191	Down	0.152906	-7.33726	2.18004e-13	1.04964e-12	11477.8	24979.5	-1.11865	Down	10.0146	3.13631e-05	0.000104078	WP_073205000.1	hypothetical protein
163	RS00910	0.974937	no-diff	0.236357	4.12486	3.70967e-05	8.91863e-05	11435.7	5818.04	0.979711	no-diff	8.93635	0.000793756	0.00206	WP_003217042.1	50S ribosomal protein L13
164	RS04710	-2.17483	Down	0.150363	-14.4639	2.04953e-47	9.07614e-46	11408	51511.6	-2.17391	Down	10.8033	8.7879e-16	2.21341e-14	WP_024425292.1	SpoVR family protein
165	RS19435	1.37242	Up	0.169423	8.10053	5.47191e-16	3.17088e-15	11401.2	4403.84	1.37711	Up	8.81021	3.15437e-07	1.43729e-06	WP_044334947.1	hypothetical protein
166	RS18870	2.87702	Up	0.102321	28.1176	5.96764e-174	4.28118e-171	11332.9	1542.69	2.87557	Up	8.51642	5.96099e-26	5.35114e-24	WP_024423829.1	hypothetical protein
167	RS07015	-1.04577	Down	0.14871	-7.03227	2.032e-12	9.1224e-12	11322.5	23375	-1.04249	Down	9.94326	0.000113071	0.000343035	WP_012009824.1	pyruvate dehydrogenase complex E1 component subunit beta
168	RS18275	2.77366	Up	0.333766	8.31019	9.55477e-17	5.86866e-16	11305.6	1653.37	2.78525	Up	8.52396	4.35528e-15	9.41225e-14	WP_024423727.1	F0F1 ATP synthase subunit gamma
169	RS00790	1.72967	Up	0.272937	6.33723	2.33926e-10	9.03221e-10	11265.2	3396.82	1.73899	Up	8.70121	1.77606e-08	1.01601e-07	WP_003216882.1	50S ribosomal protein L14
170	RS15055	2.2291	Up	0.170843	13.0476	6.55455e-39	1.63272e-37	11261	2401.64	2.22118	Up	8.60311	8.46337e-15	1.75327e-13	WP_024424897.1	ABC transporter ATP-binding protein
171	RS01070	2.05498	Up	0.310731	6.61337	3.75656e-11	1.53822e-10	11204	2696.42	2.06401	Up	8.62481	6.7064e-10	4.91194e-09	WP_024424448.1	anti-sigma-W factor RsiW
172	RS11090	1.59962	Up	0.168651	9.48481	2.42831e-21	2.15071e-20	11173.8	3687.1	1.60354	Up	8.72177	2.92894e-09	1.96441e-08	WP_007500911.1	ubiquinol-cytochrome c reductase iron-sulfur subunit
173	RS00775	1.60409	Up	0.288924	5.55194	2.8252e-08	9.00801e-08	11145.9	3666.47	1.61445	Up	8.71547	3.17877e-07	1.44344e-06	WP_003156478.1	50S ribosomal protein L16
174	RS05390	4.53357	Up	0.804721	5.63372	1.76364e-08	5.80382e-08	11130.4	480.569	4.52399	Up	8.36755	2.78761e-14	5.16371e-13	WP_073204669.1	IucA/IucC family siderophore biosynthesis protein
175	RS05665	-1.01931	Down	0.158824	-6.41787	1.38196e-10	5.42946e-10	11114.3	22528.3	-1.01571	Down	9.8985	0.000178653	0.000521653	WP_073204715.1	oligoendopeptidase F
176	RS14345	0.676553	no-diff	0.211197	3.20343	0.00135801	0.00271889	10940.7	6845.08	0.680174	no-diff	8.98029	0.015725	0.0309289	WP_024425720.1	translation initiation factor IF-3
177	RS17705	1.90153	Up	0.105675	17.994	2.17004e-72	5.18929e-70	10873.6	2910.6	1.90147	Up	8.61439	5.26196e-13	7.31037e-12	WP_008348273.1	two-component system response regulator DegU
178	RS04890	-1.7366	Down	0.193997	-8.95166	3.50169e-19	2.64325e-18	10860.6	36192.7	-1.73038	Down	10.38	2.84319e-10	2.25569e-09	WP_024425750.1	YlbF family regulator
179	RS00915	1.01514	Up	0.263648	3.85037	0.00011794	0.000265902	10830.9	5358.97	1.02264	Up	8.84365	0.000710039	0.00186625	WP_007496354.1	30S ribosomal protein S9
180	RS04600	2.10941	Up	0.139695	15.1001	1.61701e-51	9.50855e-50	10817.3	2506.96	2.11114	Up	8.56511	3.71778e-15	8.08443e-14	WP_073204470.1	endonuclease
181	RS05790	-1.11342	Down	0.120232	-9.26061	2.0326e-20	1.68965e-19	10800.1	23366.5	-1.11203	Down	9.92228	3.04741e-05	0.000101276	WP_024426459.1	DUF1360 domain-containing protein
182	RS00765	1.50782	Up	0.268862	5.60815	2.04502e-08	6.65653e-08	10675.8	3754.16	1.51724	Up	8.67787	6.29043e-07	2.71886e-06	WP_007496316.1	50S ribosomal protein L22
183	RS04590	-1.66349	Down	0.230994	-7.20144	5.95786e-13	2.77183e-12	10641.1	33709.4	-1.65572	Down	10.2936	7.71541e-09	4.73059e-08	WP_041089559.1	spore coat protein
184	RS07220	-0.784747	no-diff	0.154763	-5.07063	3.96492e-07	1.15721e-06	10479.1	18053.4	-0.781033	no-diff	9.66092	0.0039644	0.00886294	WP_007499807.1	YlbF family regulator
185	RS14335	0.775067	no-diff	0.238855	3.24493	0.0011748	0.00236742	10468	6117.13	0.78094	no-diff	8.87873	0.00722768	0.0153451	WP_007501659.1	50S ribosomal protein L20
186	RS16140	1.1015	Up	0.209958	5.24631	1.55177e-07	4.70117e-07	10391	4842.37	1.10018	Up	8.7588	0.000111687	0.000339423	WP_024423347.1	divergent PAP2 family protein
187	RS04240	-1.82273	Down	0.196119	-9.29395	1.48664e-20	1.24884e-19	10376.9	36708.2	-1.81672	Down	10.3812	3.78692e-11	3.56398e-10	WP_070326745.1	ABC transporter substrate-binding protein
188	RS11930	1.13004	Up	0.150494	7.50885	5.96487e-14	3.00505e-13	10371.2	4738.7	1.12756	Up	8.74744	2.6171e-05	8.78472e-05	WP_024422935.1	sporulation transcription factor Spo0A
189	RS06765	0.72356	no-diff	0.269096	2.68885	0.00716979	0.012694	10358.5	6273.04	0.72802	no-diff	8.8832	0.0172878	0.0336062	WP_024424717.1	EAL domain-containing protein
190	RS13715	-2.03585	Down	0.17874	-11.39	4.68764e-30	7.44007e-29	10334	42376.7	-2.03304	Down	10.5464	1.11643e-13	1.82646e-12	WP_073206715.1	ATP-dependent protease LonB
191	RS06430	0.609494	no-diff	0.127894	4.76561	1.8828e-06	5.15935e-06	10259.1	6724.21	0.608874	no-diff	8.91538	0.0206812	0.0393077	WP_087975546.1	MarR family transcriptional regulator
192	RS14590	-0.739391	no-diff	0.123191	-6.002	1.94902e-09	6.94944e-09	10219.3	17060.8	-0.737664	no-diff	9.59745	0.00609595	0.0131416	WP_024424810.1	thiol peroxidase
193	RS06460	-1.07955	Down	0.212006	-5.09207	3.5418e-07	1.03794e-06	10210.7	21579.5	-1.07782	Down	9.81807	0.000197801	0.000575646	WP_024424662.1	alpha/beta-type small acid-soluble spore protein
194	RS13055	-1.90889	Down	0.172977	-11.0355	2.57642e-28	3.71149e-27	10138.3	38072	-1.90544	Down	10.4172	1.64277e-12	2.06141e-11	WP_025092422.1	transporter substrate-binding domain-containing protein
195	RS12235	-0.752582	no-diff	0.128067	-5.87649	4.19048e-09	1.46076e-08	10062.1	16952.1	-0.752305	no-diff	9.58425	0.00534707	0.0116782	WP_024427981.1	LTA synthase family protein
196	RS18400	0.716035	no-diff	0.232591	3.07852	0.00208032	0.00404889	10007	6091.94	0.721533	no-diff	8.83591	0.0121965	0.0245403	WP_012011567.1	class II fructose-bisphosphatase
197	RS07170	1.04117	Up	0.257807	4.03855	5.37831e-05	0.000126593	9984.22	4851.85	1.05211	Up	8.71668	0.000366337	0.00100513	WP_024424779.1	cytochrome c oxidase subunit I
198	RS14615	-1.68208	Down	0.101908	-16.506	3.32447e-61	2.98121e-59	9911.68	31804.7	-1.68205	Down	10.2112	1.70408e-10	1.39719e-09	WP_024424814.1	NAD kinase
199	RS07200	-1.80879	Down	0.188512	-9.59506	8.387e-22	7.75365e-21	9891.19	34654	-1.80403	Down	10.3021	5.40091e-11	4.86082e-10	WP_024424280.1	CAP domain-containing protein
200	RS18410	1.14507	Up	0.217312	5.26926	1.36977e-07	4.17448e-07	9873.1	4464.31	1.14948	Up	8.6696	4.83356e-05	0.000155822	WP_024426351.1	fructose-6-phosphate aldolase
201	RS14500	1.00269	Up	0.165046	6.07522	1.23818e-09	4.50897e-09	9816.82	4899.19	1.00377	Up	8.70817	0.000170343	0.000500311	WP_024424796.1	acetyl-CoA carboxylase, carboxyltransferase subunit beta
202	RS12100	1.99566	Up	0.351411	5.67899	1.35493e-08	4.53792e-08	9796.39	2456.49	2.00155	Up	8.44336	2.81526e-08	1.55445e-07	WP_024427996.1	aminomethyl-transferring glycine dehydrogenase subunit GcvPA
203	RS08200	-1.41492	Down	0.170658	-8.291	1.12299e-16	6.86229e-16	9773.94	26062.1	-1.41091	Down	9.98908	3.162e-07	1.43768e-06	WP_073205212.1	DNA translocase FtsK
204	RS04960	0.91234	no-diff	0.220685	4.13412	3.5631e-05	8.58351e-05	9770.51	5191.19	0.913622	no-diff	8.73193	0.00136724	0.00338523	WP_024425449.1	peptidylprolyl isomerase
205	RS07320	-2.11858	Down	0.198592	-10.668	1.43632e-26	1.80143e-25	9691.14	42086.3	-2.11797	Down	10.5224	6.97404e-14	1.19687e-12	WP_024424263.1	stage V sporulation protein D
206	RS06775	-1.09	Down	0.147903	-7.36973	1.70975e-13	8.28767e-13	9669.36	20583.3	-1.08709	Down	9.7457	6.97998e-05	0.000218382	WP_003212254.1	DUF1797 family protein
207	RS18390	0.67094	no-diff	0.174963	3.83476	0.000125689	0.00028284	9660.77	6067.8	0.672704	no-diff	8.80372	0.0125296	0.025095	WP_003215407.1	50S ribosomal protein L31
208	RS11100	-1.07378	Down	0.174013	-6.17069	6.79926e-10	2.54051e-09	9645.56	20303.6	-1.06919	Down	9.73004	0.000118322	0.000357417	WP_008344562.1	YpiB family protein
209	RS07380	2.37086	Up	0.193093	12.2784	1.18351e-34	2.34544e-33	9634.87	1862.69	2.37079	Up	8.3529	9.58821e-17	2.77424e-15	WP_024426931.1	cell division protein FtsZ
210	RS02505	-1.65122	Down	0.0932087	-17.7153	3.19664e-70	6.3702e-68	9581.11	30092.7	-1.65219	Down	10.1396	4.00133e-10	3.06535e-09	WP_024425388.1	type II toxin-antitoxin system endoribonuclease NdoA
211	RS16590	2.00861	Up	0.12408	16.188	6.13054e-59	4.78049e-57	9573.78	2378.91	2.00312	Up	8.40997	1.48622e-13	2.36512e-12	WP_041107739.1	hypothetical protein
212	RS03240	-1.1331	Down	0.268591	-4.21868	2.45742e-05	6.03337e-05	9570.73	20991.9	-1.12888	Down	9.75949	0.000311992	0.000873827	WP_073204129.1	peptidase
213	RS10065	-1.84748	Down	0.174454	-10.5901	3.31275e-26	3.98753e-25	9563.06	34414.9	-1.84289	Down	10.2837	1.052e-11	1.10602e-10	WP_073205865.1	family 10 glycosylhydrolase
214	RS16420	-0.853182	no-diff	0.18571	-4.59417	4.34483e-06	1.14091e-05	9538.54	17231.4	-0.847378	no-diff	9.56756	0.00232691	0.00548587	WP_024423399.1	Fe-S cluster assembly protein SufD
215	RS16415	-0.889083	no-diff	0.183886	-4.83497	1.33165e-06	3.70569e-06	9528.27	17646.5	-0.883485	no-diff	9.58929	0.00153551	0.00376458	WP_025094139.1	cysteine desulfurase
216	RS01065	2.01176	Up	0.317387	6.33852	2.31987e-10	8.967e-10	9527.48	2362.68	2.02013	Up	8.39969	2.37559e-09	1.62758e-08	WP_024424449.1	RNA polymerase sigma factor SigW
217	RS04595	2.05088	Up	0.144939	14.15	1.86884e-45	7.36652e-44	9491.15	2290.63	2.05213	Up	8.3878	1.67128e-14	3.23269e-13	WP_073204468.1	PAS domain S-box protein
218	RS03780	-1.90656	Down	0.17605	-10.8297	2.4906e-27	3.2966e-26	9491.05	35583.3	-1.9015	Down	10.3189	2.39413e-12	2.90029e-11	WP_073204274.1	LTA synthase family protein
219	RS16725	1.9266	Up	0.286991	6.71309	1.90551e-11	8.01298e-11	9453.42	2486.58	1.91946	Up	8.40873	5.75886e-09	3.60676e-08	WP_073207422.1	ABC transporter ATP-binding protein
220	RS12000	-2.11983	Down	0.210251	-10.0824	6.61124e-24	6.97486e-23	9407.9	40891.7	-2.11741	Down	10.4791	1.0993e-13	1.80688e-12	WP_024428006.1	SpoIIIAH-like family protein
221	RS05375	3.78727	Up	0.728506	5.19868	2.00711e-07	6.04493e-07	9384.27	679.691	3.7812	Up	8.1614	7.83631e-13	1.05519e-11	WP_073204662.1	IucA/IucC family siderophore biosynthesis protein
222	RS17325	0.992	no-diff	0.269021	3.68744	0.00022652	0.000495444	9357.68	4704.6	0.980511	no-diff	8.64689	0.00186609	0.0045181	WP_024423554.1	C40 family peptidase
223	RS16540	0.790376	no-diff	0.190997	4.13815	3.50112e-05	8.43986e-05	9348.53	5405.35	0.795808	no-diff	8.71016	0.00324215	0.00737541	WP_073207358.1	PDZ domain-containing protein
224	RS15035	-0.702025	no-diff	0.214145	-3.27827	0.00104446	0.00211904	9276.76	15091.5	-0.707025	no-diff	9.43879	0.0158459	0.0311492	WP_008343006.1	DUF4257 domain-containing protein
225	RS16740	1.9505	Up	0.331406	5.88554	3.96768e-09	1.3885e-08	9275.03	2399.54	1.93798	Up	8.37744	5.66363e-08	2.97985e-07	WP_073207424.1	iron-hydroxamate ABC transporter substrate-binding protein
226	RS12870	-1.13014	Down	0.135229	-8.35727	6.41878e-17	4.0042e-16	9206.91	20151.8	-1.1278	Down	9.7028	3.17508e-05	0.000105265	WP_024423090.1	manganese catalase
227	RS11635	1.93877	Up	0.182801	10.6059	2.79854e-26	3.39134e-25	9149.07	2386.66	1.94237	Up	8.3569	1.46489e-12	1.85818e-11	WP_073206199.1	alpha/beta hydrolase
228	RS05365	3.67605	Up	0.711317	5.16796	2.36666e-07	7.05083e-07	9125.39	713.886	3.66106	Up	8.12957	1.7425e-12	2.15565e-11	WP_024425084.1	aspartate aminotransferase family protein
229	RS19175	4.14994	Up	0.783598	5.29601	1.18363e-07	3.62568e-07	9105.64	512.902	4.13657	Up	8.0965	3.90652e-13	5.65154e-12	WP_073207903.1	heme oxygenase
230	RS11290	-1.608	Down	0.21196	-7.58635	3.29033e-14	1.68976e-13	9090.65	27711.5	-1.60265	Down	10.0263	2.46643e-08	1.38603e-07	WP_024422822.1	germination protein YpeB
231	RS12435	-0.894026	no-diff	0.0927594	-9.63811	5.51928e-22	5.18264e-21	9056.29	16829.4	-0.895402	no-diff	9.52375	0.000790221	0.00205235	WP_024423016.1	YaiI/YqxD family protein
232	RS14595	-1.68702	Down	0.152665	-11.0505	2.18079e-28	3.15422e-27	9001.69	28985.2	-1.68591	Down	10.0753	7.0211e-10	5.13171e-09	WP_007501733.1	sporulation protein YtfJ
233	RS18455	-1.03862	Down	0.273474	-3.79786	0.000145952	0.000326187	8936.46	18357.6	-1.02841	Down	9.59232	0.000946854	0.00243031	WP_024423755.1	3-hydroxybutyryl-CoA dehydrogenase
234	RS07820	0.802527	no-diff	0.193169	4.15452	3.25967e-05	7.87901e-05	8908.09	5107.3	0.804043	no-diff	8.63756	0.00335795	0.00761904	WP_044330667.1	type I DNA topoisomerase
235	RS18975	-0.801205	no-diff	0.185103	-4.32842	1.50184e-05	3.77247e-05	8888.57	15489.2	-0.798181	no-diff	9.43435	0.00413909	0.00922402	WP_024423845.1	DUF485 domain-containing protein
236	RS00860	1.49274	Up	0.252589	5.90976	3.42597e-09	1.20362e-08	8846.9	3143.67	1.49833	Up	8.41178	5.92156e-07	2.57213e-06	WP_003217190.1	translation initiation factor IF-1
237	RS11105	-1.68995	Down	0.146908	-11.5034	1.26754e-30	2.09524e-29	8800.5	28394.9	-1.68937	Down	10.0453	6.0871e-10	4.50548e-09	WP_024422794.1	tetratricopeptide repeat protein
238	RS10745	2.06476	Up	0.162579	12.7	5.91224e-37	1.35944e-35	8721.86	2084.48	2.05848	Up	8.26473	7.85975e-14	1.32932e-12	WP_073205996.1	hypothetical protein
239	RS00760	1.48164	Up	0.295019	5.02218	5.10891e-07	1.48266e-06	8694.76	3113.53	1.49204	Up	8.38842	2.69997e-06	1.08153e-05	WP_003216920.1	30S ribosomal protein S19
240	RS07265	1.00207	Up	0.27434	3.65266	0.000259533	0.000564551	8663.41	4325.4	1.00357	Up	8.52796	0.00114579	0.00288592	WP_019743276.1	DUF177 domain-containing protein
241	RS00705	0.618866	no-diff	0.194118	3.1881	0.00143211	0.00285547	8657.88	5637.82	0.622524	no-diff	8.66523	0.0223985	0.0422962	WP_024425593.1	50S ribosomal protein L7ae-like protein
242	RS07805	3.17335	Up	0.10137	31.3047	4.02722e-215	7.22283e-212	8601.07	953.51	3.17249	Up	8.08628	1.19848e-32	1.67835e-30	WP_024426972.1	ADP-forming succinate--CoA ligase subunit beta
243	RS00795	1.70778	Up	0.266461	6.40912	1.46365e-10	5.73785e-10	8548.56	2617.09	1.71665	Up	8.30845	1.45278e-08	8.50532e-08	WP_008356538.1	50S ribosomal protein L24
244	RS01460	-1.86726	Down	0.220488	-8.46876	2.48023e-17	1.60011e-16	8504.14	31027.1	-1.86309	Down	10.1303	1.33986e-10	1.11422e-09	WP_073203639.1	glutathione-dependent formaldehyde dehydrogenase
245	RS12495	-0.76978	no-diff	0.106716	-7.21336	5.45883e-13	2.54959e-12	8488.77	14473.5	-0.770521	no-diff	9.3504	0.00344085	0.00779704	WP_024423023.1	PhoH family protein
246	RS12065	-0.633126	no-diff	0.107847	-5.8706	4.34224e-09	1.5122e-08	8471.7	13138	-0.636222	no-diff	9.26433	0.0162145	0.0318022	WP_073206263.1	DUF1385 domain-containing protein
247	RS07920	3.95133	Up	0.215352	18.3482	3.41159e-75	8.74097e-73	8425	544.637	3.95075	Up	7.99523	5.26251e-38	1.1515e-35	WP_024424167.1	flagellar motor switch protein FliM
248	RS15705	1.34382	Up	0.311219	4.3179	1.57517e-05	3.95115e-05	8307.58	3273.1	1.34457	Up	8.36298	4.86045e-05	0.000156401	WP_024425911.1	hypothetical protein
249	RS13770	1.3095	Up	0.209557	6.2489	4.13347e-10	1.56731e-09	8256.34	3330.86	1.30355	Up	8.36565	5.33072e-06	2.00245e-05	WP_073206721.1	branched-chain-amino-acid transaminase
250	RS16205	-0.938896	no-diff	0.127358	-7.3721	1.67959e-13	8.17463e-13	8198.48	15717.2	-0.937708	no-diff	9.40785	0.000438111	0.00118717	WP_003212861.1	NifU family protein
251	RS05150	-0.815323	no-diff	0.130902	-6.22852	4.70858e-10	1.77974e-09	8092.67	14240.9	-0.81678	no-diff	9.31083	0.00219061	0.00520565	WP_008348804.1	IDEAL domain-containing protein
252	RS04835	-1.63223	Down	0.33188	-4.91813	8.73742e-07	2.48542e-06	8085.87	25066.1	-1.63402	Down	9.88105	3.20924e-06	1.27099e-05	WP_073204523.1	universal stress protein
253	RS10490	3.14954	Up	0.22381	14.0724	5.6134e-45	2.1195e-43	8071.78	909.586	3.14747	Up	7.99717	1.38307e-25	1.21053e-23	WP_024422690.1	peptidoglycan endopeptidase
254	RS18760	-1.74972	Down	0.248061	-7.0536	1.74349e-12	7.8864e-12	8004.31	26918.7	-1.74683	Down	9.9525	1.28488e-08	7.57302e-08	WP_073207815.1	DegT/DnrJ/EryC1/StrS family aminotransferase
255	RS18765	-1.6786	Down	0.238617	-7.03468	1.99718e-12	8.97729e-12	7982.36	25553.5	-1.67577	Down	9.89413	2.8082e-08	1.55316e-07	WP_073207818.1	spore coat protein
256	RS19220	4.13785	Up	0.742704	5.57134	2.52794e-08	8.11067e-08	7975.86	453.039	4.12518	Up	7.90619	3.89242e-14	6.95273e-13	WP_073207942.1	cell surface protein
257	RS08270	1.05185	Up	0.0978428	10.7504	5.89856e-27	7.63832e-26	7964.66	3841.58	1.05095	Up	8.39117	3.96942e-05	0.000129636	WP_024424111.1	recombinase RecA
258	RS18395	0.936389	no-diff	0.238917	3.9193	8.88051e-05	0.000203542	7954.05	4156.26	0.939828	no-diff	8.4263	0.00123243	0.00308195	WP_008354975.1	transcription termination factor Rho
259	RS03010	1.71506	Up	0.854811	2.00636	0.044818	0.0682063	7927.58	2414.67	1.70088	Up	8.20366	0.00216132	0.00514049	WP_073204075.1	multicopper oxidase domain-containing protein
260	RS19205	3.79093	Up	0.735556	5.15383	2.5522e-07	7.58183e-07	7859.33	567.784	3.78	Up	7.90592	1.28641e-12	1.66189e-11	WP_073207920.1	heme ABC transporter substrate-binding protein IsdE
261	RS17485	0.954766	no-diff	0.36508	2.61522	0.0089169	0.0155342	7839.05	4044.5	0.95857	no-diff	8.39899	0.00802168	0.0169384	WP_024423586.1	phosphotransferase
262	RS02230	-0.920025	no-diff	0.117713	-7.81582	5.46062e-15	2.96776e-14	7755.62	14674.7	-0.918679	no-diff	9.31521	0.000478293	0.00128808	WP_024425558.1	FMN-dependent NADH-azoreductase
263	RS17435	-1.14302	Down	0.14005	-8.16155	3.30758e-16	1.94497e-15	7680.15	16961.5	-1.14289	Down	9.4516	2.63057e-05	8.82149e-05	WP_073207551.1	hypothetical protein
264	RS07980	4.28019	Up	0.257653	16.6123	5.68156e-62	5.50805e-60	7623.18	392.277	4.27558	Up	7.83337	1.89529e-36	3.3177e-34	WP_024424158.1	chemotaxis protein CheA
265	RS00785	1.64504	Up	0.284846	5.77521	7.68567e-09	2.62307e-08	7604.18	2431.41	1.65333	Up	8.15464	9.22319e-08	4.59977e-07	WP_003216906.1	30S ribosomal protein S17
266	RS18290	2.73498	Up	0.274268	9.97191	2.02304e-23	2.06742e-22	7575.93	1138.05	2.74111	Up	7.95253	3.14109e-18	1.15757e-16	WP_008354935.1	F0F1 ATP synthase subunit B
267	RS13050	-1.99359	Down	0.115454	-17.2674	8.27302e-67	9.89178e-65	7473.38	29761.1	-1.99367	Down	10.0473	1.77016e-13	2.77906e-12	WP_048238982.1	amino acid ABC transporter ATP-binding protein
268	RS05560	0.62536	no-diff	0.172211	3.63137	0.000281923	0.000609559	7459.06	4835.63	0.630401	no-diff	8.44722	0.0167616	0.0327104	WP_024425051.1	beta-ketoacyl-ACP synthase II
269	RS14225	-1.47731	Down	0.1386	-10.6588	1.58649e-26	1.98284e-25	7448.09	20738.1	-1.47688	Down	9.64525	7.92318e-08	4.01952e-07	WP_007501629.1	thioredoxin
270	RS12205	1.172	Up	0.162158	7.22751	4.91933e-13	2.30662e-12	7434.96	3299.55	1.16572	Up	8.25565	1.36321e-05	4.76781e-05	WP_003217440.1	DUF2626 domain-containing protein
271	RS09650	1.03728	Up	0.223947	4.63182	3.62462e-06	9.61651e-06	7410	3610.34	1.03648	Up	8.29176	0.000265076	0.000750835	WP_024425146.1	glycerol-3-phosphate 1-O-acyltransferase PlsY
272	RS07895	3.53689	Up	0.259595	13.6246	2.8579e-42	8.83732e-41	7398.99	637.551	3.54055	Up	7.83652	5.88108e-28	6.23929e-26	WP_073205181.1	flagellar hook-length control protein
273	RS07880	3.38552	Up	0.204159	16.5827	9.28818e-62	8.54274e-60	7395.22	707.714	3.38727	Up	7.84853	1.15015e-30	1.4381e-28	WP_073205178.1	flagellar protein export ATPase FliI
274	RS14855	-1.53897	Down	0.204473	-7.52653	5.21064e-14	2.63991e-13	7379.87	21445.6	-1.53536	Down	9.67526	1.15319e-07	5.59963e-07	WP_073207028.1	NAD-dependent malic enzyme
275	RS02790	0.873873	no-diff	0.178196	4.904	9.39035e-07	2.6491e-06	7370.65	4022.28	0.87826	no-diff	8.33782	0.000880855	0.00227257	WP_044335140.1	hypothetical protein
276	RS03180	1.77173	Up	0.383172	4.62385	3.76691e-06	9.97188e-06	7363.64	2156.56	1.78435	Up	8.07781	1.69718e-06	7.00687e-06	WP_044335226.1	phosphoribosylformylglycinamidine synthase subunit PurL
277	RS12970	-1.40817	Down	0.135359	-10.4032	2.39625e-25	2.7907e-24	7348.25	19502.7	-1.40956	Down	9.57656	3.24781e-07	1.47097e-06	WP_073206458.1	penicillin-binding protein 2
278	RS13170	1.27091	Up	0.291093	4.36598	1.26556e-05	3.19912e-05	7318.67	3032.77	1.27098	Up	8.20126	5.53896e-05	0.000176933	WP_073206500.1	protein translocase subunit SecDF
279	RS18155	-1.45614	Down	0.155346	-9.37349	7.01735e-21	6.00746e-20	7215.99	19799.1	-1.45371	Down	9.5826	1.56607e-07	7.44947e-07	WP_073207704.1	transporter substrate-binding domain-containing protein
280	RS16100	1.97943	Up	0.241351	8.20148	2.37441e-16	1.41244e-15	7213.2	1829.3	1.98631	Up	8.00517	6.65259e-12	7.34723e-11	WP_003213769.1	WXG100 family type VII secretion target
281	RS18265	2.43584	Up	0.320215	7.60688	2.80781e-14	1.45544e-13	7212.09	1333.03	2.44761	Up	7.92328	4.19792e-13	6.02333e-12	WP_003214592.1	F0F1 ATP synthase subunit epsilon
282	RS06245	1.86924	Up	0.332963	5.61394	1.97766e-08	6.4607e-08	7202.17	1971.5	1.8768	Up	8.02578	3.5366e-08	1.90194e-07	WP_073204892.1	peptide ABC transporter substrate-binding protein
283	RS05445	-1.03045	Down	0.225974	-4.56003	5.11474e-06	1.33624e-05	7187.31	14681.7	-1.02906	Down	9.2786	0.000429817	0.00116741	WP_024425070.1	DUF3813 domain-containing protein
284	RS03345	3.17785	Up	0.248952	12.7649	2.5741e-37	6.03483e-36	7172.05	792.573	3.17641	Up	7.82418	8.62106e-24	6.70718e-22	WP_073204163.1	non-ribosomal peptide synthetase
285	RS07925	4.04652	Up	0.245336	16.4938	4.0658e-61	3.55708e-59	7159.87	433.388	4.0495	Up	7.75493	2.70231e-37	5.56516e-35	WP_024424166.1	flagellar motor switch phosphatase FliY
286	RS10055	-1.83261	Down	0.217299	-8.43358	3.35238e-17	2.14349e-16	7140.88	25435.1	-1.82789	Down	9.85063	4.42011e-10	3.35679e-09	WP_073205860.1	AMP-binding protein
287	RS07845	-0.819398	no-diff	0.186279	-4.39878	1.08863e-05	2.77732e-05	7053.86	12447.5	-0.814549	no-diff	9.11118	0.00277905	0.00642631	WP_007499612.1	GTP-sensing pleiotropic transcriptional regulator CodY
288	RS12190	1.05945	Up	0.193861	5.465	4.62918e-08	1.4617e-07	7029.07	3372.46	1.05043	Up	8.21118	0.000145426	0.000432939	WP_056767330.1	STAS domain-containing protein
289	RS20205	0.723467	no-diff	0.292883	2.47016	0.0135054	0.0228509	7011.79	4246.66	0.733445	no-diff	8.31851	0.0176584	0.0342373	WP_024424058.1	30S ribosomal protein S6
290	RS15110	1.2514	Up	0.269746	4.6392	3.49767e-06	9.30032e-06	7011.02	2944.85	1.2536	Up	8.14444	3.3903e-05	0.00011187	WP_024424908.1	asparagine synthase (glutamine-hydrolyzing)
291	RS10740	1.7285	Up	0.14611	11.8302	2.72639e-32	4.93918e-31	6972.76	2103.89	1.72472	Up	8.01291	3.90248e-11	3.6531e-10	WP_024428140.1	phosphatidylglycerophosphatase A
292	RS00660	1.87504	Up	0.121158	15.4759	5.04278e-54	3.23008e-52	6954.59	1895.76	1.87238	Up	7.97619	2.39682e-13	3.68039e-12	WP_008345422.1	preprotein translocase subunit SecE
293	RS14200	2.12506	Up	0.107277	19.809	2.4893e-87	6.86856e-85	6941.35	1591.42	2.1259	Up	7.92281	7.24417e-17	2.16768e-15	WP_073206868.1	succinate dehydrogenase flavoprotein subunit
294	RS01370	-0.804478	no-diff	0.19615	-4.10134	4.10757e-05	9.83567e-05	6837.58	11942	-0.811524	no-diff	9.0644	0.00454961	0.0100557	WP_073203620.1	peptidase S8
295	RS11265	1.40857	Up	0.146113	9.64032	5.40173e-22	5.08557e-21	6833.56	2574.13	1.41021	Up	8.06304	3.24506e-08	1.76687e-07	WP_073206122.1	type 2 isopentenyl-diphosphate Delta-isomerase
296	RS03660	1.78639	Up	1.06978	1.66986	0.0949464	0.135524	6826.84	1979.09	1.77613	Up	7.97091	0.0090541	0.0187343	WP_024424598.1	WD40 repeat domain-containing protein
297	RS05385	4.58762	Up	0.840244	5.45987	4.76479e-08	1.50187e-07	6795.81	282.613	4.5707	Up	7.65457	9.22781e-14	1.5532e-12	WP_073204667.1	lysine N(6)-hydroxylase/L-ornithine N(5)-oxygenase family protein
298	RS06695	-0.791532	no-diff	0.115762	-6.83759	8.05375e-12	3.45974e-11	6790.03	11752	-0.793074	no-diff	9.04252	0.00263064	0.00611545	WP_024426854.1	aminotransferase A
299	RS07135	-0.873751	no-diff	0.101388	-8.61787	6.82095e-18	4.59901e-17	6765.59	12396.7	-0.873829	no-diff	9.08904	0.000800154	0.00207507	WP_003212509.1	YlaN family protein
300	RS08225	-1.13884	Down	0.167676	-6.79189	1.10677e-11	4.70935e-11	6750.33	14864.4	-1.13409	Down	9.25937	2.89887e-05	9.6841e-05	WP_073205222.1	insulinase family protein
301	RS07870	2.86981	Up	0.234955	12.2143	2.60836e-34	5.08487e-33	6746.57	923.078	2.8751	Up	7.76876	2.74168e-22	1.65494e-20	WP_024424176.1	flagellar motor switch protein FliG
302	RS14495	1.48404	Up	0.220191	6.73976	1.58644e-11	6.68692e-11	6730.01	2405.74	1.48082	Up	8.02203	1.70116e-07	8.04833e-07	WP_024424795.1	acetyl-CoA carboxylase carboxyl transferase subunit alpha
303	RS04670	-0.970302	no-diff	0.170044	-5.70619	1.15534e-08	3.89404e-08	6701.5	13129.9	-0.965383	no-diff	9.13522	0.000335022	0.000929407	WP_073204481.1	phospho-sugar mutase
304	RS01820	-0.715616	no-diff	0.215429	-3.32182	0.000894326	0.00183311	6685.64	10979	-0.708209	no-diff	8.96698	0.0116321	0.0235262	WP_073203725.1	proline dehydrogenase
305	RS19040	1.89892	Up	0.126309	15.034	4.3958e-51	2.54318e-49	6679.96	1791.13	1.8986	Up	7.91257	1.3493e-13	2.16693e-12	WP_024423858.1	tetratricopeptide repeat protein
306	RS00685	1.3291	Up	0.355611	3.73751	0.000185854	0.000410503	6675.46	2656.97	1.33861	Up	8.04915	0.000131229	0.000394025	WP_008345418.1	50S ribosomal protein L7/L12
307	RS03300	2.24196	Up	0.225426	9.94545	2.63975e-23	2.6748e-22	6655.81	1406.94	2.23461	Up	7.84273	6.0308e-14	1.04647e-12	WP_145925701.1	amino acid adenylation domain-containing protein
308	RS07375	2.05792	Up	0.214364	9.60011	7.98586e-22	7.42105e-21	6618.54	1589.34	2.05147	Up	7.86823	1.38471e-12	1.7693e-11	WP_024424253.1	cell division protein FtsA
309	RS12460	-0.984649	no-diff	0.147413	-6.67955	2.39683e-11	9.96224e-11	6612.81	13085.8	-0.981603	no-diff	9.1267	0.000212716	0.000613435	WP_044332056.1	DNA repair protein RecO
310	RS10370	1.23038	Up	0.146284	8.41091	4.06846e-17	2.56478e-16	6530.34	2783.17	1.23055	Up	8.04889	1.45988e-06	6.07734e-06	WP_024422672.1	lysozyme family protein
311	RS06830	-2.0249	Down	0.212123	-9.54586	1.34983e-21	1.21858e-20	6522.9	26546.1	-2.01804	Down	9.8705	4.38949e-12	5.05513e-11	WP_024424725.1	YkuS family protein
312	RS11510	-1.46489	Down	0.189529	-7.72914	1.08277e-14	5.73693e-14	6498.57	17939.4	-1.46209	Down	9.43763	2.55499e-07	1.17235e-06	WP_145925721.1	spore germination protein
313	RS15070	1.34087	Up	0.246296	5.44413	5.20601e-08	1.63807e-07	6498.39	2565.44	1.33424	Up	8.0118	6.63406e-06	2.46036e-05	WP_019743690.1	GntR family transcriptional regulator
314	RS05650	-1.37784	Down	0.0998634	-13.7973	2.64691e-43	8.63135e-42	6479.79	16839.2	-1.37782	Down	9.37215	2.13825e-07	9.94159e-07	WP_024425038.1	adaptor protein MecA
315	RS06690	0.628775	no-diff	0.0939343	6.69378	2.17478e-11	9.0814e-11	6457.4	4175.97	0.628425	no-diff	8.24004	0.0111084	0.0225583	WP_073208295.1	PAS domain-containing sensor histidine kinase
316	RS18300	2.68692	Up	0.297052	9.04529	1.49263e-19	1.15389e-18	6430.04	998.536	2.68684	Up	7.72333	5.72666e-16	1.4962e-14	WP_024426341.1	F0F1 ATP synthase subunit A
317	RS03580	-2.16907	Down	0.146503	-14.8057	1.34579e-49	6.61282e-48	6426.26	28901.5	-2.16706	Down	9.96966	7.27915e-15	1.52601e-13	WP_034623095.1	hypothetical protein
318	RS10635	-1.48844	Down	0.841812	-1.76814	0.077037	0.112102	6398.87	17954.6	-1.49189	Down	9.4374	0.00651942	0.013977	WP_073205979.1	glycosyltransferase
319	RS16470	-1.29522	Down	0.16644	-7.78193	7.14264e-15	3.83543e-14	6396.39	15698.1	-1.29256	Down	9.29238	2.35576e-06	9.53471e-06	WP_024423405.1	YusG family protein
320	RS18240	-2.07877	Down	0.199545	-10.4175	2.06233e-25	2.43341e-24	6383.38	26967.2	-2.07651	Down	9.8864	1.0458e-12	1.37645e-11	WP_073207712.1	stage II sporulation protein D
321	RS00955	-0.994581	no-diff	0.126065	-7.88942	3.03583e-15	1.66506e-14	6375.87	12704.2	-0.99413	no-diff	9.08244	0.000165164	0.000486324	WP_024425617.1	hypothetical protein
322	RS07755	0.855136	no-diff	0.157126	5.44234	5.25837e-08	1.65309e-07	6371.8	3522.47	0.858396	no-diff	8.1349	0.000742357	0.00194099	WP_008344841.1	30S ribosomal protein S16
323	RS16565	1.71107	Up	0.225689	7.58155	3.41457e-14	1.74972e-13	6355.02	1941.06	1.71488	Up	7.88136	1.51407e-09	1.07303e-08	WP_024423418.1	class II fumarate hydratase
324	RS13225	-1.17925	Down	0.0964348	-12.2285	2.19006e-34	4.29275e-33	6341.79	14360.8	-1.17931	Down	9.20056	6.86374e-06	2.54017e-05	WP_044331597.1	intercompartmental signaling factor BofC
325	RS06660	-1.68397	Down	0.198195	-8.49656	1.9529e-17	1.26674e-16	6338.14	20365.9	-1.6821	Down	9.56618	6.96416e-09	4.31531e-08	WP_073204977.1	spore photoproduct lyase
326	RS10885	-0.891839	no-diff	0.186082	-4.79272	1.64538e-06	4.52952e-06	6324.06	11734.5	-0.886023	no-diff	8.99959	0.0011607	0.00291927	WP_073206043.1	ATP-dependent DNA helicase
327	RS10210	-1.43182	Down	0.450543	-3.178	0.00148297	0.00294215	6289.28	16968.1	-1.4312	Down	9.36787	0.00093518	0.00240387	WP_073205906.1	glutamate synthase small subunit
328	RS19310	-0.754307	no-diff	0.163755	-4.60632	4.09857e-06	1.07941e-05	6286.09	10603.1	-0.751797	no-diff	8.90531	0.00509811	0.0111833	WP_024423908.1	aspartate ammonia-lyase
329	RS05220	1.10314	Up	0.686178	1.60766	0.107911	0.151854	6263.51	2915.7	1.09159	Up	8.03186	0.0217635	0.041186	WP_024425498.1	ferritin-like domain-containing protein
330	RS15080	-1.25812	Down	0.220904	-5.69535	1.23123e-08	4.14297e-08	6252.5	14955.6	-1.25605	Down	9.23375	1.49278e-05	5.20024e-05	WP_024424902.1	YtzC family protein
331	RS10025	-1.60653	Down	0.250727	-6.40749	1.47936e-10	5.79308e-10	6217.59	18934.2	-1.60001	Down	9.47639	1.57027e-07	7.45932e-07	WP_073205850.1	AMP-binding protein
332	RS10720	-1.37769	Down	0.156294	-8.81476	1.19937e-18	8.65621e-18	6206.32	16127.5	-1.38241	Down	9.3133	6.23945e-07	2.7035e-06	WP_073205988.1	hemolysin III family protein
333	RS19200	3.83837	Up	0.72921	5.26374	1.41153e-07	4.29446e-07	6156.79	430.398	3.82972	Up	7.55078	3.89126e-13	5.65154e-12	WP_073207917.1	iron ABC transporter permease
334	RS14270	0.957503	no-diff	0.186341	5.13844	2.77028e-07	8.20561e-07	6137.67	3160.84	0.963196	no-diff	8.04463	0.000214689	0.000617605	WP_073208392.1	endonuclease MutS2
335	RS01565	1.05157	Up	0.292425	3.59605	0.000323087	0.000693129	6131.74	2958.21	1.05779	Up	8.01182	0.000634574	0.00168306	WP_024424362.1	DUF4352 domain-containing protein
336	RS04785	-1.18677	Down	0.151578	-7.82944	4.90051e-15	2.66739e-14	6044.95	13760.6	-1.18315	Down	9.13403	9.27274e-06	3.34334e-05	WP_073204506.1	MerR family transcriptional regulator
337	RS03570	-1.69658	Down	0.183488	-9.24626	2.32481e-20	1.91264e-19	6012.81	19489.8	-1.69212	Down	9.49777	2.18341e-09	1.5107e-08	WP_044335021.1	Hsp20/alpha crystallin family protein
338	RS07275	-1.81385	Down	0.126246	-14.3677	8.2559e-47	3.48399e-45	5994.69	21076.5	-1.81425	Down	9.58763	6.07979e-11	5.41612e-10	WP_024424269.1	sporulation-specific transcriptional regulator GerR
339	RS12230	-1.78939	Down	0.169417	-10.562	4.46877e-26	5.34316e-25	5993.79	20719.1	-1.78648	Down	9.56587	2.43738e-10	1.95269e-09	WP_073206295.1	hypothetical protein
340	RS08055	1.34385	Up	0.180285	7.45402	9.05412e-14	4.49822e-13	5983.76	2357.28	1.34303	Up	7.89021	4.77674e-07	2.10622e-06	WP_073205195.1	PolC-type DNA polymerase III
341	RS10995	0.855785	no-diff	0.2253	3.79843	0.000145618	0.000325642	5950.88	3288.16	0.858283	no-diff	8.03631	0.00197549	0.00473387	WP_073206069.1	asparagine--tRNA ligase
342	RS07810	3.52579	Up	0.1207	29.2112	1.39631e-187	1.66952e-184	5933.02	515.117	3.5244	Up	7.51977	1.19726e-39	2.994e-37	WP_007499624.1	succinate--CoA ligase subunit alpha
343	RS04145	-0.752963	no-diff	0.285121	-2.64085	0.00826983	0.0145056	5924.2	9984.12	-0.753311	no-diff	8.82071	0.0172031	0.0334785	WP_003217849.1	small, acid-soluble spore protein K
344	RS18285	3.13626	Up	0.267863	11.7085	1.15356e-31	2.04843e-30	5898.41	670.885	3.13757	Up	7.54616	7.76278e-23	5.4355e-21	WP_041115517.1	F0F1 ATP synthase subunit delta
345	RS18750	-1.53796	Down	0.259771	-5.92043	3.21107e-09	1.13034e-08	5893.06	17113	-1.53334	Down	9.34926	6.57754e-07	2.82899e-06	WP_073207809.1	spore coat protein
346	RS03630	1.84852	Up	0.141211	13.0905	3.73177e-39	9.36073e-38	5864.55	1628.65	1.85142	Up	7.73502	2.41666e-13	3.69464e-12	WP_041108602.1	YfmB family protein
347	RS17045	1.34479	Up	0.0979449	13.73	6.70874e-43	2.1109e-41	5803.59	2284.73	1.34331	Up	7.84614	7.72198e-08	3.92946e-07	WP_024423502.1	sugar-binding transcriptional regulator
348	RS07905	3.55644	Up	0.201913	17.6138	1.93204e-69	3.46512e-67	5783.42	491.553	3.55445	Up	7.48055	2.08868e-34	3.32385e-32	WP_073205183.1	flagellar basal body rod protein FlgG
349	RS03885	-1.56919	Down	0.171595	-9.1447	5.97937e-20	4.7875e-19	5781.4	17156.2	-1.56711	Down	9.34671	1.69502e-08	9.77638e-08	WP_073204306.1	hypothetical protein
350	RS00410	-1.6965	Down	0.146928	-11.5465	7.68982e-31	1.3011e-29	5755.39	18654.1	-1.6935	Down	9.43575	6.55861e-10	4.83404e-09	WP_024425649.1	VWA domain-containing protein
351	RS14230	-0.839493	no-diff	0.262897	-3.19324	0.00140686	0.0028098	5752.09	10292.9	-0.82873	no-diff	8.82593	0.00543053	0.0118531	WP_073206871.1	alpha-N-arabinofuranosidase
352	RS00020	0.826505	no-diff	0.133983	6.16874	6.88374e-10	2.56673e-09	5706.54	3217.52	0.823579	no-diff	7.98841	0.00109236	0.00276325	WP_056766784.1	DNA replication/repair protein RecF
353	RS16425	-0.892741	no-diff	0.15511	-5.75553	8.6368e-09	2.93373e-08	5692.08	10568.7	-0.889044	no-diff	8.84974	0.000789309	0.0020515	WP_007500355.1	Fe-S cluster assembly ATPase SufC
354	RS16510	-1.77507	Down	0.206342	-8.60254	7.79691e-18	5.22758e-17	5688.7	19470.4	-1.7703	Down	9.47801	1.08702e-09	7.7985e-09	WP_073207344.1	spore coat protein
355	RS12105	1.97014	Up	0.327817	6.0099	1.85638e-09	6.63229e-09	5641.31	1439.85	1.97673	Up	7.65273	5.19954e-09	3.27992e-08	WP_073206266.1	glycine cleavage system aminomethyltransferase GcvT
356	RS05515	-1.73122	Down	0.207181	-8.35608	6.48348e-17	4.03754e-16	5630.67	18694.9	-1.72733	Down	9.43001	2.78863e-09	1.8775e-08	WP_008348517.1	YjzC family protein
357	RS03160	1.74917	Up	0.361499	4.83865	1.30725e-06	3.6406e-06	5620.06	1671.9	1.76221	Up	7.69337	7.25647e-07	3.09816e-06	WP_008355754.1	adenylosuccinate lyase
358	RS13310	0.623528	no-diff	0.226525	2.75258	0.00591285	0.0106206	5575.34	3618.79	0.627568	no-diff	8.02858	0.0227143	0.0428464	WP_073206522.1	ribosomal-processing cysteine protease Prp
359	RS05595	-1.49346	Down	0.222724	-6.70544	2.00802e-11	8.41444e-11	5568.52	15679.5	-1.48956	Down	9.23501	3.15703e-07	1.43729e-06	WP_024426484.1	YjbA family protein
360	RS13710	-0.813486	no-diff	0.189832	-4.2853	1.8249e-05	4.54262e-05	5557.22	9766.35	-0.808161	no-diff	8.76311	0.00291886	0.00671414	WP_073206712.1	endopeptidase La
361	RS03185	1.79822	Up	0.34487	5.2142	1.8461e-07	5.56466e-07	5497.69	1580.8	1.80816	Up	7.65132	1.74883e-07	8.25157e-07	WP_024424615.1	amidophosphoribosyltransferase
362	RS15990	0.80301	no-diff	0.20284	3.95884	7.53153e-05	0.000174294	5491.61	3147.25	0.798235	no-diff	7.94212	0.0036086	0.00814028	WP_073207243.1	histidine kinase
363	RS16275	-1.73235	Down	0.134598	-12.8706	6.59013e-38	1.55519e-36	5472.51	18183.9	-1.73261	Down	9.39296	2.48061e-10	1.97827e-09	WP_024423371.1	sporulation protein YunB
364	RS06470	-1.08548	Down	0.221349	-4.90392	9.39406e-07	2.6491e-06	5422.3	11506.1	-1.08029	Down	8.90662	0.000162843	0.000480701	WP_073204945.1	protease HtpX
365	RS05370	4.22359	Up	0.724633	5.82859	5.58981e-09	1.92795e-08	5414.26	289.796	4.21725	Up	7.34323	3.53987e-15	7.74569e-14	WP_073204659.1	aspartate aminotransferase family protein
366	RS04420	1.60425	Up	0.113865	14.089	4.43888e-45	1.71207e-43	5408.65	1779.12	1.60451	Up	7.67556	1.01968e-10	8.67209e-10	WP_024425344.1	LTA synthase family protein
367	RS07120	-2.03205	Down	0.160468	-12.6633	9.4432e-37	2.13036e-35	5350.38	21883.1	-2.03215	Down	9.59605	1.22862e-12	1.59312e-11	WP_073205057.1	PhoH family protein
368	RS14750	1.24793	Up	0.62725	1.98952	0.0466433	0.0706842	5335.74	2246.69	1.25718	Up	7.75002	0.00311219	0.00710749	WP_024424844.1	triacylglycerol lipase
369	RS06320	-1.20294	Down	0.186614	-6.44618	1.14704e-10	4.53133e-10	5306.69	12216.6	-1.19686	Down	8.95568	1.27687e-05	4.48829e-05	WP_024424637.1	hypothetical protein
370	RS00585	-0.997185	no-diff	0.232561	-4.28784	1.80419e-05	4.49419e-05	5296.36	10572.5	-0.994767	no-diff	8.81533	0.000621246	0.00165272	WP_073203486.1	protein arginine kinase
371	RS15790	-0.96939	no-diff	0.143024	-6.77781	1.22011e-11	5.17932e-11	5293.73	10364.7	-0.9759	no-diff	8.80193	0.000292443	0.000821887	WP_024423288.1	zinc metallopeptidase
372	RS00750	1.42916	Up	0.300653	4.75353	1.99892e-06	5.46503e-06	5283.25	1962.01	1.44059	Up	7.68392	4.39982e-06	1.67614e-05	WP_003217016.1	50S ribosomal protein L23
373	RS07105	0.906432	no-diff	0.129751	6.98593	2.82974e-12	1.26247e-11	5275.67	2814.59	0.90798	no-diff	7.84534	0.000277836	0.000784438	WP_003210819.1	membrane protein
374	RS04230	-2.00272	Down	0.147457	-13.5817	5.1391e-42	1.54907e-40	5269.87	21119.6	-2.00023	Down	9.5485	7.81145e-13	1.05519e-11	WP_073204409.1	ABC transporter ATP-binding protein
375	RS07390	-0.616089	no-diff	0.172303	-3.57562	0.000349399	0.000747344	5265.07	8069.23	-0.62358	no-diff	8.57051	0.023059	0.043403	WP_024426933.1	sigma-E processing peptidase SpoIIGA
376	RS00125	-1.71901	Down	0.173997	-9.87953	5.10717e-23	5.11716e-22	5250.35	17285.3	-1.7169	Down	9.32113	8.21473e-10	5.96676e-09	WP_073203425.1	LysM peptidoglycan-binding domain-containing protein
377	RS08295	-1.78721	Down	0.127193	-14.0512	7.57859e-45	2.71844e-43	5247.37	18111.2	-1.78587	Down	9.37354	4.49818e-11	4.12255e-10	WP_073205236.1	efflux RND transporter permease subunit
378	RS15030	0.771647	no-diff	0.184384	4.185	2.85171e-05	6.96331e-05	5201.41	3046.56	0.772064	no-diff	7.8734	0.0034805	0.00788178	WP_073207085.1	leucine--tRNA ligase
379	RS08185	0.846024	no-diff	0.192707	4.39021	1.13239e-05	2.87872e-05	5193.41	2888.98	0.844967	no-diff	7.8448	0.00169673	0.00412921	WP_012010007.1	ribonuclease J
380	RS19180	4.11711	Up	0.780815	5.27283	1.34334e-07	4.10091e-07	5174.63	298.183	4.10798	Up	7.28369	3.47951e-13	5.16176e-12	WP_073207906.1	iron ABC transporter permease
381	RS14780	1.48912	Up	0.167793	8.87471	7.01156e-19	5.18934e-18	5133.56	1828.86	1.49296	Up	7.62862	5.16618e-09	3.26476e-08	WP_024424850.1	acetoin utilization protein AcuC
382	RS10030	-1.65686	Down	0.226302	-7.32148	2.45258e-13	1.17612e-12	5124.95	16161.1	-1.65137	Down	9.23636	1.74809e-08	1.00345e-07	WP_073205852.1	acyl-CoA carboxylase subunit beta
383	RS16335	4.11263	Up	0.639476	6.43125	1.26559e-10	4.99413e-10	5114.11	295.61	4.10612	Up	7.26691	2.93878e-17	9.35333e-16	WP_073207311.1	iron-siderophore ABC transporter substrate-binding protein
384	RS11380	1.30373	Up	0.247355	5.27067	1.35926e-07	4.14598e-07	5100.34	2065.98	1.30509	Up	7.67075	6.49423e-06	2.41141e-05	WP_034623436.1	HAMP domain-containing protein
385	RS17320	-0.691649	no-diff	0.134203	-5.15375	2.55335e-07	7.58183e-07	5082.33	8208.11	-0.690391	no-diff	8.56038	0.00750657	0.0159179	WP_145925736.1	thioredoxin-disulfide reductase
386	RS12695	-1.18361	Down	0.327742	-3.6114	0.000304553	0.00065651	5051.83	11475.4	-1.17978	Down	8.87287	0.000527843	0.00141507	WP_034738387.1	RNA polymerase sporulation sigma factor SigK
387	RS13775	3.08026	Up	0.213181	14.449	2.5419e-47	1.11193e-45	5029.6	594.642	3.07774	Up	7.32287	3.50789e-25	2.99539e-23	WP_034621158.1	lactonase family protein
388	RS04695	-0.805401	no-diff	0.217844	-3.69714	0.000218038	0.000478058	5024.29	8780.89	-0.809833	no-diff	8.61882	0.00492646	0.0108339	WP_024425295.1	catalase
389	RS00080	-1.70337	Down	0.151511	-11.2426	2.51883e-29	3.78035e-28	5018.47	16343.8	-1.70323	Down	9.24554	5.3781e-10	4.00611e-09	WP_024425755.1	PLP-dependent aminotransferase family protein
390	RS19195	4.25849	Up	0.756113	5.63208	1.78049e-08	5.84856e-08	5010.54	261.772	4.24623	Up	7.23012	1.60216e-14	3.1162e-13	WP_073207915.1	ABC transporter ATP-binding protein
391	RS08190	-2.00187	Down	0.199696	-10.0246	1.18857e-23	1.23577e-22	4969.24	19903.5	-1.99944	Down	9.46318	7.17603e-12	7.85102e-11	WP_024424124.1	ClpP family protease
392	RS08025	0.939481	no-diff	0.27465	3.42065	0.000624718	0.00130131	4961.82	2587.21	0.946822	no-diff	7.74355	0.00144118	0.00355823	WP_024424150.1	ribosome recycling factor
393	RS03015	2.23206	Up	0.190043	11.745	7.4924e-32	1.33708e-30	4956.41	1055.14	2.2334	Up	7.41822	1.28759e-16	3.66492e-15	WP_024424482.1	GABA permease
394	RS09530	-0.704932	no-diff	0.165362	-4.26297	2.01728e-05	4.99722e-05	4944.39	8060	-0.707181	no-diff	8.53116	0.00822276	0.0172589	WP_041109224.1	hypothetical protein
395	RS08345	1.29401	Up	0.837565	1.54496	0.122355	0.169717	4940.49	2014.83	1.28294	Up	7.63153	0.0166325	0.0324946	WP_024427030.1	hypothetical protein
396	RS01725	-1.51076	Down	0.167893	-8.99835	2.2913e-19	1.7487e-18	4935.04	14063.1	-1.51633	Down	9.08052	6.33881e-08	3.2975e-07	WP_029706583.1	amino acid permease
397	RS17805	0.865641	no-diff	0.200011	4.32796	1.50498e-05	3.77773e-05	4915.27	2697.35	0.865164	no-diff	7.75831	0.00120887	0.00302952	WP_024426271.1	UDP-N-acetylglucosamine 2-epimerase (non-hydrolyzing)
398	RS11295	-1.57499	Down	0.184658	-8.52927	1.47277e-17	9.65781e-17	4904.24	14612	-1.57237	Down	9.11322	1.61271e-08	9.34787e-08	WP_073206125.1	spore cortex-lytic enzyme
399	RS10050	-1.8457	Down	0.200198	-9.21938	2.98828e-20	2.44167e-19	4900.32	17613.7	-1.84147	Down	9.31809	1.36173e-10	1.12972e-09	WP_073205858.1	acetyl-CoA carboxylase biotin carboxylase subunit
400	RS10915	-2.43108	Down	0.317437	-7.65846	1.88173e-14	9.83933e-14	4863.93	26232	-2.43268	Down	9.78873	6.02682e-12	6.74118e-11	WP_073206049.1	spore coat protein
401	RS04070	0.751176	no-diff	0.29511	2.54541	0.0109151	0.0186974	4860.03	2887.64	0.756658	no-diff	7.7815	0.0147169	0.0290931	WP_073204384.1	zinc-binding alcohol dehydrogenase family protein
402	RS06785	-0.810126	no-diff	0.145011	-5.58666	2.31473e-08	7.48687e-08	4857.75	8516.98	-0.807706	no-diff	8.56876	0.00193174	0.00465218	WP_003210802.1	antirepressor AbbA
403	RS10630	-1.98311	Down	0.857204	-2.31346	0.0206972	0.0337919	4838.95	19130.8	-1.98757	Down	9.41541	0.000437197	0.00118561	WP_024422714.1	hypothetical protein
404	RS14580	-0.635681	no-diff	0.122679	-5.18168	2.19898e-07	6.59251e-07	4817.78	7485.14	-0.633752	no-diff	8.44863	0.0130776	0.0260732	WP_024424808.1	acetate kinase
405	RS00805	1.75551	Up	0.27076	6.48365	8.95327e-11	3.56441e-10	4791.76	1419.27	1.76404	Up	7.46312	3.33605e-09	2.21203e-08	WP_008356542.1	30S ribosomal protein S14
406	RS10455	-0.755011	no-diff	0.21591	-3.49688	0.000470726	0.000994988	4783.55	8072.83	-0.747616	no-diff	8.50869	0.00699694	0.0148914	WP_073205958.1	superoxide dismutase
407	RS13610	2.07714	Up	0.0915483	22.689	5.74776e-114	3.4362e-111	4778.97	1132.44	2.07554	Up	7.3944	7.21061e-17	2.16768e-15	WP_051170125.1	SPOR domain-containing protein
408	RS18740	-1.18453	Down	0.320814	-3.69228	0.000222256	0.000486414	4748.92	10794.3	-1.17918	Down	8.78327	0.000415509	0.00113206	WP_073207804.1	spore coat protein
409	RS10790	-1.22934	Down	0.138523	-8.87463	7.01653e-19	5.18934e-18	4747.76	11130.5	-1.23004	Down	8.8183	3.79722e-06	1.47221e-05	WP_044333290.1	diglucosyl diacylglycerol synthase
410	RS11790	1.6955	Up	0.0851278	19.9171	2.89043e-88	8.63998e-86	4739.44	1463.08	1.69335	Up	7.46374	4.85929e-12	5.5596e-11	WP_073208362.1	DNA polymerase IV
411	RS04140	-0.767801	no-diff	0.26327	-2.9164	0.00354091	0.00660492	4714.09	8026.93	-0.767326	no-diff	8.50003	0.0112981	0.0228903	WP_008360604.1	YpzG family protein
412	RS17075	-0.77058	no-diff	0.127186	-6.0587	1.37228e-09	4.98216e-09	4708.55	8032.56	-0.768364	no-diff	8.49888	0.00267574	0.00620793	WP_034621465.1	RNA polymerase factor sigma-54
413	RS15460	1.08171	Up	0.290579	3.7226	0.00019718	0.000434182	4694.73	2218.31	1.08907	Up	7.61697	0.000389103	0.00106343	WP_024423235.1	hypothetical protein
414	RS18375	-1.56096	Down	0.104104	-14.9942	8.01224e-51	4.49061e-49	4685.79	13824.8	-1.56437	Down	9.04157	5.57424e-09	3.50367e-08	WP_024423743.1	AEC family transporter
415	RS11525	-1.58992	Down	0.212066	-7.49728	6.51572e-14	3.27338e-13	4658.71	14024.8	-1.58586	Down	9.04925	3.66183e-08	1.96627e-07	WP_024428061.1	stage V sporulation protein AD
416	RS18730	-1.03661	Down	0.327647	-3.16379	0.00155728	0.00307767	4654.49	9548.64	-1.03069	Down	8.65302	0.0021917	0.00520565	WP_034621864.1	dTDP-glucose 4,6-dehydratase
417	RS16730	1.82897	Up	0.318166	5.74849	9.00431e-09	3.0499e-08	4649.7	1308.58	1.81953	Up	7.40739	9.23872e-08	4.60096e-07	WP_048237425.1	iron ABC transporter permease
418	RS19975	1.07732	Up	0.137435	7.83878	4.54952e-15	2.48767e-14	4636.02	2197.13	1.07961	Up	7.60172	1.09028e-05	3.87915e-05	WP_081372116.1	cell wall metabolism sensor histidine kinase WalK
419	RS04115	-0.795307	no-diff	0.284529	-2.79517	0.00518724	0.00942107	4632.37	8039.63	-0.792148	no-diff	8.49043	0.0111642	0.0226584	WP_024425223.1	YfhD family protein
420	RS07340	-1.58568	Down	0.0910969	-17.4065	7.36496e-68	1.01608e-65	4620.03	13866.1	-1.58625	Down	9.03751	2.10011e-09	1.46173e-08	WP_024424259.1	stage V sporulation protein E
421	RS05120	-0.675382	no-diff	0.164812	-4.09788	4.16947e-05	9.96395e-05	4594.36	7337.43	-0.670626	no-diff	8.40275	0.0107629	0.0219203	WP_073204584.1	M48 family metallopeptidase
422	RS16960	1.21019	Up	0.148197	8.16606	3.18625e-16	1.87978e-15	4593.33	1985.37	1.20803	Up	7.54856	1.92109e-06	7.90331e-06	WP_034621488.1	osmoprotectant ABC transporter substrate-binding protein
423	RS04245	-1.58768	Down	0.170723	-9.29971	1.40829e-20	1.18859e-19	4588.73	13792.1	-1.5827	Down	9.02503	7.46674e-09	4.58615e-08	WP_024425205.1	ABC transporter permease
424	RS04630	-1.88064	Down	0.205955	-9.13132	6.76683e-20	5.38196e-19	4586.22	16889	-1.88054	Down	9.2531	1.14557e-10	9.59487e-10	WP_024425308.1	hypothetical protein
425	RS19070	-0.640287	no-diff	0.125037	-5.12077	3.04298e-07	8.97629e-07	4574.83	7130.19	-0.645178	no-diff	8.38111	0.0130019	0.0259518	WP_024426445.1	branched-chain amino acid aminotransferase
426	RS01535	0.766387	no-diff	0.187848	4.07981	4.50717e-05	0.00010721	4574.48	2689.53	0.769479	no-diff	7.68939	0.00314846	0.00718096	WP_024424368.1	aldo/keto reductase
427	RS10060	-1.8984	Down	0.201538	-9.41959	4.52873e-21	3.91435e-20	4550.08	16963.5	-1.89547	Down	9.2535	4.95856e-11	4.49739e-10	WP_073205862.1	acyl-CoA dehydrogenase
428	RS07760	0.964069	no-diff	0.188335	5.11891	3.07298e-07	9.05735e-07	4539.52	2327.15	0.970071	no-diff	7.60737	0.0001578	0.000468186	WP_024424192.1	KH domain-containing protein
429	RS18305	2.50588	Up	0.274753	9.12049	7.47832e-20	5.90853e-19	4522.25	796.146	2.50491	Up	7.24194	2.80881e-15	6.22922e-14	WP_024423731.1	ATP synthase subunit I
430	RS07445	-0.640978	no-diff	0.124982	-5.12855	2.91981e-07	8.62716e-07	4506.09	7026.5	-0.639007	no-diff	8.35535	0.011753	0.0237571	WP_073205108.1	peptidoglycan editing factor PgeF
431	RS14265	1.57121	Up	0.101186	15.5279	2.24772e-54	1.49307e-52	4502.06	1515.21	1.57151	Up	7.41935	9.28377e-11	7.98587e-10	WP_007501637.1	DUF350 domain-containing protein
432	RS10715	-1.47734	Down	0.206915	-7.13984	9.3439e-13	4.30251e-12	4501.34	12533.3	-1.48659	Down	8.92596	4.32229e-07	1.91306e-06	WP_073205986.1	sigma 54-interacting transcriptional regulator
433	RS08305	1.10502	Up	0.304143	3.63322	0.000279906	0.000606295	4496.85	2090.57	1.1119	Up	7.54739	0.000430761	0.00116906	WP_073205241.1	glycine C-acetyltransferase
434	RS01605	3.56084	Up	0.33347	10.6782	1.2881e-26	1.63266e-25	4482.36	379.886	3.56196	Up	7.11317	1.89958e-22	1.20917e-20	WP_024424355.1	TerC family protein
435	RS05625	2.38771	Up	0.40822	5.84907	4.9434e-09	1.71489e-08	4465.48	853.283	2.39012	Up	7.24146	4.49588e-09	2.90944e-08	WP_024425041.1	ATP-binding cassette domain-containing protein
436	RS20145	-0.562998	no-diff	0.129709	-4.34048	1.42169e-05	3.57868e-05	4445.73	6567.34	-0.562082	no-diff	8.28962	0.0259205	0.048091	WP_024424048.1	manganese-dependent inorganic pyrophosphatase
437	RS08210	-1.50486	Down	0.122094	-12.3254	6.60941e-35	1.33191e-33	4433.2	12581.6	-1.50457	Down	8.91728	1.61147e-08	9.34787e-08	WP_073205215.1	MFS transporter
438	RS07935	3.9399	Up	0.225444	17.4762	2.17397e-68	3.24917e-66	4412.17	287.389	3.93521	Up	7.06436	5.71362e-37	1.1113e-34	WP_024424165.1	flagella biosynthesis regulatory protein FliZ
439	RS16755	-1.35111	Down	0.260131	-5.19395	2.05882e-07	6.18509e-07	4384.6	11186	-1.34545	Down	8.7854	8.81717e-06	3.2055e-05	WP_024423454.1	small, acid-soluble spore protein, SspJ family
440	RS12610	1.12017	Up	0.192628	5.8152	6.05606e-09	2.08275e-08	4366.98	2009.15	1.1203	Up	7.50279	1.99513e-05	6.82125e-05	WP_012010638.1	YqzM family protein
441	RS04250	-1.30248	Down	0.17758	-7.33463	2.22341e-13	1.06909e-12	4358.99	10751.7	-1.29703	Down	8.74238	1.53261e-06	6.34989e-06	WP_073204415.1	ABC transporter permease
442	RS16735	1.6633	Up	0.274171	6.06666	1.30602e-09	4.7512e-09	4345.89	1371.87	1.65386	Up	7.34815	1.55802e-07	7.42129e-07	WP_024423451.1	iron ABC transporter permease
443	RS18575	-1.58241	Down	0.119477	-13.2445	4.85753e-40	1.28117e-38	4325.57	12953.4	-1.58073	Down	8.93839	2.41665e-09	1.65248e-08	WP_073207760.1	RsfA family transcriptional regulator
444	RS13755	0.915117	no-diff	0.180256	5.07676	3.83928e-07	1.12146e-06	4316.96	2289.4	0.920392	no-diff	7.55198	0.000325627	0.000907659	WP_024423187.1	ketol-acid reductoisomerase
445	RS01185	-2.52373	Down	0.284435	-8.87277	7.13459e-19	5.25499e-18	4316.55	24824.1	-2.52315	Down	9.6931	6.78623e-14	1.17037e-12	WP_073203562.1	glycerol-3-phosphate transporter
446	RS02475	1.60268	Up	0.233856	6.85328	7.21765e-12	3.11924e-11	4306.44	1418.11	1.60497	Up	7.34717	1.9378e-08	1.09955e-07	WP_034622599.1	PH domain-containing protein
447	RS12070	-1.16143	Down	0.166838	-6.96141	3.36895e-12	1.49006e-11	4286.31	9587.77	-1.15691	Down	8.61995	1.39499e-05	4.8741e-05	WP_024422959.1	hypothetical protein
448	RS14675	1.27923	Up	0.179183	7.13925	9.38439e-13	4.31561e-12	4284.49	1765.2	1.28001	Up	7.42684	7.22623e-07	3.08901e-06	WP_073206989.1	acyl--CoA ligase
449	RS04050	-0.764203	no-diff	0.200868	-3.8045	0.00014209	0.000318549	4265.01	7244.23	-0.759823	no-diff	8.35089	0.00519657	0.0113779	WP_073204373.1	rhamnogalacturonan acetylesterase
450	RS08460	-2.0135	Down	0.228734	-8.80279	1.33459e-18	9.59351e-18	4252.37	17170.2	-2.01383	Down	9.24993	2.53349e-11	2.45021e-10	WP_073205264.1	AAA family ATPase
451	RS07165	1.27883	Up	0.225747	5.66489	1.47118e-08	4.88623e-08	4249.84	1751.7	1.28795	Up	7.41284	2.10027e-06	8.57998e-06	WP_073205068.1	cytochrome c oxidase subunit II
452	RS03220	-1.1797	Down	0.194127	-6.07698	1.22466e-09	4.46882e-09	4228.8	9579.89	-1.17433	Down	8.61251	1.81993e-05	6.25278e-05	WP_073204116.1	PucR family transcriptional regulator
453	RS07475	0.798844	no-diff	0.239976	3.32885	0.00087204	0.00179078	4223.08	2427.38	0.801316	no-diff	7.56232	0.00452114	0.0100054	WP_073205117.1	isoleucine--tRNA ligase
454	RS12035	-1.86539	Down	0.175597	-10.6231	2.32634e-26	2.8383e-25	4210.78	15343.4	-1.86516	Down	9.11785	2.84472e-11	2.7286e-10	WP_073206257.1	stage III sporulation protein AA
455	RS17860	1.15454	Up	0.242609	4.75883	1.94718e-06	5.3317e-06	4210.62	1891.3	1.15197	Up	7.4402	6.1247e-05	0.000194402	WP_073207622.1	SH3 domain-containing protein
456	RS16085	1.96095	Up	0.324835	6.03675	1.57247e-09	5.6802e-09	4200.65	1078.85	1.95262	Up	7.23273	1.70493e-08	9.81736e-08	WP_073207259.1	type VII secretion protein EssC
457	RS07195	-2.03403	Down	0.199851	-10.1777	2.49375e-24	2.72716e-23	4190.08	17161	-2.02964	Down	9.24128	1.63573e-12	2.05997e-11	WP_024424281.1	CBS domain-containing protein
458	RS06640	-1.36942	Down	0.128722	-10.6386	1.97164e-26	2.43033e-25	4177.12	10792.2	-1.36718	Down	8.73106	1.62133e-07	7.68101e-07	WP_024426846.1	PTS transporter subunit EIIC
459	RS07875	3.2825	Up	0.25066	13.0955	3.49577e-39	8.83052e-38	4168.67	428.548	3.2882	Up	7.03161	9.61757e-28	9.90327e-26	WP_073205175.1	flagellar assembly protein FliH
460	RS19035	1.45636	Up	0.249168	5.84488	5.06922e-09	1.75345e-08	4165.08	1517.77	1.4586	Up	7.33634	6.88243e-07	2.95287e-06	WP_024423857.1	transporter substrate-binding domain-containing protein
461	RS03325	3.37846	Up	0.311605	10.8421	2.17344e-27	2.89818e-26	4153.55	399.397	3.37521	Up	7.01896	2.21467e-22	1.38456e-20	WP_025092642.1	HAD-IIIC family phosphatase
462	RS18075	-0.623953	no-diff	0.152599	-4.08885	4.33518e-05	0.000103324	4153.19	6400.07	-0.621491	no-diff	8.22713	0.0145919	0.0289019	WP_073207686.1	DEAD/DEAH box helicase
463	RS13750	1.23005	Up	0.22136	5.55677	2.74811e-08	8.78563e-08	4139.75	1764.86	1.23609	Up	7.39026	5.85763e-06	2.18864e-05	WP_024423186.1	2-isopropylmalate synthase
464	RS06790	-0.714356	no-diff	0.140389	-5.08841	3.61078e-07	1.0573e-06	4132.55	6780.31	-0.711329	no-diff	8.27502	0.00493241	0.0108401	WP_024424720.1	CBS domain-containing protein
465	RS03155	1.66205	Up	0.285953	5.81232	6.16126e-09	2.1169e-08	4117.06	1301.06	1.67243	Up	7.26581	6.11435e-08	3.19021e-07	WP_034623019.1	5-(carboxyamino)imidazole ribonucleotide synthase
466	RS06850	0.763285	no-diff	0.109301	6.98333	2.88267e-12	1.28449e-11	4110.8	2422.07	0.764271	no-diff	7.53715	0.00158735	0.0038781	WP_025092353.1	hypothetical protein
467	RS04235	-1.96827	Down	0.180024	-10.9334	7.98248e-28	1.09706e-26	4109.45	16080.6	-1.96356	Down	9.1604	2.09175e-12	2.56057e-11	WP_081372059.1	ABC transporter ATP-binding protein
468	RS10170	-0.638548	no-diff	0.158158	-4.03742	5.40428e-05	0.000127116	4105.21	6390.86	-0.634247	no-diff	8.21807	0.0126649	0.025337	WP_073205895.1	D-alanyl-D-alanine carboxypeptidase/D-alanyl-D-alanine-endopeptidase
469	RS19185	4.53761	Up	0.775276	5.85289	4.831e-09	1.67752e-08	4104.5	176.71	4.52861	Up	6.93005	7.80875e-16	2.00757e-14	WP_073207909.1	ABC transporter substrate-binding protein
470	RS07725	0.708427	no-diff	0.229959	3.08067	0.00206538	0.004022	4094.31	2505.67	0.714382	no-diff	7.54995	0.00925766	0.0191103	WP_003212028.1	acyl carrier protein
471	RS07960	2.61581	Up	0.193507	13.5179	1.22629e-41	3.66557e-40	4093.97	667.794	2.61265	Up	7.0832	3.5052e-21	1.97931e-19	WP_044330616.1	flagellar biosynthesis protein FlhA
472	RS09860	-3.81502	Down	0.437933	-8.71141	3.00106e-18	2.09025e-17	4069.15	57273.5	-3.80351	Down	10.7567	1.1944e-17	4.09959e-16	WP_073205813.1	glucuronoxylanase
473	RS09670	-2.39928	Down	0.276941	-8.66352	4.57425e-18	3.11936e-17	4049.69	21364.1	-2.41199	Down	9.50673	1.16874e-12	1.5211e-11	WP_024425150.1	hypothetical protein
474	RS05430	-0.88225	no-diff	0.115096	-7.66532	1.78392e-14	9.34148e-14	4046.38	7458.35	-0.880702	no-diff	8.3521	0.000495248	0.00133169	WP_024425073.1	DegV family protein
475	RS06700	-1.01863	Down	0.0860485	-11.8379	2.48735e-32	4.529e-31	4045.44	8194.84	-1.02018	Down	8.44358	6.51947e-05	0.000205813	WP_073204990.1	cation transporter
476	RS00830	1.6664	Up	0.262741	6.34236	2.26268e-10	8.75538e-10	4044.96	1274.41	1.67407	Up	7.23997	1.50924e-08	8.79175e-08	WP_003217067.1	50S ribosomal protein L30
477	RS14195	2.3368	Up	0.109499	21.3408	4.75153e-101	1.89375e-98	4039.67	799.807	2.33792	Up	7.10568	7.43371e-21	4.06647e-19	WP_024427169.1	succinate dehydrogenase iron-sulfur subunit
478	RS14385	-0.687331	no-diff	0.12239	-5.61593	1.95508e-08	6.39277e-08	4011.66	6460.01	-0.685371	no-diff	8.21624	0.0059119	0.0127842	WP_024425712.1	putative sporulation protein YtxC
479	RS15215	-1.42494	Down	0.216449	-6.58328	4.6019e-11	1.88007e-10	3999.1	10738.3	-1.42664	Down	8.71128	7.62483e-07	3.24357e-06	WP_003217624.1	S-ribosylhomocysteine lyase
480	RS07270	0.881062	no-diff	0.225508	3.90702	9.34425e-05	0.000213354	3988.96	2165.82	0.884549	no-diff	7.4504	0.00121676	0.00304713	WP_008354700.1	50S ribosomal protein L32
481	RS11365	-1.73821	Down	0.134236	-12.9489	2.38221e-38	5.73489e-37	3979.51	13275.6	-1.736	Down	8.93596	9.38556e-11	8.05364e-10	WP_073206143.1	peptidoglycan DD-metalloendopeptidase family protein
482	RS11070	-1.40379	Down	0.148461	-9.4556	3.21182e-21	2.80996e-20	3966.05	10494.1	-1.40028	Down	8.68026	1.05843e-07	5.20443e-07	WP_041109608.1	sporulation protein YpjB
483	RS13800	2.64552	Up	0.269245	9.82569	8.72785e-23	8.5772e-22	3955.29	632.08	2.64357	Up	7.02929	1.44469e-17	4.77156e-16	WP_044331431.1	D-alanine--poly(phosphoribitol) ligase subunit DltA
484	RS01980	-0.98071	no-diff	0.201919	-4.85696	1.19203e-06	3.33268e-06	3952.86	7801.19	-0.9776	no-diff	8.38191	0.000375657	0.00102828	WP_024424285.1	amino acid ABC transporter substrate-binding protein
485	RS19190	4.08847	Up	0.773242	5.28744	1.2404e-07	3.79312e-07	3949.07	232.113	4.0757	Up	6.8964	1.26955e-13	2.05773e-12	WP_073207912.1	class B sortase
486	RS06855	-1.8008	Down	0.110699	-16.2675	1.67901e-59	1.36878e-57	3937.73	13718	-1.80054	Down	8.97065	1.57888e-11	1.58193e-10	WP_073205011.1	sigmaE regulated sporulation protein
487	RS09645	1.21968	Up	0.202042	6.0368	1.57203e-09	5.6802e-09	3933.96	1689.01	1.21849	Up	7.32188	8.92509e-06	3.23801e-05	WP_024425145.1	hypothetical protein
488	RS09865	-3.74344	Down	0.463982	-8.06807	7.14167e-16	4.12515e-15	3928.98	52623.9	-3.73257	Down	10.6401	1.12278e-15	2.76821e-14	WP_034622046.1	carbohydrate-binding protein
489	RS10040	-1.84675	Down	0.193231	-9.55719	1.20994e-21	1.09875e-20	3928.44	14130.8	-1.84293	Down	9.00032	7.80464e-11	6.81398e-10	WP_073205856.1	hydroxymethylglutaryl-CoA lyase
490	RS11540	-1.43663	Down	0.165175	-8.69762	3.38923e-18	2.33792e-17	3919.44	10609.9	-1.44027	Down	8.69228	1.38872e-07	6.64195e-07	WP_073206174.1	stage V sporulation protein AA
491	RS18250	-1.1914	Down	0.16774	-7.1027	1.22346e-12	5.56921e-12	3896.63	8898.3	-1.18862	Down	8.50432	8.36336e-06	3.06277e-05	WP_024423723.1	YwmB family TATA-box binding protein
492	RS16235	-1.37464	Down	0.104251	-13.1858	1.05882e-39	2.77224e-38	3893.56	10095.5	-1.37381	Down	8.63451	1.10127e-07	5.39236e-07	WP_073207282.1	spore coat protein YutH
493	RS02190	1.59151	Up	0.161328	9.86508	5.89886e-23	5.87756e-22	3831.65	1271.49	1.59395	Up	7.18145	3.69814e-10	2.85181e-09	WP_080652949.1	excalibur calcium-binding domain-containing protein
494	RS20260	1.09209	Up	0.166197	6.57108	4.99526e-11	2.02922e-10	3808.25	1786.09	1.08813	Up	7.3155	3.62375e-05	0.000119124	WP_073208217.1	tRNA uridine-5-carboxymethylaminomethyl(34) synthesis enzyme MnmG
495	RS18170	-1.41993	Down	0.213494	-6.65092	2.91276e-11	1.20231e-10	3807.08	10187.2	-1.41415	Down	8.63126	5.53118e-07	2.41455e-06	WP_024426325.1	ammonium transporter
496	RS00325	0.659121	no-diff	0.145915	4.51717	6.26724e-06	1.62198e-05	3803.66	2408.3	0.655015	no-diff	7.4666	0.00909013	0.0187977	WP_044334294.1	bifunctional UDP-N-acetylglucosamine diphosphorylase/glucosamine-1-phosphate N-acetyltransferase GlmU
497	RS10760	1.22722	Up	0.130967	9.37048	7.22041e-21	6.16657e-20	3749.29	1601.5	1.22855	Up	7.24976	6.22809e-07	2.70193e-06	WP_061109264.1	dihydroxy-acid dehydratase
498	RS12410	0.674443	no-diff	0.115921	5.81813	5.95112e-09	2.04862e-08	3744.27	2345.89	0.670563	no-diff	7.43802	0.00606494	0.0130909	WP_073206333.1	Nif3-like dinuclear metal center hexameric protein
499	RS04655	-0.910296	no-diff	0.235388	-3.86722	0.000110084	0.000249129	3729.08	7008.85	-0.901388	no-diff	8.24784	0.00129357	0.00321419	WP_044333639.1	aquaporin family protein
500	RS18785	-0.748107	no-diff	0.310616	-2.40846	0.0160201	0.0267403	3717.74	6244.63	-0.744299	no-diff	8.14313	0.020529	0.0390609	WP_024423814.1	cupin domain-containing protein
501	RS11665	0.683582	no-diff	0.267797	2.55261	0.0106919	0.0183501	3700.99	2304.05	0.676569	no-diff	7.41879	0.0244651	0.0457545	WP_024422888.1	hypothetical protein
502	RS13040	-0.631966	no-diff	0.182652	-3.45996	0.000540265	0.00113263	3689.82	5717.92	-0.626395	no-diff	8.05942	0.0155194	0.0306104	WP_041118103.1	alanine--tRNA ligase
503	RS07395	1.67708	Up	0.126541	13.2532	4.32155e-40	1.14825e-38	3664.82	1145.8	1.67465	Up	7.0978	1.71122e-11	1.69716e-10	WP_007499746.1	RNA polymerase sporulation sigma factor SigE
504	RS09985	-1.73679	Down	0.155407	-11.1758	5.35625e-29	7.90652e-28	3663.79	12211.8	-1.73617	Down	8.81686	1.75378e-10	1.43457e-09	WP_034624356.1	phospholipase D family protein
505	RS01600	3.50029	Up	0.39225	8.9236	4.51359e-19	3.38001e-18	3662.94	323.761	3.50526	Up	6.82711	2.10958e-18	8.20628e-17	WP_007498343.1	TerD family protein
506	RS11505	-1.16207	Down	0.115271	-10.0812	6.69145e-24	7.03878e-23	3654.59	8178.15	-1.16077	Down	8.39266	6.1009e-06	2.27468e-05	WP_073206171.1	diaminopimelate decarboxylase
507	RS08145	-1.04295	Down	0.121715	-8.56877	1.046e-17	6.96105e-17	3633.2	7485.08	-1.04252	Down	8.30346	4.04049e-05	0.000131834	WP_024424132.1	insulinase family protein
508	RS03335	3.44429	Up	0.321358	10.7179	8.38827e-27	1.08233e-25	3632.78	333.745	3.4411	Up	6.82052	8.01745e-23	5.50374e-21	WP_073204158.1	acyl-CoA dehydrogenase
509	RS18725	-1.09645	Down	0.330484	-3.31772	0.000907552	0.00185916	3622.79	7746.99	-1.0897	Down	8.33132	0.00118843	0.00298162	WP_024423803.1	dTDP-4-dehydrorhamnose reductase
510	RS16010	-1.49417	Down	0.0955105	-15.6441	3.64731e-55	2.46847e-53	3617.84	10191	-1.49661	Down	8.6182	1.05029e-08	6.27911e-08	WP_052503035.1	hypothetical protein
511	RS10880	0.854406	no-diff	0.27558	3.1004	0.00193262	0.00377577	3591.9	1986.58	0.857629	no-diff	7.30876	0.00454177	0.0100447	WP_073206040.1	carboxypeptidase M32
512	RS13180	-1.90605	Down	0.136071	-14.0077	1.39765e-44	4.91506e-43	3590.06	13455.4	-1.90692	Down	8.92056	2.7945e-12	3.31645e-11	WP_056767987.1	stage V sporulation protein B
513	RS16300	-1.89143	Down	0.2115	-8.94295	3.78917e-19	2.84346e-18	3584.72	13299.9	-1.88483	Down	8.9011	5.49077e-11	4.91641e-10	WP_073207295.1	oxalate decarboxylase family bicupin
514	RS16175	-0.567212	no-diff	0.173573	-3.26786	0.00108364	0.00219358	3581.92	5307.49	-0.562541	no-diff	7.9784	0.0273135	0.0503553	WP_024425967.1	iron-sulfur cluster assembly accessory protein
515	RS08220	-1.26042	Down	0.143569	-8.77924	1.64589e-18	1.17139e-17	3580.91	8578.42	-1.25698	Down	8.43042	1.52642e-06	6.33481e-06	WP_073205220.1	insulinase family protein
516	RS13135	2.0952	Up	0.139387	15.0315	4.56639e-51	2.59994e-49	3576.89	837.042	2.09432	Up	6.97355	6.15401e-18	2.24429e-16	WP_073206489.1	SH3 domain-containing protein
517	RS13060	-1.89713	Down	0.168132	-11.2836	1.58101e-29	2.403e-28	3558.64	13255.5	-1.89404	Down	8.89769	6.60156e-12	7.31394e-11	WP_024423118.1	amino acid ABC transporter permease
518	RS16745	1.57775	Up	0.258723	6.09823	1.07246e-09	3.93749e-09	3551.22	1189.46	1.56876	Up	7.07809	2.02358e-07	9.42095e-07	WP_073207427.1	amino acid permease
519	RS20275	1.35757	Up	0.2843	4.77515	1.79575e-06	4.93589e-06	3549.45	1385.12	1.36256	Up	7.13202	8.68914e-06	3.16223e-05	WP_087976621.1	YidC family membrane integrase SpoIIIJ
520	RS10100	-1.10182	Down	0.105969	-10.3975	2.54431e-25	2.95354e-24	3535.19	7587.22	-1.10113	Down	8.30369	1.20786e-05	4.26714e-05	WP_029707078.1	spore germination protein
521	RS17540	1.94648	Up	0.110366	17.6366	1.28917e-69	2.43383e-67	3499.23	907.761	1.94496	Up	6.9713	1.25748e-16	3.60855e-15	WP_073207569.1	PDZ domain-containing protein
522	RS05145	-1.83162	Down	0.228205	-8.02619	1.00543e-15	5.75198e-15	3488.45	12417.3	-1.82593	Down	8.8157	4.52263e-10	3.41244e-09	WP_073204595.1	SDR family oxidoreductase
523	RS07190	0.711259	no-diff	0.161853	4.39447	1.11044e-05	2.83094e-05	3487.84	2130.47	0.709666	no-diff	7.32077	0.00605744	0.0130827	WP_024424282.1	hypothetical protein
524	RS07940	4.04278	Up	0.230544	17.5358	7.63009e-69	1.24405e-66	3484.05	211.386	4.03968	Up	6.71831	9.59538e-42	3.7326e-39	WP_008354479.1	flagellar type III secretion system pore protein FliP
525	RS15825	-0.954837	no-diff	0.132067	-7.22995	4.83173e-13	2.26851e-12	3483.94	6753.17	-0.952171	no-diff	8.18291	0.000133754	0.000401262	WP_024423295.1	iron-containing alcohol dehydrogenase
526	RS03040	0.933936	no-diff	0.215094	4.34199	1.41199e-05	3.56176e-05	3450.58	1806.1	0.937271	no-diff	7.22317	0.000521056	0.00140001	WP_024424487.1	glutamine-hydrolyzing GMP synthase
527	RS13345	1.76648	Up	0.29162	6.05747	1.38279e-09	5.01525e-09	3449.64	1013.92	1.76865	Up	6.98856	9.18483e-09	5.59236e-08	WP_024423163.1	rod shape-determining protein MreC
528	RS01850	-2.04001	Down	0.182454	-11.181	5.05302e-29	7.48975e-28	3449.42	14186.1	-2.03516	Down	8.96513	3.93729e-13	5.67262e-12	WP_024424311.1	YckD family protein
529	RS17280	1.08671	Up	0.183621	5.91821	3.25459e-09	1.14453e-08	3434.04	1617.02	1.08628	Up	7.16723	3.04898e-05	0.000101276	WP_073207521.1	D-glycerate dehydrogenase
530	RS06095	-0.88569	no-diff	0.159953	-5.53718	3.07374e-08	9.79174e-08	3420.46	6320.11	-0.888658	no-diff	8.1148	0.000642452	0.00170138	WP_024424960.1	type II toxin-antitoxin system SpoIISA family toxin
531	RS19955	-1.67884	Down	0.157667	-10.648	1.78066e-26	2.21585e-25	3383.43	10833.4	-1.68052	Down	8.65942	6.59634e-10	4.85163e-09	WP_073208138.1	serine protease
532	RS12005	-2.2343	Down	0.166747	-13.3994	6.09944e-41	1.70927e-39	3367.67	15846.9	-2.23289	Down	9.09154	1.99955e-15	4.63604e-14	WP_073206254.1	stage III sporulation protein AG
533	RS18660	-0.667613	no-diff	0.158082	-4.22321	2.4085e-05	5.91733e-05	3364.18	5343.51	-0.664391	no-diff	7.94922	0.00808178	0.017014	WP_024423792.1	phosphate acetyltransferase
534	RS00260	1.46869	Up	0.338099	4.34395	1.39944e-05	3.53258e-05	3363.22	1215.27	1.48252	Up	7.0219	7.74237e-06	2.85027e-05	WP_087975202.1	AbrB/MazE/SpoVT family DNA-binding domain-containing protein
535	RS07950	3.94354	Up	0.225434	17.4931	1.61809e-68	2.52352e-66	3361.18	218.417	3.94132	Up	6.67241	6.8466e-41	2.397e-38	WP_073205185.1	flagellar type III secretion system protein FliR
536	RS07295	0.983331	no-diff	0.145242	6.7703	1.28514e-11	5.44893e-11	3361.15	1699.89	0.982225	no-diff	7.17012	8.05957e-05	0.000250369	WP_003211163.1	division/cell wall cluster transcriptional repressor MraZ
537	RS14640	0.817389	no-diff	0.276769	2.95332	0.00314372	0.00594128	3353.35	1902.7	0.811151	no-diff	7.22637	0.00825087	0.0173075	WP_024424819.1	iron-hydroxamate ABC transporter substrate-binding protein
538	RS15725	0.893659	no-diff	0.114484	7.80594	5.90608e-15	3.20017e-14	3321.35	1787.26	0.890111	no-diff	7.18449	0.000276052	0.00078066	WP_024423275.1	AI-2E family transporter
539	RS00230	-0.690614	no-diff	0.14044	-4.91751	8.7651e-07	2.49132e-06	3316.81	5353.42	-0.687504	no-diff	7.94321	0.00554666	0.0120764	WP_024425627.1	DNA polymerase III subunit delta'
540	RS04875	-1.47455	Down	0.184485	-7.99277	1.31935e-15	7.46454e-15	3270.31	9088.28	-1.4686	Down	8.45181	6.20817e-08	3.23435e-07	WP_073204538.1	YheC/YheD family protein
541	RS14705	1.83483	Up	0.222408	8.24984	1.58611e-16	9.52996e-16	3258.82	913.437	1.8336	Up	6.89236	7.02645e-12	7.73572e-11	WP_073207001.1	septation ring formation regulator EzrA
542	RS10425	-0.883042	no-diff	0.233876	-3.77568	0.000159574	0.000355301	3252.31	5998.39	-0.888407	no-diff	8.04208	0.00197972	0.00474077	WP_024422681.1	SDR family oxidoreductase
543	RS16430	-1.682	Down	0.230152	-7.30823	2.7069e-13	1.29118e-12	3251.69	10434.4	-1.67692	Down	8.59945	8.82425e-09	5.38218e-08	WP_003212803.1	carboxymuconolactone decarboxylase family protein
544	RS15075	1.1936	Up	0.220789	5.40607	6.44212e-08	2.00415e-07	3246.88	1419.62	1.18987	Up	7.05429	1.64816e-05	5.69053e-05	WP_024424901.1	hypothetical protein
545	RS13765	0.59148	no-diff	0.198938	2.97319	0.00294723	0.00559943	3245.51	2154	0.597693	no-diff	7.26025	0.0214696	0.0407178	WP_025092480.1	acetolactate synthase large subunit
546	RS04100	3.19581	Up	0.360342	8.86883	7.39215e-19	5.42242e-18	3241.9	353.762	3.1911	Up	6.6788	1.94876e-17	6.37626e-16	WP_024425226.1	DUF393 domain-containing protein
547	RS16315	1.51337	Up	0.205097	7.37878	1.5975e-13	7.79626e-13	3241.64	1135.78	1.52002	Up	6.95929	2.28808e-09	1.57688e-08	WP_073207306.1	ribonuclease
548	RS03225	-1.27317	Down	0.285505	-4.45936	8.22042e-06	2.11829e-05	3236.35	7822.5	-1.2674	Down	8.29172	4.5375e-05	0.000147227	WP_073204120.1	aspartate aminotransferase family protein
549	RS04075	0.74552	no-diff	0.302133	2.46752	0.0136051	0.0230087	3226.69	1924.78	0.752126	no-diff	7.19279	0.0160138	0.0314437	WP_024425230.1	bacillithiol transferase BstA
550	RS07240	-1.5559	Down	0.127673	-12.1866	3.66565e-34	7.06919e-33	3221.74	9472.67	-1.5546	Down	8.49386	2.81276e-09	1.89011e-08	WP_042968177.1	sporulation integral membrane protein YlbJ
551	RS15865	0.697014	no-diff	0.145171	4.80134	1.57607e-06	4.3524e-06	3220.43	1986.09	0.692594	no-diff	7.21231	0.00591125	0.0127842	WP_073207225.1	GHKL domain-containing protein
552	RS05200	1.34959	Up	0.155332	8.6884	3.67565e-18	2.53062e-17	3198.73	1254.9	1.34195	Up	6.98819	7.21047e-08	3.70688e-07	WP_024425494.1	AbrB family transcriptional regulator
553	RS16270	-1.43685	Down	0.113956	-12.6089	1.88641e-36	4.17689e-35	3191.36	8640.17	-1.43803	Down	8.39421	3.3365e-08	1.80264e-07	WP_025094158.1	M23 family metallopeptidase
554	RS13740	1.0046	Up	0.178805	5.61839	1.92745e-08	6.30817e-08	3191.28	1590.64	1.00912	Up	7.08639	6.49782e-05	0.000205418	WP_024423184.1	3-isopropylmalate dehydratase large subunit
555	RS01595	3.46004	Up	0.570719	6.06259	1.33947e-09	4.86797e-09	3186.47	289.592	3.46476	Up	6.63006	2.22338e-16	6.17783e-15	WP_024424356.1	TerD family protein
556	RS00005	-0.744678	no-diff	0.162468	-4.58353	4.57181e-06	1.19876e-05	3178.37	5324.87	-0.749989	no-diff	7.9205	0.00423869	0.00942798	WP_024424073.1	chromosomal replication initiator protein DnaA
557	RS11570	-1.02442	Down	0.160966	-6.36417	1.96352e-10	7.63898e-10	3169.99	6448.19	-1.0198	Down	8.09158	6.4247e-05	0.000203371	WP_073206181.1	phosphopentomutase
558	RS10570	0.728663	no-diff	0.208152	3.50063	0.000464164	0.000982855	3168.28	1911.83	0.730636	no-diff	7.17423	0.00613598	0.0132197	WP_024422705.1	M15 family metallopeptidase
559	RS14930	0.630836	no-diff	0.19794	3.187	0.00143756	0.00286315	3158.92	2039.86	0.631432	no-diff	7.20796	0.0169849	0.0330908	WP_025092401.1	polysaccharide biosynthesis protein
560	RS16955	1.06552	Up	0.13416	7.94215	1.98701e-15	1.10603e-14	3154.63	1507.48	1.06558	Up	7.05138	1.07229e-05	3.819e-05	WP_024423486.1	ABC transporter permease
561	RS10190	-1.00537	Down	0.163518	-6.1484	7.82682e-10	2.91233e-09	3144.14	6311.84	-1.00069	Down	8.06696	8.36446e-05	0.00025961	WP_073205898.1	NAD(P)/FAD-dependent oxidoreductase
562	RS13350	1.65906	Up	0.320184	5.1816	2.19995e-07	6.59251e-07	3137.61	993.481	1.66119	Up	6.87702	2.36454e-07	1.08924e-06	WP_007501538.1	rod shape-determining protein
563	RS05755	-0.861621	no-diff	0.14737	-5.84667	5.01525e-09	1.73669e-08	3132.77	5692.22	-0.858439	no-diff	7.96842	0.000572038	0.00152878	WP_024425017.1	enoyl-ACP reductase FabI
564	RS14920	-1.10871	Down	0.10354	-10.708	9.33388e-27	1.19574e-25	3127.19	6742.68	-1.11244	Down	8.1345	9.77074e-06	3.50485e-05	WP_008356419.1	DeoR/GlpR transcriptional regulator
565	RS20165	-2.30809	Down	0.197429	-11.6908	1.42126e-31	2.49904e-30	3123.09	15467	-2.30301	Down	9.04071	1.5105e-15	3.62209e-14	WP_064498946.1	catalase
566	RS03585	-1.73944	Down	0.161349	-10.7806	4.25097e-27	5.56505e-26	3121.72	10423.9	-1.73556	Down	8.58547	1.11366e-10	9.37243e-10	WP_044335025.1	amino acid permease
567	RS14310	-1.42386	Down	0.152696	-9.32482	1.11173e-20	9.40514e-20	3120.69	8373.42	-1.42407	Down	8.35169	7.354e-08	3.76408e-07	WP_024425725.1	small acid-soluble spore protein SspI
568	RS10220	-0.962646	no-diff	0.32933	-2.92305	0.00346625	0.00647575	3115.31	6071.6	-0.972966	no-diff	8.03524	0.00434928	0.00965557	WP_024422648.1	LysR family transcriptional regulator
569	RS04105	0.614481	no-diff	0.168361	3.64978	0.000262467	0.000570243	3113.81	2033.41	0.607134	no-diff	7.19673	0.0193967	0.0371893	WP_024425225.1	transcriptional regulator
570	RS14295	0.611625	no-diff	0.183953	3.32489	0.00088452	0.00181509	3107.59	2033.6	0.611955	no-diff	7.19212	0.0177711	0.034431	WP_073206884.1	phenylalanine--tRNA ligase subunit beta
571	RS14775	1.13019	Up	0.170064	6.64568	3.01817e-11	1.24153e-10	3105.83	1419.01	1.13438	Up	7.00706	3.82326e-06	1.48067e-05	WP_024424849.1	CBS domain-containing protein
572	RS08155	-2.10063	Down	0.215512	-9.74718	1.89662e-22	1.8387e-21	3104.8	13317.1	-2.09541	Down	8.86195	6.67751e-13	9.16783e-12	WP_073205208.1	YlmC/YmxH family sporulation protein
573	RS07175	1.07843	Up	0.233931	4.61006	4.02552e-06	1.063e-05	3100.39	1468.37	1.08808	Up	7.01924	4.81427e-05	0.000155343	WP_087977219.1	cytochrome (ubi)quinol oxidase subunit III
574	RS17965	0.824246	no-diff	0.15751	5.23297	1.66811e-07	5.03661e-07	3094.49	1747.97	0.827507	no-diff	7.10504	0.000830945	0.00215173	WP_073207659.1	gamma-glutamyl hydrolase
575	RS15935	-1.24596	Down	0.0944983	-13.185	1.07013e-39	2.78155e-38	3089.3	7325.85	-1.24906	Down	8.2117	6.45584e-07	2.78349e-06	WP_024423312.1	2-hydroxycarboxylate transporter family protein
576	RS05015	-0.953149	no-diff	0.194078	-4.91115	9.0543e-07	2.56538e-06	3080.87	5964.32	-0.950542	no-diff	8.00427	0.000335935	0.000931203	WP_073204562.1	3-phosphoserine/phosphohydroxythreonine transaminase
577	RS06240	1.83364	Up	0.274172	6.68793	2.26357e-11	9.43021e-11	3072.62	862.177	1.83664	Up	6.80718	5.42107e-10	4.02955e-09	WP_073204889.1	ABC transporter ATP-binding protein
578	RS07890	3.44777	Up	0.258052	13.3608	1.02524e-40	2.82888e-39	3060.93	280.56	3.44992	Up	6.57284	9.65839e-30	1.12713e-27	WP_025092579.1	MotE family protein
579	RS18745	-1.49559	Down	0.272579	-5.48681	4.09255e-08	1.29682e-07	3056.26	8618.63	-1.49101	Down	8.37059	1.33075e-06	5.54636e-06	WP_073207806.1	glycosyltransferase family protein
580	RS10905	-1.00843	Down	0.171017	-5.89664	3.70987e-09	1.30081e-08	3051.88	6139.36	-1.00334	Down	8.02582	8.57559e-05	0.000265927	WP_012010336.1	cell division regulator GpsB
581	RS10555	1.1013	Up	0.221844	4.96432	6.89435e-07	1.98157e-06	3050.83	1421.9	1.10286	Up	6.99118	3.37135e-05	0.00011135	WP_073205967.1	PDZ domain-containing protein
582	RS18735	-1.00405	Down	0.317009	-3.16725	0.00153887	0.00304295	3050.35	6118.28	-0.998502	no-diff	8.02183	0.00208399	0.00496668	WP_073207801.1	NTP transferase domain-containing protein
583	RS20195	0.752194	no-diff	0.297745	2.5263	0.011527	0.0197173	3026.37	1796.79	0.762432	no-diff	7.09645	0.0128282	0.0256198	WP_008359105.1	30S ribosomal protein S18
584	RS07215	-1.86901	Down	0.215973	-8.65389	4.97722e-18	3.3813e-17	3021.57	11038	-1.8662	Down	8.63998	1.04451e-10	8.83292e-10	WP_073205070.1	hypothetical protein
585	RS00965	-1.34045	Down	0.0995442	-13.4659	2.48406e-41	7.12826e-40	3019	7644.92	-1.3414	Down	8.2441	1.06012e-07	5.20542e-07	WP_024425619.1	polysaccharide deacetylase family sporulation protein PdaB
586	RS12110	-1.76193	Down	0.151371	-11.6398	2.58763e-31	4.48397e-30	3012.17	10216	-1.75867	Down	8.55165	3.94909e-11	3.68687e-10	WP_024427994.1	DEAD/DEAH box helicase
587	RS07140	0.694708	no-diff	0.0941942	7.37527	1.64011e-13	7.99328e-13	3008	1857.98	0.691034	no-diff	7.11451	0.00392634	0.00878908	WP_034621092.1	putative lipid II flippase FtsW
588	RS12500	-1.355	Down	0.160538	-8.44037	3.16335e-17	2.0335e-16	3007.86	7694.44	-1.35191	Down	8.24646	1.96968e-07	9.21905e-07	WP_024427959.1	sporulation protein YqfD
589	RS13100	0.839228	no-diff	0.230186	3.64586	0.000266496	0.000578644	3007.74	1681.14	0.843977	no-diff	7.05784	0.00195996	0.00470299	WP_041086402.1	cysteine desulfurase
590	RS13190	-1.46104	Down	0.149232	-9.79044	1.23759e-22	1.2096e-21	2998.19	8254.79	-1.46144	Down	8.32125	2.56303e-08	1.43571e-07	WP_024423140.1	TIGR04086 family membrane protein
591	RS06195	-1.36263	Down	0.159204	-8.55906	1.13794e-17	7.53098e-17	2992.36	7695.43	-1.36499	Down	8.24824	2.36087e-07	1.08898e-06	WP_024424944.1	sugar-binding transcriptional regulator
592	RS15045	1.21566	Up	0.117006	10.3897	2.76153e-25	3.19536e-24	2989.85	1287.51	1.2152	Up	6.9277	9.30607e-08	4.62792e-07	WP_073207090.1	hypothetical protein
593	RS12595	-1.9056	Down	0.196051	-9.7199	2.48014e-22	2.39791e-21	2988.8	11198.7	-1.90198	Down	8.65229	1.36289e-11	1.38303e-10	WP_073206360.1	GPR endopeptidase
594	RS01180	-2.56995	Down	0.322179	-7.97677	1.50216e-15	8.4588e-15	2981.89	17707.2	-2.56612	Down	9.19612	3.43619e-13	5.11919e-12	WP_073203559.1	glycerophosphodiester phosphodiesterase
595	RS11285	-0.655417	no-diff	0.183825	-3.56545	0.000363236	0.000775551	2981.76	4696.89	-0.652822	no-diff	7.76843	0.0117735	0.0237711	WP_041117839.1	pilus assembly protein PilZ
596	RS14770	0.992304	no-diff	0.132994	7.46125	8.57067e-14	4.26394e-13	2979.12	1497.61	0.994478	no-diff	6.9922	2.14813e-05	7.33002e-05	WP_024424848.1	GNAT family N-acetyltransferase
597	RS04995	1.41808	Up	0.137305	10.328	5.26519e-25	5.95781e-24	2970.7	1111.57	1.41435	Up	6.86156	2.34551e-09	1.61013e-08	WP_024425453.1	YtxH domain-containing protein
598	RS17800	1.04294	Up	0.228158	4.57113	4.85113e-06	1.27015e-05	2969.53	1441.26	1.04895	Up	6.96962	6.50111e-05	0.000205418	WP_024423641.1	LytR family transcriptional regulator
599	RS18115	1.04061	Up	0.140452	7.409	1.27257e-13	6.2702e-13	2967.46	1442.44	1.04083	Up	6.97132	9.21019e-06	3.32421e-05	WP_024426319.1	flagellar hook-basal body protein
600	RS14875	-1.32478	Down	0.0989092	-13.3939	6.56049e-41	1.82422e-39	2967.01	7432.01	-1.32486	Down	8.20728	1.03536e-07	5.09816e-07	WP_034279503.1	phosphotransferase family protein
601	RS00330	0.786385	no-diff	0.187387	4.19659	2.70969e-05	6.63459e-05	2966.66	1720.03	0.789866	no-diff	7.05757	0.00193951	0.00466361	WP_024425641.1	ribose-phosphate diphosphokinase
602	RS02510	0.578496	no-diff	0.120801	4.78885	1.67743e-06	4.61422e-06	2963.42	1984.2	0.573701	no-diff	7.13892	0.0196339	0.037603	WP_044334717.1	STAS domain-containing protein
603	RS12635	-1.27372	Down	0.12778	-9.96809	2.10238e-23	2.13632e-22	2962.59	7162.43	-1.2718	Down	8.16736	3.85983e-07	1.71706e-06	WP_073206366.1	class I SAM-dependent methyltransferase
604	RS04830	-1.21513	Down	0.223735	-5.43113	5.59983e-08	1.75429e-07	2961.49	6875.87	-1.20805	Down	8.12205	1.24334e-05	4.38362e-05	WP_073204521.1	D-amino-acid transaminase
605	RS15240	-1.675	Down	0.149544	-11.2008	4.04259e-29	6.01691e-28	2960.95	9455.42	-1.67322	Down	8.46148	3.67145e-10	2.83747e-09	WP_024424932.1	cytochrome ubiquinol oxidase subunit I
606	RS16505	-1.75976	Down	0.198679	-8.85729	8.1983e-19	5.98927e-18	2943.53	9968.72	-1.75665	Down	8.517	3.47443e-10	2.69711e-09	WP_024423409.1	hypothetical protein
607	RS07915	3.73502	Up	0.224934	16.605	6.41497e-62	6.0554e-60	2926.04	219.836	3.73725	Up	6.48609	1.07389e-38	2.50646e-36	WP_024424168.1	flagellar basal body-associated protein FliL
608	RS20110	2.60786	Up	0.298936	8.72383	2.68948e-18	1.87688e-17	2924.75	479.657	2.59919	Up	6.60088	1.58176e-15	3.76717e-14	WP_073208184.1	iron-hydroxamate ABC transporter substrate-binding protein
609	RS20235	-2.04163	Down	0.184552	-11.0627	1.90374e-28	2.76466e-27	2924.54	12041.2	-2.03721	Down	8.72858	2.48654e-13	3.78495e-12	WP_024424063.1	spore protease YyaC
610	RS00450	-0.970348	no-diff	0.148066	-6.55349	5.62093e-11	2.27565e-10	2924.26	5729.48	-0.966464	no-diff	7.93972	0.000119125	0.000359532	WP_024425655.1	cysteine synthase A
611	RS11775	-1.68766	Down	0.216226	-7.80506	5.94745e-15	3.21772e-14	2916.48	9395.66	-1.68475	Down	8.44852	4.29435e-09	2.78934e-08	WP_034622353.1	SDR family oxidoreductase
612	RS11995	0.637882	no-diff	0.21363	2.98592	0.00282731	0.00538585	2888.15	1856.02	0.641851	no-diff	7.07471	0.0155858	0.0307068	WP_061109343.1	acetyl-CoA carboxylase biotin carboxyl carrier protein
613	RS11445	1.20146	Up	0.702244	1.71089	0.0871016	0.12572	2865.79	1246.17	1.19737	Up	6.8724	0.00839933	0.0175768	WP_044332821.1	DUF309 domain-containing protein
614	RS11120	-0.709601	no-diff	0.103522	-6.8546	7.15125e-12	3.09428e-11	2843.68	4650.38	-0.709029	no-diff	7.73444	0.00334773	0.00760078	WP_024422797.1	histidinol-phosphate transaminase
615	RS07955	3.42244	Up	0.218282	15.679	2.10636e-55	1.48872e-53	2842.08	264.989	3.4185	Up	6.46871	4.92082e-33	7.17824e-31	WP_029706524.1	flagellar biosynthesis protein FlhB
616	RS06760	1.02267	Up	0.258949	3.9493	7.8381e-05	0.000180922	2835.66	1395.78	1.03056	Up	6.90904	0.000188815	0.000550408	WP_073204997.1	2,4-dienoyl-CoA reductase
617	RS17810	1.32967	Up	0.214039	6.21226	5.22288e-10	1.96998e-09	2829.41	1125.49	1.32509	Up	6.8161	6.25696e-07	2.70774e-06	WP_008343198.1	UTP--glucose-1-phosphate uridylyltransferase GalU
618	RS16910	-0.827796	no-diff	0.120976	-6.84266	7.77382e-12	3.34349e-11	2822.86	5010.58	-0.82609	no-diff	7.79756	0.000748092	0.00195453	WP_012011279.1	SsrA-binding protein SmpB
619	RS07965	3.51317	Up	0.234814	14.9615	1.31079e-50	6.81423e-49	2818.12	246.683	3.50536	Up	6.44945	7.57525e-32	1.02004e-29	WP_041109005.1	flagellar biosynthesis protein FlhF
620	RS07900	3.85913	Up	0.231225	16.6899	1.55187e-62	1.54626e-60	2812.57	193.889	3.86021	Up	6.42092	2.60291e-40	7.00984e-38	WP_024426978.1	flagellar hook assembly protein FlgD
621	RS18420	2.02734	Up	0.093855	21.6007	1.76857e-103	7.92983e-101	2810.17	689.116	2.02506	Up	6.63952	2.03954e-18	8.02297e-17	WP_003214681.1	response regulator
622	RS01010	-2.162	Down	0.223773	-9.6616	4.38939e-22	4.17632e-21	2808.88	12571.3	-2.15459	Down	8.76566	1.79923e-13	2.8121e-12	WP_073203512.1	hypothetical protein
623	RS05655	-0.573087	no-diff	0.0818456	-7.00206	2.52228e-12	1.1267e-11	2801.32	4166.79	-0.57427	no-diff	7.63076	0.0166658	0.0325416	WP_073204709.1	cardiolipin synthase
624	RS00780	1.65621	Up	0.293315	5.64652	1.63727e-08	5.4078e-08	2781.93	882.725	1.66629	Up	6.70255	2.76955e-08	1.53908e-07	WP_003217155.1	50S ribosomal protein L29
625	RS10035	-1.84144	Down	0.22316	-8.25167	1.562e-16	9.40085e-16	2776.97	9952.46	-1.83671	Down	8.49507	2.14e-10	1.73028e-09	WP_073205854.1	enoyl-CoA hydratase
626	RS11220	0.815785	no-diff	0.142968	5.70607	1.15616e-08	3.89404e-08	2766.19	1571.08	0.812212	no-diff	6.94861	0.000593128	0.00158032	WP_024428087.1	hypothetical protein
627	RS05450	-0.896188	no-diff	0.21899	-4.09237	4.26979e-05	0.000101901	2756.83	5131.29	-0.896172	no-diff	7.80872	0.0012384	0.00309467	WP_024425069.1	hypothetical protein
628	RS14815	0.754864	no-diff	0.0999367	7.55341	4.23992e-14	2.16339e-13	2756.78	1633.16	0.751309	no-diff	6.96622	0.00106476	0.00270715	WP_167364637.1	cell division protein FtsK
629	RS16410	-0.863966	no-diff	0.143417	-6.02415	1.70001e-09	6.12243e-09	2754.91	5014.19	-0.860694	no-diff	7.78455	0.000527194	0.00141507	WP_073207337.1	SUF system NifU family Fe-S cluster assembly protein
630	RS13845	-0.702786	no-diff	0.170618	-4.11905	3.80437e-05	9.14017e-05	2753.19	4481.25	-0.697558	no-diff	7.68058	0.00565619	0.0122919	WP_162860205.1	XTP/dITP diphosphatase
631	RS15250	-1.77317	Down	0.230593	-7.68961	1.47578e-14	7.76193e-14	2742.78	9375.66	-1.76971	Down	8.42512	1.59974e-09	1.13145e-08	WP_008360682.1	DUF1540 domain-containing protein
632	RS09540	1.13966	Up	0.139006	8.1986	2.43204e-16	1.44194e-15	2738.97	1242.86	1.13346	Up	6.82641	1.86584e-06	7.6941e-06	WP_024425129.1	repressor LexA
633	RS13005	0.653263	no-diff	0.192446	3.39452	0.000687482	0.00142543	2715.55	1726.56	0.655409	no-diff	6.98057	0.0083536	0.0175021	WP_025092416.1	endolytic transglycosylase MltG
634	RS03650	1.75236	Up	1.10049	1.59235	0.111305	0.156385	2710.85	804.623	1.73908	Up	6.64897	0.0119695	0.024125	WP_024424596.1	GTP cyclohydrolase II
635	RS07335	-1.02299	Down	0.18419	-5.55396	2.79275e-08	8.91244e-08	2701.67	5489.44	-1.02188	Down	7.86214	0.000114936	0.000347787	WP_024426928.1	UDP-N-acetylmuramoyl-L-alanine--D-glutamate ligase
636	RS20135	-0.83707	no-diff	0.140651	-5.9514	2.65852e-09	9.40445e-09	2697.7	4818.84	-0.834415	no-diff	7.73734	0.000715621	0.0018781	WP_048238316.1	DHH family phosphoesterase
637	RS19315	-0.748801	no-diff	0.157509	-4.75402	1.99408e-06	5.45597e-06	2692.85	4524.34	-0.749274	no-diff	7.68084	0.00315981	0.00720214	WP_024427527.1	asparaginase
638	RS11420	-2.05447	Down	0.146664	-14.0081	1.39152e-44	4.91506e-43	2672.67	11102.8	-2.05487	Down	8.61288	4.42184e-14	7.81862e-13	WP_039179629.1	D-alanyl-D-alanine carboxypeptidase
639	RS16020	0.69805	no-diff	0.173506	4.0232	5.74127e-05	0.000134513	2671.45	1646.62	0.700744	no-diff	6.93988	0.00316262	0.00720386	WP_024423327.1	nicotinate phosphoribosyltransferase
640	RS14600	-1.76778	Down	0.115496	-15.306	6.97123e-53	4.31134e-51	2664.54	9071.59	-1.76982	Down	8.38337	1.60075e-11	1.59665e-10	WP_073206972.1	DUF2953 domain-containing protein
641	RS18915	1.10609	Up	0.313165	3.53198	0.000412459	0.000876996	2664.37	1237.64	1.10592	Up	6.795	0.00047604	0.001283	WP_024423835.1	cytochrome aa3 quinol oxidase subunit I
642	RS15245	-1.65555	Down	0.145707	-11.3621	6.45444e-30	1.00661e-28	2661.83	8386.35	-1.65358	Down	8.29294	2.27971e-10	1.839e-09	WP_073207125.1	hypothetical protein
643	RS14665	-0.765403	no-diff	0.30633	-2.49862	0.0124678	0.0212254	2660.07	4522.09	-0.761154	no-diff	7.67094	0.0162784	0.0319025	WP_073206986.1	amidohydrolase family protein
644	RS02410	0.975672	no-diff	0.29079	3.35525	0.000792936	0.00163369	2659.63	1352.24	0.969491	no-diff	6.83716	0.00140398	0.00346884	WP_024425375.1	AI-2E family transporter
645	RS13330	1.48774	Up	0.194871	7.63451	2.26681e-14	1.18012e-13	2657.99	947.732	1.48951	Up	6.68106	2.99678e-09	2.00607e-08	WP_017358134.1	septum site-determining protein MinD
646	RS02705	-0.946397	no-diff	0.274811	-3.44381	0.000573574	0.00119966	2637.52	5083.09	-0.944287	no-diff	7.77622	0.00174395	0.00423116	WP_073204005.1	type II asparaginase
647	RS00235	-0.541461	no-diff	0.116757	-4.63752	3.52616e-06	9.3622e-06	2627.57	3824.07	-0.539832	no-diff	7.51789	0.0248592	0.046343	WP_024425628.1	stage 0 sporulation family protein
648	RS04505	-1.92986	Down	0.134226	-14.3777	7.14272e-47	3.08686e-45	2626.58	10008.2	-1.92866	Down	8.48693	3.88459e-13	5.65154e-12	WP_073204454.1	amidase domain-containing protein
649	RS06810	2.14959	Up	0.379119	5.66997	1.42825e-08	4.76127e-08	2617.68	589.804	2.13106	Up	6.517	3.08443e-08	1.69257e-07	WP_073205003.1	hypothetical protein
650	RS20270	1.7162	Up	0.290966	5.89829	3.67296e-09	1.28913e-08	2617.12	796.562	1.723	Up	6.6013	1.08744e-08	6.47473e-08	WP_073208220.1	protein jag
651	RS00655	1.60343	Up	0.114872	13.9583	2.79933e-44	9.65501e-43	2605.82	857.363	1.60146	Up	6.6243	3.58704e-12	4.18607e-11	WP_008356502.1	50S ribosomal protein L33
652	RS04605	1.99048	Up	0.137354	14.4915	1.37068e-47	6.14578e-46	2604.1	655.403	1.99119	Up	6.53658	2.42895e-17	7.87385e-16	WP_024425312.1	class D sortase
653	RS18700	1.70352	Up	0.664026	2.56544	0.0103046	0.0177415	2599.05	798.034	1.70383	Up	6.59652	0.000101069	0.000310115	WP_073207793.1	ATP-grasp domain-containing protein
654	RS03165	1.85499	Up	0.367953	5.04139	4.62172e-07	1.34344e-06	2594.58	717.304	1.86652	Up	6.55684	1.28819e-07	6.18647e-07	WP_073204110.1	phosphoribosylaminoimidazolesuccinocarboxamide synthase
655	RS14340	0.703002	no-diff	0.202047	3.4794	0.000502541	0.00105601	2588.75	1590.22	0.707158	no-diff	6.89197	0.00415729	0.00925869	WP_003216324.1	50S ribosomal protein L35
656	RS13095	1.10882	Up	0.230228	4.8162	1.46315e-06	4.06532e-06	2588.6	1200.29	1.11414	Up	6.7509	2.417e-05	8.16e-05	WP_073206480.1	tRNA 2-thiouridine(34) synthase MnmA
657	RS18510	0.523172	no-diff	0.178393	2.93269	0.0033604	0.00630757	2587.12	1800.1	0.525319	no-diff	6.96278	0.0297463	0.0542123	WP_024423765.1	arginine--tRNA ligase
658	RS04260	0.837519	no-diff	0.0928896	9.01629	1.9457e-19	1.49769e-18	2578.94	1443.21	0.837504	no-diff	6.83862	0.000158716	0.000470234	WP_073204417.1	glutamate-1-semialdehyde 2,1-aminomutase
659	RS15295	-1.56229	Down	0.221055	-7.06744	1.5782e-12	7.15675e-12	2572.59	7598.11	-1.56114	Down	8.17428	3.12005e-08	1.70944e-07	WP_056766975.1	hypothetical protein
660	RS17510	2.09039	Up	0.227307	9.19633	3.70384e-20	3.01263e-19	2571.68	603.776	2.08743	Up	6.49955	2.98971e-14	5.48009e-13	WP_059377554.1	HAMP domain-containing protein
661	RS12125	0.63841	no-diff	0.198272	3.21986	0.00128253	0.00257152	2561.9	1645.93	0.644941	no-diff	6.90083	0.00815751	0.0171528	WP_024422969.1	transcriptional regulator SinR
662	RS13200	-0.826357	no-diff	0.192967	-4.28237	1.84913e-05	4.59655e-05	2558.57	4536.76	-0.819924	no-diff	7.65177	0.00155274	0.0038015	WP_073206504.1	tRNA guanosine(34) transglycosylase Tgt
663	RS19980	0.657205	no-diff	0.13883	4.73387	2.20276e-06	5.99492e-06	2557.76	1622.06	0.66052	no-diff	6.8926	0.0035262	0.00796467	WP_024424030.1	response regulator transcription factor
664	RS07130	-1.67216	Down	0.13798	-12.1188	8.39415e-34	1.60159e-32	2549.93	8126.58	-1.66976	Down	8.2431	8.9214e-11	7.69306e-10	WP_034281651.1	glutaminase A
665	RS17310	-0.994556	no-diff	0.134021	-7.42087	1.16352e-13	5.76458e-13	2547.94	5076.65	-0.991597	no-diff	7.75766	5.32091e-05	0.000170591	WP_073208416.1	RNase adapter RapZ
666	RS15235	-0.789784	no-diff	0.0995326	-7.93493	2.10614e-15	1.16946e-14	2547.22	4403.63	-0.789712	no-diff	7.62615	0.00104547	0.00266196	WP_024424931.1	type B 50S ribosomal protein L31
667	RS15040	-1.44049	Down	0.151667	-9.49776	2.14456e-21	1.90409e-20	2527.67	6860.66	-1.43697	Down	8.05706	1.82052e-08	1.03975e-07	WP_073207088.1	PAS domain-containing protein
668	RS03655	1.72927	Up	1.03012	1.67871	0.0932089	0.133416	2526.45	761.991	1.71686	Up	6.55285	0.00801873	0.0169384	WP_044335455.1	SUMF1/EgtB/PvdO family nonheme iron enzyme
669	RS01735	-1.06418	Down	0.147694	-7.20526	5.79323e-13	2.70225e-12	2520.8	5271.34	-1.06271	Down	7.78985	2.42873e-05	8.18383e-05	WP_073203704.1	ammonia-dependent NAD(+) synthetase
670	RS09575	0.758496	no-diff	0.101297	7.48782	7.00278e-14	3.51314e-13	2519.96	1489.1	0.756249	no-diff	6.83497	0.000778499	0.00202943	WP_008343814.1	aspartyl-phosphate phosphatase Spo0E family protein
671	RS12310	-1.16885	Down	0.147425	-7.92849	2.2183e-15	1.22794e-14	2519.37	5664.82	-1.16723	Down	7.86048	4.47822e-06	1.70416e-05	WP_073206304.1	MFS transporter
672	RS06615	-1.77063	Down	0.153941	-11.502	1.28901e-30	2.12095e-29	2515.03	8582.01	-1.77167	Down	8.30142	2.9322e-11	2.80482e-10	WP_024426842.1	TlpA family protein disulfide reductase
673	RS14220	-1.11751	Down	0.104472	-10.6968	1.05403e-26	1.34071e-25	2510.1	5446.28	-1.11813	Down	7.8215	7.56364e-06	2.7874e-05	WP_025092459.1	excinuclease ABC subunit UvrC
674	RS20210	0.969424	no-diff	0.228272	4.24679	2.16857e-05	5.34983e-05	2505.7	1279.64	0.97272	no-diff	6.75018	0.000224433	0.00064405	WP_024424059.1	redox-regulated ATPase YchF
675	RS03175	1.94003	Up	0.385275	5.03544	4.76741e-07	1.38467e-06	2503.8	652.589	1.95309	Up	6.4874	1.13992e-07	5.55829e-07	WP_024424510.1	phosphoribosylformylglycinamidine synthase subunit PurQ
676	RS07720	0.669229	no-diff	0.181163	3.69407	0.00022069	0.000483576	2501.18	1572.77	0.671876	no-diff	6.85576	0.00518297	0.0113552	WP_025092570.1	3-oxoacyl-[acyl-carrier-protein] reductase
677	RS03305	2.44688	Up	0.225175	10.8666	1.66364e-27	2.25188e-26	2500.17	458.449	2.43896	Up	6.39919	2.20429e-18	8.38826e-17	WP_073204153.1	serine hydrolase
678	RS14845	-0.738922	no-diff	0.222326	-3.3236	0.000888636	0.00182249	2498.47	4169.43	-0.734316	no-diff	7.5634	0.0066389	0.0142071	WP_024424863.1	M42 family metallopeptidase
679	RS10965	-0.706012	no-diff	0.131726	-5.35968	8.33691e-08	2.57575e-07	2492.07	4064.35	-0.709303	no-diff	7.54435	0.00443825	0.00984685	WP_044333251.1	DUF2515 domain-containing protein
680	RS03035	0.72397	no-diff	0.176208	4.1086	3.98057e-05	9.55071e-05	2488.32	1506.18	0.720464	no-diff	6.83012	0.00313856	0.00716305	WP_073204082.1	transglutaminase domain-containing protein
681	RS18295	2.50054	Up	0.275954	9.06143	1.28757e-19	1.00185e-18	2488.2	439.76	2.50715	Up	6.38166	2.72998e-17	8.76851e-16	WP_003214968.1	F0F1 ATP synthase subunit C
682	RS07040	-1.05002	Down	0.126732	-8.2854	1.17708e-16	7.15624e-16	2488.14	5152.12	-1.05198	Down	7.76386	2.51262e-05	8.44212e-05	WP_073205043.1	GapA-binding peptide SR1P
683	RS07715	0.890056	no-diff	0.23056	3.86041	0.000113195	0.000255687	2483.44	1340.05	0.895002	no-diff	6.76375	0.000678575	0.00179027	WP_024424197.1	ACP S-malonyltransferase
684	RS13325	-1.95847	Down	0.185079	-10.5818	3.6205e-26	4.34339e-25	2482.79	9650.15	-1.95818	Down	8.4293	2.7534e-12	3.2788e-11	WP_073206525.1	M23 family metallopeptidase
685	RS07115	-1.24591	Down	0.196766	-6.33194	2.42094e-10	9.33755e-10	2476.11	5873.1	-1.24353	Down	7.88871	3.97811e-06	1.53216e-05	WP_073205054.1	YhcN/YlaJ family sporulation lipoprotein
686	RS13185	-1.67545	Down	0.124567	-13.4501	3.07416e-41	8.7516e-40	2475.59	7907.44	-1.67353	Down	8.20342	3.74612e-11	3.53509e-10	WP_024423139.1	DUF421 domain-containing protein
687	RS10475	-1.53243	Down	0.166881	-9.18276	4.20184e-20	3.40995e-19	2475.13	7159.86	-1.52733	Down	8.09328	4.04395e-09	2.64633e-08	WP_073205960.1	VWA domain-containing protein
688	RS16080	1.78847	Up	0.3186	5.61352	1.98246e-08	6.46836e-08	2465.72	713.67	1.783	Up	6.50196	5.79047e-08	3.03934e-07	WP_073207256.1	type VII secretion protein EsaA
689	RS18705	1.81618	Up	0.688387	2.63831	0.00833213	0.0146039	2456.58	697.63	1.81654	Up	6.48977	5.83613e-05	0.000186256	WP_073208435.1	pyridoxal phosphate-dependent aminotransferase
690	RS12010	-2.00784	Down	0.154289	-13.0135	1.02497e-38	2.5182e-37	2455.44	9876.07	-2.00959	Down	8.45422	2.20554e-13	3.43182e-12	WP_024422949.1	stage III sporulation protein AF
691	RS05020	-0.737081	no-diff	0.189382	-3.89204	9.94066e-05	0.000225678	2453.21	4088.64	-0.733092	no-diff	7.53641	0.00475415	0.0104813	WP_024425457.1	HIT family protein
692	RS13670	0.622343	no-diff	0.174499	3.56645	0.000361843	0.000773039	2452.87	1593.41	0.626003	no-diff	6.84558	0.00803412	0.0169494	WP_039180405.1	glutamate-1-semialdehyde 2,1-aminomutase
693	RS11395	1.76773	Up	0.229108	7.71573	1.20295e-14	6.36426e-14	2445.23	718.002	1.76598	Up	6.49373	7.35475e-11	6.43724e-10	WP_073206149.1	cytochrome c biogenesis protein
694	RS03645	1.63514	Up	1.04657	1.56239	0.118197	0.164905	2442.98	786.494	1.62213	Up	6.52696	0.0134511	0.0267722	WP_024424594.1	methyltransferase domain-containing protein
695	RS07850	2.90094	Up	0.206308	14.0612	6.57887e-45	2.43283e-43	2442.03	326.967	2.90051	Up	6.30256	1.48754e-28	1.62746e-26	WP_003211055.1	flagellar basal body rod protein FlgB
696	RS02685	0.576114	no-diff	0.159736	3.60667	0.000310157	0.000667386	2436.97	1634.47	0.569522	no-diff	6.85895	0.0184351	0.0355208	WP_024425408.1	alpha/beta hydrolase
697	RS03230	-1.21352	Down	0.31483	-3.85452	0.000115958	0.000261599	2434.64	5646.47	-1.20637	Down	7.83854	0.000211488	0.000610403	WP_073204123.1	CoA transferase subunit A
698	RS16210	1.11767	Up	0.187542	5.95957	2.52907e-09	8.9642e-09	2429.16	1119.63	1.11857	Up	6.65843	5.55068e-06	2.08284e-05	WP_073207273.1	S9 family peptidase
699	RS06265	0.793396	no-diff	0.302841	2.61985	0.00879694	0.01537	2424.82	1399.29	0.800098	no-diff	6.76346	0.00851746	0.0177921	WP_073204901.1	ATP-binding cassette domain-containing protein
700	RS07160	0.789951	no-diff	0.212184	3.72295	0.000196909	0.000433853	2423.17	1401.39	0.792307	no-diff	6.76497	0.00196126	0.00470299	WP_073205064.1	protoheme IX farnesyltransferase
701	RS07930	3.86795	Up	0.215467	17.9515	4.67087e-72	1.04715e-69	2419.01	165.612	3.86498	Up	6.20406	1.08965e-42	7.6297e-40	WP_007499584.1	response regulator
702	RS00890	0.868029	no-diff	0.175003	4.96009	7.04594e-07	2.0219e-06	2417.37	1324.56	0.873099	no-diff	6.73281	0.000255862	0.00072709	WP_024425605.1	energy-coupling factor ABC transporter ATP-binding protein
703	RS04510	-1.70669	Down	0.128087	-13.3245	1.66741e-40	4.56397e-39	2413.63	7878.16	-1.70424	Down	8.19028	1.78153e-11	1.7619e-10	WP_073204457.1	tRNA (uridine(34)/cytosine(34)/5-carboxymethylaminomethyluridine(34)-2'-O)-methyltransferase TrmL
704	RS17865	1.32799	Up	0.154214	8.61138	7.21873e-18	4.85808e-17	2405.33	958.057	1.32929	Up	6.58107	1.8252e-08	1.04072e-07	WP_044333314.1	mannose-6-phosphate isomerase, class I
705	RS04275	0.608919	no-diff	0.122089	4.9875	6.11655e-07	1.76651e-06	2403.85	1576.42	0.610542	no-diff	6.82263	0.00678278	0.0144884	WP_024425201.1	YgzB family protein
706	RS00380	-1.49903	Down	0.180966	-8.28351	1.19602e-16	7.25906e-16	2402.51	6791.3	-1.49562	Down	8.02675	1.2801e-08	7.55753e-08	WP_073203459.1	spore cortex biosynthesis protein YabQ
707	RS04280	0.664579	no-diff	0.0985035	6.74675	1.51194e-11	6.3804e-11	2393.72	1509.83	0.663679	no-diff	6.79585	0.00328281	0.00745823	WP_024425790.1	hypothetical protein
708	RS04540	-1.192	Down	0.141515	-8.42314	3.66521e-17	2.31871e-16	2391.65	5463.88	-1.18861	Down	7.8002	1.91422e-06	7.88432e-06	WP_024426617.1	DHA2 family efflux MFS transporter permease subunit
709	RS15715	-1.41487	Down	0.350329	-4.03869	5.37511e-05	0.000126593	2385.66	6361.43	-1.4226	Down	7.96343	6.62329e-05	0.000208902	WP_073207204.1	stress protein
710	RS06395	1.25866	Up	0.139669	9.01178	2.02738e-19	1.55389e-18	2383.82	996.243	1.25943	Up	6.58808	5.29755e-08	2.80586e-07	WP_039178030.1	PepSY domain-containing protein
711	RS04850	0.588654	no-diff	0.163282	3.60513	0.000311999	0.000670144	2383.79	1584.87	0.580934	no-diff	6.82252	0.0179869	0.0347337	WP_073204529.1	NAD(P)H-binding protein
712	RS07585	0.804531	no-diff	0.19858	4.05142	5.09069e-05	0.000120292	2381.07	1363.07	0.803096	no-diff	6.7359	0.0014797	0.00364818	WP_024426952.1	fibronectin/fibrinogen-binding protein
713	RS07470	0.895209	no-diff	0.257646	3.47457	0.000511672	0.00107457	2379.66	1279.46	0.900994	no-diff	6.70026	0.00108108	0.00274264	WP_008344947.1	DivIVA domain-containing protein
714	RS14530	-0.6245	no-diff	0.154104	-4.05247	5.06807e-05	0.000119836	2379.42	3668.1	-0.620585	no-diff	7.4233	0.0113922	0.0230544	WP_024424800.1	bifunctional oligoribonuclease/PAP phosphatase NrnA
715	RS00595	-0.754507	no-diff	0.149074	-5.06129	4.16435e-07	1.21345e-06	2370.42	3999.41	-0.752781	no-diff	7.49912	0.00219648	0.00521349	WP_025092231.1	DNA repair protein RadA
716	RS08440	2.16196	Up	0.216067	10.006	1.43464e-23	1.47451e-22	2368.41	528.966	2.15121	Up	6.36934	2.6993e-15	6.05786e-14	WP_044330425.1	class 1b ribonucleoside-diphosphate reductase subunit alpha
717	RS11465	0.780491	no-diff	0.224112	3.48259	0.00049658	0.00104532	2359.73	1373.71	0.784332	no-diff	6.72987	0.00257832	0.00602181	WP_073206159.1	riboflavin synthase
718	RS17165	1.09954	Up	0.151944	7.23646	4.60536e-13	2.1679e-12	2348.97	1096.43	1.1016	Up	6.61521	2.22166e-06	9.04422e-06	WP_073207500.1	polysaccharide biosynthesis protein
719	RS17945	-1.75742	Down	0.183282	-9.58863	8.92585e-22	8.16761e-21	2347.45	7936.75	-1.75161	Down	8.18641	3.99488e-11	3.7197e-10	WP_073208422.1	glycosyltransferase
720	RS12075	-1.40184	Down	0.172376	-8.13248	4.20589e-16	2.44911e-15	2338.08	6178.5	-1.39757	Down	7.91585	7.70833e-08	3.92822e-07	WP_024422960.1	patatin-like phospholipase family protein
721	RS13065	-1.84275	Down	0.179735	-10.2526	1.1522e-24	1.28352e-23	2335.45	8377.63	-1.83864	Down	8.24677	7.28702e-12	7.94761e-11	WP_073206476.1	amino acid ABC transporter permease
722	RS11370	1.77741	Up	0.284114	6.25597	3.95047e-10	1.50421e-09	2334.6	680.881	1.77139	Up	6.42575	6.86216e-09	4.25965e-08	WP_029706041.1	hypothetical protein
723	RS16060	-1.43389	Down	0.180965	-7.92357	2.30784e-15	1.27554e-14	2330.9	6297.96	-1.43763	Down	7.94085	9.8265e-08	4.866e-07	WP_073207251.1	alpha/beta hydrolase
724	RS04955	-1.65475	Down	0.163015	-10.1509	3.28313e-24	3.54716e-23	2324.05	7318.27	-1.65709	Down	8.09982	4.19088e-10	3.20356e-09	WP_024425448.1	sporulation protein
725	RS15470	1.7375	Up	0.213542	8.13658	4.06595e-16	2.37921e-15	2323.8	697.122	1.74363	Up	6.42593	1.09123e-11	1.14041e-10	WP_073207143.1	iron-containing alcohol dehydrogenase
726	RS16145	-1.27363	Down	0.119927	-10.62	2.40483e-26	2.92411e-25	2321.41	5611.96	-1.27173	Down	7.81546	3.39995e-07	1.52801e-06	WP_024423348.1	3D domain-containing protein
727	RS08000	3.01108	Up	0.26476	11.3729	5.70802e-30	9.01968e-29	2319.05	287.553	3.00271	Up	6.21663	5.64777e-23	4.03528e-21	WP_024424154.1	FliA/WhiG family RNA polymerase sigma factor
728	RS13015	0.551203	no-diff	0.119119	4.62734	3.70398e-06	9.8198e-06	2311.14	1577.47	0.552657	no-diff	6.78934	0.0146462	0.0289861	WP_073206469.1	AMP-binding protein
729	RS15735	0.545953	no-diff	0.134959	4.04531	5.22535e-05	0.00012323	2307.82	1580.8	0.548759	no-diff	6.78878	0.016421	0.0321532	WP_073207209.1	Gfo/Idh/MocA family oxidoreductase
730	RS19360	1.27254	Up	0.288015	4.41833	9.9468e-06	2.54851e-05	2305.86	954.409	1.27442	Up	6.53586	1.99429e-05	6.82125e-05	WP_025093777.1	DUF3298 and DUF4163 domain-containing protein
731	RS17855	0.968483	no-diff	0.133024	7.28054	3.32481e-13	1.57962e-12	2300.15	1175.4	0.969735	no-diff	6.62808	2.17929e-05	7.42912e-05	WP_073208419.1	CDP-glycerol--glycerophosphate glycerophosphotransferase
732	RS14575	1.10343	Up	0.619233	1.78193	0.0747612	0.1091	2293.21	1067.29	1.09375	Up	6.58358	0.00994965	0.0204423	WP_024426150.1	MogA/MoaB family molybdenum cofactor biosynthesis protein
733	RS00945	-1.42625	Down	0.218631	-6.52356	6.8658e-11	2.75785e-10	2292.61	6161.97	-1.42461	Down	7.90736	3.31776e-07	1.49877e-06	WP_024425615.1	N-acetylmuramoyl-L-alanine amidase CwlD
734	RS17565	0.820071	no-diff	0.141604	5.79128	6.98499e-09	2.39076e-08	2292.03	1297.82	0.813456	no-diff	6.67749	0.000626175	0.00166331	WP_024423600.1	ABC transporter permease
735	RS02840	-2.02135	Down	0.20023	-10.0951	5.80683e-24	6.14427e-23	2286.5	9283.14	-2.01882	Down	8.35869	8.2051e-13	1.10061e-11	WP_073208262.1	cation:dicarboxylase symporter family transporter
736	RS03030	1.73698	Up	0.195364	8.89103	6.05459e-19	4.51514e-18	2280.64	684.175	1.73925	Up	6.3997	3.54699e-12	4.15318e-11	WP_073204080.1	DUF58 domain-containing protein
737	RS01635	0.608739	no-diff	0.109275	5.57069	2.53728e-08	8.12609e-08	2280.6	1495.5	0.609869	no-diff	6.74706	0.00671436	0.014351	WP_024427234.1	toxic anion resistance protein
738	RS16545	1.24653	Up	0.197124	6.32359	2.55552e-10	9.82491e-10	2277.83	960.248	1.2539	Up	6.5246	3.56236e-07	1.59895e-06	WP_024423415.1	response regulator transcription factor
739	RS17790	1.60463	Up	0.225815	7.10594	1.19506e-12	5.45377e-12	2277.16	748.548	1.59655	Up	6.43131	4.85851e-09	3.10395e-08	WP_073207608.1	SpoIID/LytB domain-containing protein
740	RS17305	-0.734593	no-diff	0.137456	-5.34418	9.08252e-08	2.79888e-07	2272.75	3781.57	-0.731413	no-diff	7.4252	0.00250856	0.00587063	WP_024423551.1	YvcK family protein
741	RS13335	1.50122	Up	0.159794	9.39473	5.7365e-21	4.92269e-20	2272.05	802.454	1.4994	Up	6.45268	4.47175e-10	3.38866e-09	WP_024423161.1	septum site-determining protein MinC
742	RS01630	0.822109	no-diff	0.0861148	9.54667	1.33933e-21	1.21318e-20	2271.25	1284.37	0.819902	no-diff	6.66179	0.000249048	0.000708875	WP_073203676.1	hypothetical protein
743	RS18165	-1.41384	Down	0.23473	-6.02324	1.70963e-09	6.14474e-09	2270.53	6050.21	-1.40659	Down	7.88026	6.54197e-07	2.81715e-06	WP_044333374.1	amino acid ABC transporter ATP-binding protein
744	RS06445	-0.997372	no-diff	0.0973132	-10.2491	1.19464e-24	1.32668e-23	2266.19	4523.64	-0.997013	no-diff	7.59213	3.24015e-05	0.00010732	WP_025092318.1	TerC family protein
745	RS10500	-1.5889	Down	0.132822	-11.9627	5.57482e-33	1.03611e-31	2265.43	6814.72	-1.58618	Down	8.00945	2.75455e-10	2.19175e-09	WP_024422692.1	MATE family efflux transporter
746	RS13745	1.08035	Up	0.222566	4.85408	1.20949e-06	3.37884e-06	2265.38	1071.39	1.08634	Up	6.56757	2.36475e-05	8.00675e-05	WP_073206718.1	3-isopropylmalate dehydrogenase
747	RS04880	-1.53853	Down	0.159348	-9.65513	4.67545e-22	4.42502e-21	2264.88	6579.52	-1.53398	Down	7.97019	1.93993e-09	1.36106e-08	WP_073204540.1	spore coat protein
748	RS15785	-1.09978	Down	0.113555	-9.68505	3.49033e-22	3.34754e-21	2254.05	4830.53	-1.10429	Down	7.65668	9.19972e-06	3.32386e-05	WP_024423287.1	HlyC/CorC family transporter
749	RS01375	2.53262	Up	0.238881	10.602	2.91652e-26	3.52241e-25	2253.92	389.426	2.52908	Up	6.23618	1.97039e-19	8.95889e-18	WP_024427435.1	hypothetical protein
750	RS16110	-0.684583	no-diff	0.294987	-2.32072	0.0203019	0.0332373	2251.12	3618.45	-0.682545	no-diff	7.38124	0.028819	0.0527143	WP_034282594.1	alanine dehydrogenase
751	RS02140	-1.29722	Down	0.20237	-6.41015	1.45381e-10	5.7055e-10	2249.01	5527.37	-1.29027	Down	7.783	1.23328e-06	5.15854e-06	WP_044335505.1	PTS mannitol transporter subunit IICB
752	RS10935	0.921856	no-diff	0.124397	7.41059	1.25735e-13	6.20375e-13	2246.39	1185.67	0.922797	no-diff	6.6098	4.76981e-05	0.000154193	WP_024422767.1	PTS glucose transporter subunit IIA
753	RS05585	0.745796	no-diff	0.12756	5.84664	5.01592e-09	1.73669e-08	2245.23	1339.16	0.746765	no-diff	6.67222	0.000972766	0.00249133	WP_034621771.1	ABC transporter permease
754	RS01455	0.617589	no-diff	0.149087	4.14248	3.4357e-05	8.29332e-05	2242.03	1460.95	0.616116	no-diff	6.71984	0.00878676	0.0182458	WP_073203637.1	cupin domain-containing protein
755	RS12680	-0.937721	no-diff	0.147836	-6.343	2.2533e-10	8.72849e-10	2241.39	4293.73	-0.939808	no-diff	7.53863	0.000201503	0.000585446	WP_073206375.1	SGNH/GDSL hydrolase family protein
756	RS17665	1.736	Up	0.230225	7.54045	4.6834e-14	2.38289e-13	2232.71	670.15	1.73433	Up	6.37012	9.41755e-11	8.06133e-10	WP_024423618.1	flagellar hook-associated protein FlgK
757	RS17710	1.14222	Up	0.101585	11.2439	2.48084e-29	3.73898e-28	2214.62	1002.92	1.13861	Up	6.51859	6.68467e-07	2.87154e-06	WP_003213166.1	sensor histidine kinase
758	RS14275	0.604522	no-diff	0.108387	5.57746	2.44063e-08	7.8516e-08	2213.42	1455.79	0.605371	no-diff	6.70574	0.00696878	0.0148404	WP_073206877.1	DNA polymerase/3'-5' exonuclease PolX
759	RS18755	-1.62429	Down	0.260858	-6.22672	4.763e-10	1.79841e-09	2209.49	6812.28	-1.6195	Down	7.9984	5.18099e-08	2.75245e-07	WP_073207812.1	GNAT family N-acetyltransferase
760	RS11390	1.74336	Up	0.216289	8.06034	7.60851e-16	4.38069e-15	2206.43	658.976	1.74393	Up	6.35065	1.25487e-11	1.27792e-10	WP_073206146.1	c-type cytochrome biogenesis protein CcsB
761	RS18120	0.895125	no-diff	0.155732	5.74787	9.03723e-09	3.05816e-08	2201.27	1183.48	0.895917	no-diff	6.59003	0.000135786	0.000407009	WP_061110178.1	flagellar hook-basal body protein
762	RS00460	-0.548361	no-diff	0.169036	-3.24405	0.00117841	0.00237204	2199.61	3217.04	-0.543468	no-diff	7.2638	0.0297766	0.0542258	WP_073203474.1	aminodeoxychorismate/anthranilate synthase component II
763	RS13795	2.38749	Up	0.27167	8.78822	1.51955e-18	1.08795e-17	2195.28	419.44	2.38197	Up	6.22056	1.92326e-15	4.51903e-14	WP_041107125.1	D-alanyl-lipoteichoic acid biosynthesis protein DltB
764	RS01590	2.96762	Up	0.600654	4.94065	7.78645e-07	2.2255e-06	2194.84	280.622	2.97318	Up	6.14142	2.94828e-12	3.4754e-11	WP_024427228.1	TerD family protein
765	RS00075	1.0297	Up	0.246638	4.17497	2.9803e-05	7.25259e-05	2191.85	1073.42	1.0271	Up	6.53914	0.000203385	0.000589398	WP_073203420.1	D-alanyl-D-alanine carboxypeptidase
766	RS11360	0.971623	no-diff	0.325147	2.98826	0.00280571	0.0053504	2189.21	1116.25	0.9714	no-diff	6.55598	0.00264056	0.00613443	WP_024422834.1	phosphoglycerate dehydrogenase
767	RS07450	-0.766232	no-diff	0.137102	-5.58878	2.28666e-08	7.40276e-08	2172.02	3693.71	-0.764519	no-diff	7.38034	0.00192959	0.00465218	WP_145925707.1	YggS family pyridoxal phosphate-dependent enzyme
768	RS17915	-0.848732	no-diff	0.0846842	-10.0223	1.21625e-23	1.25725e-22	2169.56	3906.08	-0.850069	no-diff	7.43322	0.000381184	0.0010426	WP_073207641.1	substrate-binding domain-containing protein
769	RS19970	1.25262	Up	0.1416	8.84618	9.05678e-19	6.56296e-18	2169.56	910.485	1.25322	Up	6.45441	6.54855e-08	3.39651e-07	WP_073208144.1	hypothetical protein
770	RS00895	0.941294	no-diff	0.165678	5.68147	1.33542e-08	4.47676e-08	2163.14	1126.42	0.942962	no-diff	6.54867	6.72453e-05	0.000211144	WP_024425606.1	energy-coupling factor ABC transporter ATP-binding protein
771	RS12475	-0.608134	no-diff	0.149287	-4.07358	4.62967e-05	0.000109905	2151.62	3279.83	-0.604284	no-diff	7.26821	0.0147147	0.0290931	WP_008356263.1	cytidine deaminase
772	RS10485	-2.09371	Down	0.166044	-12.6093	1.87536e-36	4.17689e-35	2147.27	9166.28	-2.09187	Down	8.32702	1.27033e-14	2.51268e-13	WP_073205963.1	superoxide dismutase family protein
773	RS20240	1.43717	Up	0.222482	6.45973	1.04889e-10	4.1619e-10	2142.7	791.192	1.43732	Up	6.38479	3.23516e-08	1.76624e-07	WP_024424064.1	ParB/RepB/Spo0J family partition protein
774	RS17115	1.24342	Up	0.243407	5.10842	3.2487e-07	9.54388e-07	2139.72	903.972	1.24906	Up	6.43598	3.72691e-06	1.45097e-05	WP_073207481.1	aminotransferase class I/II-fold pyridoxal phosphate-dependent enzyme
775	RS08125	0.552875	no-diff	0.186717	2.96103	0.00306616	0.0058008	2138.68	1457.61	0.552032	no-diff	6.6775	0.0245592	0.0458814	WP_025092598.1	bifunctional riboflavin kinase/FAD synthetase
776	RS05230	1.03858	Up	0.176535	5.88314	4.02543e-09	1.40596e-08	2137.21	1040.07	1.03271	Up	6.5012	3.27423e-05	0.000108244	WP_073204608.1	helicase-exonuclease AddAB subunit AddA
777	RS12590	-1.53076	Down	0.109333	-14.0009	1.53893e-44	5.35937e-43	2134.02	6166.07	-1.53293	Down	7.88351	1.35322e-09	9.62931e-09	WP_024427950.1	stage II sporulation protein P
778	RS16965	0.848834	no-diff	0.136869	6.2018	5.58227e-10	2.10332e-09	2130.26	1182.65	0.843567	no-diff	6.56115	0.00031704	0.000887255	WP_024423488.1	ABC transporter permease
779	RS08420	0.617904	no-diff	0.134422	4.59674	4.29162e-06	1.1286e-05	2127.53	1386.18	0.618708	no-diff	6.64363	0.00657628	0.0140903	WP_024424088.1	RNA chaperone Hfq
780	RS16795	-0.750058	no-diff	0.0906511	-8.27412	1.2941e-16	7.82787e-16	2126.4	3575.72	-0.752633	no-diff	7.34251	0.00215935	0.00513929	WP_073207443.1	Na+/H+ antiporter
781	RS20250	1.40846	Up	0.16947	8.31099	9.49046e-17	5.83915e-16	2121.89	799.249	1.40787	Up	6.37847	2.78378e-09	1.8775e-08	WP_024424067.1	nucleoid occlusion protein
782	RS03235	-1.19228	Down	0.319796	-3.72826	0.000192807	0.000425338	2121.59	4848.6	-1.18406	Down	7.62444	0.000264707	0.000750397	WP_073204126.1	3-oxoacid CoA-transferase subunit B
783	RS20085	3.20459	Up	0.816544	3.92458	8.68807e-05	0.000199898	2119.84	229.934	3.19898	Up	6.06685	5.02148e-09	3.18482e-08	WP_073208172.1	(2,3-dihydroxybenzoyl)adenylate synthase
784	RS02830	-0.830937	no-diff	0.178115	-4.66518	3.08342e-06	8.26008e-06	2114.47	3761.72	-0.827032	no-diff	7.38151	0.0011762	0.00295611	WP_073204036.1	DMT family transporter
785	RS02525	0.965979	no-diff	0.0897672	10.7609	5.26329e-27	6.84038e-26	2110.9	1080.61	0.965196	no-diff	6.50588	1.57388e-05	5.46643e-05	WP_024425391.1	PP2C family protein-serine/threonine phosphatase
786	RS18565	1.59059	Up	0.102579	15.506	3.16149e-54	2.06186e-52	2104.89	698.695	1.58701	Up	6.3205	1.353e-12	1.73512e-11	WP_044330970.1	HD domain-containing protein
787	RS01940	2.46011	Up	0.243603	10.0988	5.59e-24	5.93234e-23	2101.71	381.901	2.45845	Up	6.14603	2.6976e-18	1.01451e-16	WP_073203758.1	thioesterase
788	RS10950	-1.5393	Down	0.213383	-7.21379	5.44172e-13	2.54491e-12	2099.03	6101.23	-1.53183	Down	7.85868	2.20589e-08	1.24361e-07	WP_024422770.1	YppE family protein
789	RS17955	1.37353	Up	0.289901	4.73793	2.15916e-06	5.88519e-06	2097.77	809.511	1.37078	Up	6.37212	5.28902e-06	1.99106e-05	WP_025093927.1	LCP family protein
790	RS20080	3.37164	Up	0.724128	4.65614	3.22194e-06	8.59904e-06	2093.55	202.239	3.36145	Up	6.0339	1.79435e-11	1.76958e-10	WP_073208168.1	isochorismate synthase DhbC
791	RS07855	2.92844	Up	0.234682	12.4783	9.80099e-36	2.11784e-34	2093.31	275.112	2.93447	Up	6.07708	3.20578e-26	2.95354e-24	WP_024424179.1	flagellar basal body rod protein FlgC
792	RS07745	0.769781	no-diff	0.0869617	8.85195	8.60027e-19	6.25744e-18	2092.06	1226.61	0.768205	no-diff	6.56232	0.000549782	0.00147155	WP_012009935.1	putative DNA-binding protein
793	RS08300	1.23313	Up	0.31454	3.92042	8.83937e-05	0.000202854	2089.31	888.769	1.23897	Up	6.40412	7.42579e-05	0.000231915	WP_073205239.1	L-threonine 3-dehydrogenase
794	RS03200	2.16053	Up	0.210367	10.2703	9.59e-25	1.07163e-23	2083.17	465.885	2.15829	Up	6.18342	7.8108e-17	2.2788e-15	WP_024424513.1	bifunctional phosphoribosylaminoimidazolecarboxamide formyltransferase/IMP cyclohydrolase
795	RS00340	-0.99201	no-diff	0.0873399	-11.358	6.76414e-30	1.05035e-28	2082.04	4140.61	-0.993583	no-diff	7.46773	3.71739e-05	0.000121859	WP_073203446.1	aminoacyl-tRNA hydrolase
796	RS07970	3.59568	Up	0.207368	17.3396	2.36417e-67	3.02867e-65	2074.65	171.566	3.5937	Up	6.00214	2.49804e-40	7.00984e-38	WP_025092589.1	MinD/ParA family protein
797	RS11610	0.817847	no-diff	0.103075	7.93451	2.11328e-15	1.17161e-14	2073.99	1176.47	0.818472	no-diff	6.53141	0.000251125	0.000714207	WP_073206192.1	TIGR00375 family protein
798	RS19950	-0.764099	no-diff	0.115832	-6.59659	4.20709e-11	1.72073e-10	2068.65	3513.39	-0.765619	no-diff	7.31103	0.00189684	0.00458098	WP_073208135.1	GNAT family N-acetyltransferase
799	RS17785	1.8929	Up	0.209761	9.02411	1.81158e-19	1.39745e-18	2063.21	555.368	1.88858	Up	6.22255	3.8961e-13	5.65154e-12	WP_024423639.1	N-acetylmuramoyl-L-alanine amidase
800	RS05135	-1.32458	Down	0.116537	-11.3662	6.15971e-30	9.69073e-29	2058.68	5155.5	-1.32298	Down	7.67871	7.23918e-08	3.71618e-07	WP_073204589.1	globin-coupled sensor protein
801	RS02645	1.71653	Up	0.261557	6.56275	5.28256e-11	2.14108e-10	2057.19	625.809	1.71002	Up	6.25793	2.69414e-09	1.82794e-08	WP_073203981.1	hypothetical protein
802	RS11160	0.969755	no-diff	0.0884853	10.9595	5.98208e-28	8.34931e-27	2054.22	1048.85	0.969375	no-diff	6.46532	1.28228e-05	4.50276e-05	WP_073206105.1	3-dehydroquinate synthase
803	RS07775	0.499699	no-diff	0.0924602	5.40447	6.49989e-08	2.02037e-07	2053.73	1452.46	0.499846	no-diff	6.6406	0.0236162	0.0443088	WP_024424189.1	tRNA (guanosine(37)-N1)-methyltransferase TrmD
804	RS08140	-0.978908	no-diff	0.0955928	-10.2404	1.30713e-24	1.44267e-23	2046.56	4032.39	-0.980818	no-diff	7.4343	4.83926e-05	0.000155863	WP_056766474.1	polysaccharide deacetylase family protein
805	RS04675	-0.861459	no-diff	0.124202	-6.93593	4.03548e-12	1.77176e-11	2044.72	3715.24	-0.860157	no-diff	7.3543	0.000454778	0.00123043	WP_073204484.1	GAF domain-containing sensor histidine kinase
806	RS16920	-1.14287	Down	0.0848716	-13.4659	2.48323e-41	7.12826e-40	2044.59	4514.18	-1.14427	Down	7.54375	2.49921e-06	1.00456e-05	WP_024423480.1	alpha/beta fold hydrolase
807	RS13230	-1.64651	Down	0.092069	-17.8834	1.58738e-71	3.34937e-69	2040.94	6388.89	-1.64666	Down	7.90443	4.36886e-11	4.0251e-10	WP_034279877.1	serine/threonine protein kinase
808	RS18065	-1.70644	Down	0.14322	-11.9148	9.90499e-33	1.82201e-31	2040.39	6659.26	-1.70399	Down	7.94777	1.8092e-11	1.77922e-10	WP_073207680.1	UDP-glucose/GDP-mannose dehydrogenase family protein
809	RS11385	1.20181	Up	0.218684	5.49566	3.89253e-08	1.23453e-07	2040.1	886.844	1.20467	Up	6.38012	2.2436e-06	9.11234e-06	WP_003215596.1	response regulator transcription factor
810	RS17595	-0.753124	no-diff	0.134848	-5.58497	2.33744e-08	7.55351e-08	2039.67	3437.53	-0.749777	no-diff	7.28082	0.00227779	0.0053882	WP_024423605.1	M3 family oligoendopeptidase
811	RS05525	0.659083	no-diff	0.273179	2.41264	0.0158375	0.0264844	2039	1291.16	0.662325	no-diff	6.56536	0.020598	0.0391708	WP_003211779.1	YjzD family protein
812	RS18890	-0.856969	no-diff	0.122856	-6.97538	3.05048e-12	1.35254e-11	2038.97	3693	-0.854738	no-diff	7.34661	0.000467464	0.00126183	WP_024423832.1	oxygen-insensitive NADPH nitroreductase
813	RS16815	-1.00153	Down	0.159759	-6.26903	3.63297e-10	1.38633e-09	2030.45	4065.64	-1.00308	Down	7.43773	7.4341e-05	0.000231968	WP_073207446.1	cadmium-translocating P-type ATPase
814	RS05590	0.818145	no-diff	0.147268	5.55548	2.76846e-08	8.8428e-08	2021.1	1146.59	0.821495	no-diff	6.49336	0.000338291	0.00093625	WP_080769820.1	ABC transporter permease
815	RS12115	-1.40917	Down	0.160978	-8.75379	2.06297e-18	1.45954e-17	2020.84	5367.14	-1.40449	Down	7.71072	3.13287e-08	1.71378e-07	WP_024427993.1	hypothetical protein
816	RS04945	0.808313	no-diff	0.143855	5.61896	1.92115e-08	6.29332e-08	2014.96	1150.47	0.803154	no-diff	6.49567	0.000715111	0.0018781	WP_073204559.1	AAA family ATPase
817	RS09615	3.36297	Up	0.115717	29.0621	1.08375e-185	9.71856e-183	2010.22	195.549	3.36132	Up	5.97632	1.47098e-46	1.28747e-43	WP_024425141.1	TlpA family protein disulfide reductase
818	RS11565	-0.840493	no-diff	0.165816	-5.06884	4.00244e-07	1.16722e-06	2009.72	3598.65	-0.835421	no-diff	7.31344	0.00105231	0.00267743	WP_073206177.1	purine-nucleoside phosphorylase
819	RS02280	1.08135	Up	0.174963	6.18044	6.3922e-10	2.39841e-09	2008.93	949.583	1.0817	Up	6.39672	5.72213e-06	2.14259e-05	WP_073203877.1	hypothetical protein
820	RS10735	1.33472	Up	0.155806	8.56654	1.06642e-17	7.08377e-17	1995.27	790.85	1.3329	Up	6.31099	9.50115e-09	5.75494e-08	WP_024422734.1	thymidylate synthase
821	RS20070	3.06781	Up	0.675279	4.54303	5.54512e-06	1.44133e-05	1993.65	237.738	3.05611	Up	5.9934	5.02551e-11	4.54633e-10	WP_073208163.1	alpha/beta hydrolase
822	RS18470	-1.4977	Down	0.14439	-10.3726	3.30241e-25	3.80892e-24	1990.53	5621.67	-1.49752	Down	7.75687	3.1375e-09	2.09626e-08	WP_044330945.1	cardiolipin synthase
823	RS19340	1.64861	Up	0.161353	10.2175	1.65622e-24	1.81678e-23	1976.7	630.154	1.64307	Up	6.21645	8.46927e-12	9.06755e-11	WP_073207970.1	hypothetical protein
824	RS06235	2.0135	Up	0.241532	8.33637	7.6606e-17	4.7214e-16	1971.65	488.461	2.01526	Up	6.13164	1.55477e-13	2.45191e-12	WP_024424622.1	ABC transporter permease
825	RS10085	-1.58449	Down	0.16599	-9.54569	1.35209e-21	1.21858e-20	1971.04	5911.83	-1.58331	Down	7.80663	1.17928e-09	8.4258e-09	WP_073205874.1	carbohydrate diacid regulator
826	RS15475	1.76327	Up	0.220759	7.98732	1.37905e-15	7.79002e-15	1971.04	580.844	1.76909	Up	6.18343	5.32007e-12	6.01152e-11	WP_073207145.1	betaine-aldehyde dehydrogenase
827	RS03915	-1.41309	Down	0.174225	-8.11073	5.03158e-16	2.92043e-15	1960.71	5222.05	-1.4103	Down	7.67113	5.10267e-08	2.71496e-07	WP_073204315.1	delta-lactam-biosynthetic de-N-acetylase
828	RS03590	-2.05714	Down	0.184847	-11.1289	9.07798e-29	1.33454e-27	1956.78	8143.98	-2.05308	Down	8.16173	2.78476e-14	5.16371e-13	WP_073204222.1	glycosyltransferase family 2 protein
829	RS18720	-0.966371	no-diff	0.359441	-2.68854	0.00717648	0.0126996	1951.26	3813.01	-0.959711	no-diff	7.35173	0.00649688	0.0139458	WP_034281274.1	spore coat protein
830	RS14760	0.672732	no-diff	0.174321	3.85915	0.000113783	0.000256853	1946.17	1220.85	0.676268	no-diff	6.49277	0.00430318	0.00956536	WP_024424846.1	tyrosine--tRNA ligase
831	RS03205	1.73076	Up	0.20315	8.51962	1.60072e-17	1.04586e-16	1945.75	586.204	1.73031	Up	6.17315	6.35195e-12	7.05974e-11	WP_073204113.1	phosphoribosylamine--glycine ligase
832	RS00385	-1.35658	Down	0.183437	-7.39538	1.41004e-13	6.90017e-13	1945.38	4982.26	-1.35444	Down	7.61959	2.22275e-07	1.02935e-06	WP_024427190.1	septum formation initiator family protein
833	RS06925	-1.16876	Down	0.174713	-6.68962	2.23757e-11	9.33276e-11	1945.23	4373.37	-1.16308	Down	7.48468	3.78948e-06	1.47084e-05	WP_024424741.1	PTS transporter subunit EIIA
834	RS15920	1.76476	Up	0.320073	5.51364	3.51497e-08	1.11676e-07	1937.18	569.963	1.76014	Up	6.15978	6.78168e-08	3.50187e-07	WP_024423309.1	ABC transporter ATP-binding protein
835	RS06040	-1.58322	Down	0.128425	-12.328	6.40441e-35	1.29789e-33	1936.05	5801.48	-1.58231	Down	7.77978	3.02296e-10	2.38236e-09	WP_073204833.1	alanine racemase
836	RS07465	0.84964	no-diff	0.266855	3.18391	0.00145301	0.00289071	1935.67	1073.98	0.847862	no-diff	6.4214	0.00297329	0.00683486	WP_073205114.1	RNA-binding protein
837	RS18495	-0.64556	no-diff	0.246846	-2.61524	0.00891649	0.0155342	1933.45	3024.8	-0.652414	no-diff	7.14337	0.0247421	0.0461493	WP_145925728.1	cardiolipin synthase
838	RS04195	-1.25757	Down	0.118106	-10.6478	1.78543e-26	2.21585e-25	1931.05	4617.24	-1.25679	Down	7.53959	3.23994e-07	1.46931e-06	WP_024425212.1	A/G-specific adenine glycosylase
839	RS10670	-0.697905	no-diff	0.130907	-5.3313	9.75123e-08	2.9921e-07	1919.65	3113.57	-0.695806	no-diff	7.15939	0.00403659	0.00901283	WP_024422721.1	hypothetical protein
840	RS05140	-1.72218	Down	0.160866	-10.7057	9.56961e-27	1.22157e-25	1903.1	6279.63	-1.72051	Down	7.86	4.85019e-11	4.42201e-10	WP_073204592.1	FAD-dependent oxidoreductase
841	RS11780	-1.66071	Down	0.160384	-10.3546	3.98829e-25	4.57061e-24	1903.02	6017.43	-1.66301	Down	7.81581	3.25483e-10	2.5379e-09	WP_051582025.1	glucose transporter GlcU
842	RS13785	2.10858	Up	0.25437	8.28944	1.13784e-16	6.9294e-16	1899.3	440.293	2.10361	Up	6.06048	1.42243e-13	2.27394e-12	WP_025092477.1	D-alanyl-lipoteichoic acid biosynthesis protein DltD
843	RS15805	-1.82681	Down	0.216814	-8.4257	3.58603e-17	2.28881e-16	1895.1	6723.66	-1.82362	Down	7.93382	8.5157e-11	7.37957e-10	WP_024423291.1	hypothetical protein
844	RS06710	-1.00049	Down	0.108064	-9.25835	2.07625e-20	1.71602e-19	1892.19	3785.13	-0.999509	no-diff	7.33361	4.58746e-05	0.000148573	WP_024424708.1	MFS transporter
845	RS06540	0.872844	no-diff	0.140914	6.19416	5.85982e-10	2.20558e-09	1891.48	1032.5	0.86612	no-diff	6.38213	0.000197464	0.000575142	WP_024424677.1	sensor histidine kinase
846	RS07975	3.08552	Up	0.248219	12.4307	1.78115e-35	3.82575e-34	1889.5	222.484	3.07866	Up	5.91406	1.45167e-26	1.40433e-24	WP_073205188.1	chemotaxis response regulator protein-glutamate methylesterase
847	RS10135	-0.93547	no-diff	0.0988761	-9.46102	3.0494e-21	2.67438e-20	1888.61	3610.8	-0.936572	no-diff	7.28937	0.000126688	0.000381373	WP_073205890.1	DedA family protein
848	RS11040	-1.32548	Down	0.113663	-11.6615	2.00418e-31	3.48981e-30	1886.48	4727.27	-1.32371	Down	7.55333	6.38162e-08	3.31484e-07	WP_024422784.1	N-acetyl-alpha-D-glucosaminyl L-malate synthase BshA
849	RS09305	-0.873824	no-diff	0.108979	-8.01826	1.07254e-15	6.12614e-15	1882.08	3448.89	-0.872439	no-diff	7.2427	0.000296859	0.000833443	WP_073205654.1	GTPase HflX
850	RS17185	-2.28447	Down	0.201027	-11.364	6.31859e-30	9.89728e-29	1877.44	9147.16	-2.27838	Down	8.28635	3.75859e-16	1.02803e-14	WP_024423530.1	phage holin
851	RS10280	-2.3568	Down	0.320804	-7.34655	2.03389e-13	9.80588e-13	1871.12	9585.33	-2.34668	Down	8.33834	6.30812e-12	7.03336e-11	WP_044332956.1	glycoside hydrolase family 11 protein
852	RS13075	-1.02021	Down	0.274894	-3.71128	0.000206212	0.000453237	1868.93	3791.02	-1.02252	Down	7.33128	0.000906486	0.00233697	WP_003216308.1	hypothetical protein
853	RS11165	0.72327	no-diff	0.176821	4.09041	4.30611e-05	0.0001027	1868.76	1131.82	0.724633	no-diff	6.41608	0.00233151	0.00549301	WP_024422806.1	chorismate synthase
854	RS01610	2.38447	Up	0.345751	6.89647	5.33092e-12	2.32628e-11	1865.93	357.361	2.37771	Up	5.98828	9.59923e-12	1.01531e-10	WP_025092779.1	HpcH/HpaI aldolase/citrate lyase family protein
855	RS06820	1.46269	Up	0.298637	4.89788	9.68751e-07	2.72756e-06	1860.2	674.8	1.4603	Up	6.17502	2.19893e-06	8.96209e-06	WP_008347987.1	2,3,4,5-tetrahydropyridine-2,6-dicarboxylate N-acetyltransferase
856	RS14475	-1.53133	Down	0.122715	-12.4788	9.74234e-36	2.11784e-34	1856.95	5367.88	-1.53335	Down	7.68326	1.07933e-09	7.7592e-09	WP_073206945.1	sporulation integral membrane protein YtvI
857	RS06675	0.584661	no-diff	0.122678	4.76581	1.88098e-06	5.15832e-06	1853.51	1235.91	0.586091	no-diff	6.45767	0.00898899	0.0186216	WP_073204982.1	NAD(P)-dependent oxidoreductase
858	RS03150	1.58418	Up	0.20874	7.58924	3.21783e-14	1.65838e-13	1852.44	617.864	1.58735	Up	6.13646	2.4656e-10	1.9708e-09	WP_073204107.1	5-(carboxyamino)imidazole ribonucleotide mutase
859	RS10955	-1.70969	Down	0.195562	-8.74243	2.28145e-18	1.60148e-17	1849.39	6049.59	-1.70383	Down	7.80574	1.79835e-10	1.46419e-09	WP_044333253.1	DUF5446 family protein
860	RS02220	1.14915	Up	0.791014	1.45275	0.146292	0.198839	1841.23	830.163	1.14485	Up	6.25059	0.0210284	0.0399027	WP_073203857.1	biotin-dependent carboxyltransferase family protein
861	RS17820	0.839155	no-diff	0.248172	3.38135	0.000721319	0.00149128	1837.17	1026.85	0.842371	no-diff	6.34831	0.00166889	0.00406879	WP_073207611.1	teichoic acids export ABC transporter ATP-binding subunit TagH
862	RS07860	3.08779	Up	0.232109	13.3032	2.21748e-40	5.9359e-39	1836.34	216.187	3.09212	Up	5.87172	3.31171e-30	3.99804e-28	WP_025092577.1	flagellar hook-basal body complex protein FliE
863	RS06230	1.42808	Up	0.222459	6.41953	1.36696e-10	5.38232e-10	1833.11	681.375	1.42892	Up	6.16302	3.81093e-08	2.04319e-07	WP_024424621.1	ABC transporter permease
864	RS19025	2.16686	Up	0.331399	6.53851	6.21329e-11	2.50135e-10	1826.8	406.833	2.17149	Up	5.99203	4.78091e-11	4.37023e-10	WP_073207873.1	amino acid ABC transporter ATP-binding protein
865	RS02695	0.527389	no-diff	0.0846148	6.23282	4.58112e-10	1.73338e-09	1814.2	1258.26	0.525846	no-diff	6.45112	0.0178397	0.0345256	WP_073203999.1	SDR family NAD(P)-dependent oxidoreductase
866	RS17205	1.24301	Up	0.20362	6.10457	1.03081e-09	3.79621e-09	1798.66	759.659	1.23713	Up	6.18934	1.0511e-06	4.42826e-06	WP_034624494.1	polysaccharide deacetylase family protein
867	RS07330	-1.21224	Down	0.165907	-7.30669	2.73795e-13	1.30425e-12	1795.23	4158.68	-1.21069	Down	7.40173	2.10816e-06	8.60219e-06	WP_003211854.1	phospho-N-acetylmuramoyl-pentapeptide-transferase
868	RS07885	3.30352	Up	0.225548	14.6466	1.41582e-48	6.68231e-47	1791.89	181.424	3.29728	Up	5.81644	2.02584e-33	3.08369e-31	WP_024424173.1	flagellar biosynthesis chaperone FliJ
869	RS19720	-1.01366	Down	0.172465	-5.87747	4.16589e-09	1.45361e-08	1790.42	3615.21	-1.00878	Down	7.26024	6.66115e-05	0.000209907	WP_073208074.1	hypothetical protein
870	RS11630	1.5281	Up	0.0929593	16.4384	1.0162e-60	8.67885e-59	1776.28	615.572	1.52587	Up	6.09184	5.68384e-12	6.39844e-11	WP_024422881.1	YqkE family protein
871	RS14620	-0.708689	no-diff	0.0919591	-7.70657	1.29247e-14	6.8278e-14	1774.92	2900.07	-0.70863	no-diff	7.05465	0.00260588	0.00607808	WP_073206975.1	DEAD/DEAH box helicase
872	RS05300	1.83398	Up	0.124033	14.7862	1.79841e-49	8.71741e-48	1770.07	496.228	1.83108	Up	6.0147	4.46011e-16	1.18294e-14	WP_073204637.1	fumarylacetoacetate hydrolase family protein
873	RS03880	-1.36108	Down	0.107863	-12.6186	1.66777e-36	3.73893e-35	1766.82	4538.41	-1.36001	Down	7.48473	1.76129e-08	1.00921e-07	WP_073204303.1	calcium/proton exchanger
874	RS11410	-1.84295	Down	0.153637	-11.9955	3.75241e-33	7.01036e-32	1760.21	6315.29	-1.84209	Down	7.84165	2.13303e-12	2.602e-11	WP_024422843.1	spore maturation protein
875	RS16715	1.37497	Up	0.210455	6.53333	6.43245e-11	2.58668e-10	1755.73	676.701	1.36909	Up	6.11647	1.18914e-07	5.75822e-07	WP_073207420.1	HAMP domain-containing histidine kinase
876	RS19395	-0.5587	no-diff	0.149159	-3.74568	0.000179909	0.000398354	1753.95	2583.82	-0.55915	no-diff	6.94669	0.0160429	0.0314834	WP_073207988.1	PTS transporter subunit EIIC
877	RS04190	-1.07215	Down	0.115414	-9.28963	1.5483e-20	1.2976e-19	1747.97	3675.41	-1.0716	Down	7.26763	1.26799e-05	4.46153e-05	WP_073204407.1	metal-dependent hydrolase
878	RS05055	-1.0661	Down	0.115911	-9.19758	3.6611e-20	2.98463e-19	1743.97	3651.61	-1.06488	Down	7.2601	1.16334e-05	4.12232e-05	WP_073204573.1	PBP1A family penicillin-binding protein
879	RS05380	4.60522	Up	0.848848	5.42526	5.78711e-08	1.80979e-07	1743.75	71.6315	4.60403	Up	5.69619	1.10808e-14	2.22954e-13	WP_073204665.1	acetyltransferase
880	RS12685	-1.15757	Down	0.179563	-6.44658	1.14404e-10	4.52445e-10	1742.67	3887.85	-1.16286	Down	7.32587	1.5804e-05	5.48361e-05	WP_073206378.1	polysaccharide deacetylase family protein
881	RS02150	-1.00829	Down	0.156308	-6.45065	1.11372e-10	4.40941e-10	1741.97	3504.34	-1.00453	Down	7.21781	5.34861e-05	0.000171322	WP_073203830.1	mannitol-1-phosphate 5-dehydrogenase
882	RS02125	2.08264	Up	0.321141	6.48511	8.86677e-11	3.5339e-10	1738.89	410.444	2.07801	Up	5.93853	1.79093e-10	1.46155e-09	WP_073203819.1	NAD(P)H-dependent oxidoreductase
883	RS07825	0.709071	no-diff	0.213855	3.31567	0.000914243	0.00187073	1735.06	1061.24	0.710499	no-diff	6.31428	0.00446849	0.00990765	WP_073205170.1	FADH(2)-oxidizing methylenetetrahydrofolate--tRNA-(uracil(54)-C(5))-methyltransferase TrmFO
884	RS04535	-1.16349	Down	0.112602	-10.3328	5.00867e-25	5.70352e-24	1727.08	3868.59	-1.16207	Down	7.31242	2.37099e-06	9.58527e-06	WP_024425324.1	HlyD family secretion protein
885	RS03025	1.26644	Up	0.139807	9.05845	1.32319e-19	1.02734e-18	1727.08	717.9	1.26738	Up	6.12197	1.98121e-08	1.12236e-07	WP_073204078.1	MoxR family ATPase
886	RS06715	-0.543428	no-diff	0.197187	-2.7559	0.00585307	0.0105238	1720.1	2506.51	-0.541364	no-diff	6.90781	0.028816	0.0527143	WP_024424709.1	chemotaxis protein CheV
887	RS01710	-1.36121	Down	0.162974	-8.35229	6.69504e-17	4.15486e-16	1719.84	4418.75	-1.35819	Down	7.44473	7.57558e-08	3.87184e-07	WP_044333548.1	LysE family transporter
888	RS16330	3.4595	Up	0.55277	6.25847	3.88768e-10	1.48195e-09	1716.2	155.971	3.44725	Up	5.7413	8.49124e-18	3.06472e-16	WP_034282660.1	iron ABC transporter permease
889	RS02085	-1.67267	Down	0.186596	-8.96411	3.12783e-19	2.36699e-18	1714.91	5467.26	-1.68099	Down	7.67943	9.02648e-10	6.52928e-09	WP_073203806.1	aspartate kinase
890	RS11415	-1.76974	Down	0.127279	-13.9045	5.95101e-44	1.95837e-42	1711.95	5837.88	-1.76803	Down	7.74395	1.5646e-12	1.9775e-11	WP_024422844.1	spore maturation protein
891	RS00225	-1.37777	Down	0.213278	-6.45998	1.04714e-10	4.15956e-10	1710.33	4445.13	-1.37295	Down	7.44715	3.58292e-07	1.60612e-06	WP_024425626.1	YaaR family protein
892	RS12250	-0.620159	no-diff	0.11883	-5.21888	1.80004e-07	5.43039e-07	1709.47	2626.86	-0.619881	no-diff	6.94585	0.00590948	0.0127842	WP_024427979.1	rhomboid family intramembrane serine protease
893	RS03020	2.29355	Up	0.302626	7.57881	3.48732e-14	1.78445e-13	1708.63	348.416	2.28669	Up	5.87574	4.30296e-13	6.12384e-12	WP_044335634.1	cation transporter
894	RS11725	0.976372	no-diff	0.2037	4.79317	1.64163e-06	4.52442e-06	1705.27	866.498	0.974333	no-diff	6.19547	9.35862e-05	0.000288929	WP_024422899.1	alpha/beta hydrolase
895	RS15885	0.770566	no-diff	0.180575	4.26728	1.97867e-05	4.90836e-05	1699.44	995.889	0.767157	no-diff	6.26332	0.00138757	0.0034307	WP_073207228.1	penicillin-binding protein
896	RS14205	1.55837	Up	0.113436	13.7379	6.02162e-43	1.91146e-41	1697.37	576.032	1.55563	Up	6.0189	1.91554e-12	2.36137e-11	WP_024423213.1	succinate dehydrogenase
897	RS11185	0.65476	no-diff	0.211238	3.09964	0.00193758	0.0037834	1693.32	1075.38	0.654457	no-diff	6.30054	0.00868762	0.0180829	WP_024422810.1	demethylmenaquinone methyltransferase
898	RS07710	0.842101	no-diff	0.226539	3.71725	0.0002014	0.000442932	1689.59	942.386	0.843197	no-diff	6.22732	0.00103412	0.0026369	WP_024426965.1	phosphate acyltransferase PlsX
899	RS17130	1.37803	Up	0.172898	7.9702	1.5842e-15	8.89286e-15	1680.75	646.877	1.37982	Up	6.05122	3.80506e-09	2.50876e-08	WP_073207486.1	MATE family efflux transporter
900	RS16555	0.722476	no-diff	0.0982454	7.35379	1.92658e-13	9.30101e-13	1679.36	1017.32	0.720145	no-diff	6.26388	0.00095513	0.00244975	WP_073207361.1	TetR/AcrR family transcriptional regulator
901	RS11575	-1.17956	Down	0.142292	-8.28975	1.13489e-16	6.92324e-16	1678.23	3801.63	-1.17654	Down	7.28128	2.37956e-06	9.60882e-06	WP_056767212.1	site-specific tyrosine recombinase XerD
902	RS08005	3.85646	Up	0.311279	12.3891	2.99466e-35	6.17347e-34	1671.96	115.353	3.84979	Up	5.67441	6.14335e-31	7.96588e-29	WP_073205190.1	Swarming motility protein SwrB
903	RS02580	-1.35405	Down	0.166492	-8.13287	4.19259e-16	2.44534e-15	1668.17	4264.85	-1.35133	Down	7.39563	1.12795e-07	5.50759e-07	WP_073203975.1	sigma-54-dependent Fis family transcriptional regulator
904	RS07985	4.57608	Up	0.262013	17.4651	2.64297e-68	3.79213e-66	1667.32	69.833	4.57324	Up	5.63343	7.17222e-53	8.36998e-50	WP_024424157.1	chemotaxis protein CheW
905	RS06835	-1.0216	Down	0.0941473	-10.851	1.97161e-27	2.63886e-26	1658.38	3366.54	-1.02341	Down	7.15947	2.20039e-05	7.48647e-05	WP_073205009.1	mechanosensitive ion channel family protein
906	RS02215	1.14338	Up	0.822535	1.39006	0.164509	0.220679	1658.32	750.689	1.13714	Up	6.1023	0.0267996	0.0495643	WP_073203854.1	5-oxoprolinase subunit PxpB
907	RS00305	-0.627449	no-diff	0.0835131	-7.51318	5.77096e-14	2.91555e-13	1656.53	2558.28	-0.628215	no-diff	6.90561	0.00480948	0.0105899	WP_019743558.1	4-(cytidine 5'-diphospho)-2-C-methyl-D-erythritol kinase
908	RS10785	-1.1888	Down	0.1337	-8.89151	6.02829e-19	4.50489e-18	1654.06	3769.37	-1.1922	Down	7.27065	2.50564e-06	1.00599e-05	WP_024428133.1	homoserine O-succinyltransferase
909	RS01615	2.17667	Up	0.322284	6.75389	1.43931e-11	6.08105e-11	1650.05	364.974	2.17196	Up	5.84681	4.03324e-11	3.74545e-10	WP_073203667.1	hypothetical protein
910	RS05225	0.676676	no-diff	0.143722	4.70822	2.49893e-06	6.75484e-06	1632.53	1020.85	0.670266	no-diff	6.24184	0.00372329	0.00836205	WP_073204605.1	helicase-exonuclease AddAB subunit AddB
911	RS20090	3.18892	Up	0.888072	3.59083	0.000329621	0.000706725	1632.34	178.978	3.17608	Up	5.69341	5.43352e-08	2.86487e-07	WP_073208175.1	isochorismatase family protein
912	RS18690	1.93947	Up	0.806328	2.40531	0.0161588	0.0269338	1630.56	425.128	1.94054	Up	5.87416	0.000144729	0.000431599	WP_073207791.1	cupin domain-containing protein
913	RS01830	0.493395	no-diff	0.0879155	5.61215	1.99831e-08	6.51037e-08	1629.43	1156.99	0.491313	no-diff	6.31077	0.0229112	0.0431945	WP_024424315.1	hypothetical protein
914	RS06610	-1.30545	Down	0.114061	-11.4451	2.48781e-30	4.02513e-29	1628.95	4026.36	-1.30587	Down	7.32888	1.81173e-07	8.53684e-07	WP_073204967.1	polysaccharide biosynthesis protein
915	RS00905	0.856622	no-diff	0.163478	5.23998	1.60598e-07	4.86131e-07	1628.89	899.286	0.855253	no-diff	6.17033	0.00025702	0.000729785	WP_025092237.1	tRNA pseudouridine(38-40) synthase TruA
916	RS03190	1.79126	Up	0.284205	6.30271	2.92484e-10	1.11968e-09	1626.58	470.002	1.79871	Up	5.89984	5.20619e-10	3.88632e-09	WP_044335228.1	phosphoribosylformylglycinamidine cyclo-ligase
917	RS06480	-1.20754	Down	0.173002	-6.97991	2.9537e-12	1.31451e-11	1624.74	3752.41	-1.21335	Down	7.26004	4.24036e-06	1.61892e-05	WP_024424666.1	DUF421 domain-containing protein
918	RS11425	-0.683877	no-diff	0.169737	-4.02903	5.60069e-05	0.000131391	1622.63	2605.91	-0.689275	no-diff	6.91308	0.00467403	0.0103176	WP_073206152.1	DUF3907 family protein
919	RS07155	0.927811	no-diff	0.225813	4.10875	3.97811e-05	9.55071e-05	1620.07	851.509	0.929769	no-diff	6.13679	0.000304281	0.000852913	WP_073205062.1	heme A synthase
920	RS07990	4.0054	Up	0.272898	14.6773	9.01289e-49	4.31056e-47	1619.83	100.847	4.00089	Up	5.61951	1.1429e-40	3.63755e-38	WP_024424156.1	chemotaxis protein CheC
921	RS13320	-1.45149	Down	0.154195	-9.41332	4.8073e-21	4.14514e-20	1619.78	4430.47	-1.44961	Down	7.42434	7.36083e-09	4.52904e-08	WP_024423159.1	stage IV sporulation protein FB
922	RS02430	0.568137	no-diff	0.233118	2.43712	0.0148047	0.0248732	1617.72	1091.11	0.573709	no-diff	6.26648	0.0249899	0.046537	WP_017366657.1	hypothetical protein
923	RS05540	-1.2974	Down	0.104608	-12.4025	2.53355e-35	5.28364e-34	1617.57	3975.05	-1.29621	Down	7.31179	1.26623e-07	6.09776e-07	WP_024425055.1	BMP family protein
924	RS17490	1.05235	Up	0.335741	3.13439	0.0017221	0.00339032	1617.38	780.017	1.05571	Up	6.09299	0.00125238	0.00312291	WP_024423587.1	TetR/AcrR family transcriptional regulator
925	RS10655	-1.09161	Down	0.138175	-7.90017	2.78517e-15	1.52993e-14	1613.83	3439.5	-1.08891	Down	7.16448	8.58572e-06	3.12785e-05	WP_073205983.1	peptide-methionine (R)-S-oxide reductase MsrB
926	RS20265	0.728854	no-diff	0.103963	7.01068	2.3717e-12	1.06076e-11	1613.06	972.856	0.726679	no-diff	6.20356	0.000875948	0.00226157	WP_044333175.1	tRNA uridine-5-carboxymethylaminomethyl(34) synthesis GTPase MnmE
927	RS06665	1.15166	Up	0.290624	3.96271	7.41027e-05	0.000171821	1606.77	723.058	1.1464	Up	6.05437	0.000136671	0.000409312	WP_073204980.1	methyl-accepting chemotaxis protein
928	RS03315	3.25972	Up	0.287668	11.3315	9.15973e-30	1.41013e-28	1606.59	167.715	3.25288	Up	5.6646	1.48415e-26	1.40433e-24	WP_056767853.1	thioesterase
929	RS15255	-1.90153	Down	0.222757	-8.53635	1.38527e-17	9.11738e-17	1596.15	5964.1	-1.89652	Down	7.74335	1.25565e-11	1.27792e-10	WP_024424934.1	hypothetical protein
930	RS00220	-1.17464	Down	0.18385	-6.38912	1.66843e-10	6.51923e-10	1593.2	3596.95	-1.17158	Down	7.20284	6.37473e-06	2.37172e-05	WP_024425625.1	hypothetical protein
931	RS13045	-1.31013	Down	0.0877573	-14.929	2.1355e-50	1.09429e-48	1592.9	3949.04	-1.31212	Down	7.30111	1.02113e-07	5.03518e-07	WP_044331701.1	AI-2E family transporter
932	RS18150	-1.06322	Down	0.101384	-10.4871	9.90459e-26	1.17642e-24	1590.83	3323.99	-1.06232	Down	7.12568	7.87383e-06	2.89258e-05	WP_073207701.1	MFS transporter
933	RS17135	1.30005	Up	0.196486	6.61651	3.6779e-11	1.50773e-10	1588.57	645.356	1.30242	Up	5.99193	5.82762e-08	3.05427e-07	WP_056765751.1	pyruvyl transferase
934	RS06200	-1.47843	Down	0.146342	-10.1025	5.38247e-24	5.76326e-23	1582.46	4410	-1.478	Down	7.4119	4.0014e-09	2.62339e-08	WP_034281483.1	bh protein
935	RS07180	1.03393	Up	0.218046	4.74179	2.11843e-06	5.77856e-06	1581.2	772.453	1.04231	Up	6.06454	2.50234e-05	8.41564e-05	WP_024426910.1	cytochrome c oxidase subunit IVB
936	RS19965	1.33509	Up	0.132178	10.1007	5.48214e-24	5.85251e-23	1577.71	625.01	1.33152	Up	5.97339	2.71569e-09	1.83545e-08	WP_073208141.1	transcriptional regulator
937	RS07670	-1.6392	Down	0.141018	-11.6241	3.11028e-31	5.33808e-30	1576.89	4912.45	-1.641	Down	7.52806	1.44077e-10	1.19247e-09	WP_008354550.1	stage V sporulation protein SpoVM
938	RS00580	-0.711991	no-diff	0.247385	-2.87806	0.00400124	0.00742496	1572.22	2575.73	-0.715194	no-diff	6.88386	0.00936073	0.019302	WP_024425862.1	hypothetical protein
939	RS11885	-0.628754	no-diff	0.213249	-2.94845	0.00319369	0.00602301	1563.05	2416.93	-0.620137	no-diff	6.81707	0.0134667	0.026788	WP_024422927.1	dihydrolipoyl dehydrogenase
940	RS17110	1.4684	Up	0.234228	6.2691	3.63147e-10	1.38633e-09	1561.67	564.173	1.46332	Up	5.92261	3.2939e-08	1.78513e-07	WP_034621455.1	nickel ABC transporter, nickel/metallophore periplasmic binding protein
941	RS14820	1.00369	Up	0.210531	4.76743	1.86587e-06	5.12079e-06	1555.02	775.444	1.00581	Up	6.05203	5.03737e-05	0.000161945	WP_024424858.1	DUF4479 domain-containing protein
942	RS17160	1.42593	Up	0.178065	8.00793	1.16652e-15	6.6312e-15	1553.62	578.489	1.42933	Up	5.92479	5.00563e-10	3.76067e-09	WP_073207497.1	glycosyltransferase family 4 protein
943	RS18105	1.02053	Up	0.14914	6.84275	7.76854e-12	3.34349e-11	1550.85	764.333	1.02041	Up	6.04364	5.63927e-06	2.11382e-05	WP_012011512.1	3-hydroxyacyl-ACP dehydratase FabZ
944	RS10725	1.3242	Up	0.186302	7.10779	1.17916e-12	5.38808e-12	1547.93	617.978	1.32086	Up	5.94889	3.87346e-08	2.07354e-07	WP_073205991.1	1-acyl-sn-glycerol-3-phosphate acyltransferase
945	RS09630	-1.47474	Down	0.290079	-5.08392	3.69721e-07	1.08084e-06	1537.78	4274.59	-1.46818	Down	7.36313	2.48722e-06	1.00089e-05	WP_024425142.1	small acid-soluble spore protein Tlp
946	RS18160	-1.41685	Down	0.222185	-6.37693	1.80675e-10	7.05202e-10	1532.58	4092.57	-1.41056	Down	7.31603	4.01941e-07	1.78352e-06	WP_024423701.1	amino acid ABC transporter permease
947	RS05535	-1.648	Down	0.159521	-10.3309	5.10783e-25	5.79803e-24	1522.79	4772.82	-1.64398	Down	7.48032	7.30382e-11	6.42253e-10	WP_073204697.1	nad binding enzyme
948	RS01015	-2.08695	Down	0.239918	-8.69859	3.3602e-18	2.32236e-17	1521.82	6466.18	-2.07983	Down	7.82081	1.14662e-12	1.49788e-11	WP_073203515.1	penicillin binding protein PBP4B
949	RS07325	0.596769	no-diff	0.233061	2.56057	0.01045	0.0179608	1520.46	1005.21	0.597668	no-diff	6.1679	0.0223332	0.0421956	WP_024424262.1	UDP-N-acetylmuramoyl-L-alanyl-D-glutamate--2,6-diaminopimelate ligase
950	RS06225	1.6714	Up	0.213332	7.83477	4.69693e-15	2.56437e-14	1504.72	472.473	1.66969	Up	5.81807	2.61879e-11	2.52573e-10	WP_073204886.1	M55 family metallopeptidase
951	RS10870	1.6238	Up	0.169124	9.60125	7.89795e-22	7.35843e-21	1503.37	487.676	1.62296	Up	5.82772	1.71005e-12	2.1258e-11	WP_073206037.1	purine permease
952	RS06050	2.45363	Up	0.345526	7.10115	1.23725e-12	5.62485e-12	1500.93	273.934	2.44877	Up	5.66361	5.91891e-13	8.19055e-12	WP_048238583.1	flagellin Hag
953	RS08065	-3.16384	Down	0.385544	-8.20619	2.28315e-16	1.36041e-15	1497.18	13419.2	-3.1507	Down	8.71556	2.30449e-15	5.27322e-14	WP_073205200.1	glycoside hydrolase
954	RS01985	0.879257	no-diff	0.105307	8.34944	6.85875e-17	4.24178e-16	1493.83	811.692	0.875153	no-diff	6.03899	6.67184e-05	0.000210055	WP_081372049.1	amino acid permease
955	RS11530	-1.46051	Down	0.168202	-8.68309	3.85169e-18	2.64675e-17	1492.4	4107.79	-1.45903	Down	7.31313	2.23415e-08	1.25752e-07	WP_024422861.1	stage V sporulation protein AC
956	RS07815	1.98287	Up	0.152045	13.0414	7.1176e-39	1.76075e-37	1492.02	377.125	1.97514	Up	5.73891	1.17415e-17	4.07001e-16	WP_073205168.1	DNA-protecting protein DprA
957	RS06625	1.02699	Up	0.250262	4.10367	4.06648e-05	9.75032e-05	1490.21	731.191	1.0283	Up	5.98371	0.000127473	0.000383405	WP_073204970.1	aminopeptidase P family protein
958	RS12965	-1.25011	Down	0.089602	-13.9519	3.06486e-44	1.04701e-42	1489.57	3542.4	-1.24994	Down	7.16032	1.99534e-07	9.32668e-07	WP_073206455.1	YrrS family protein
959	RS16615	1.36196	Up	0.129825	10.4908	9.52632e-26	1.13525e-24	1484.97	577.691	1.35799	Up	5.87907	7.17281e-10	5.23167e-09	WP_024423427.1	PspA/IM30 family protein
960	RS13070	-0.800078	no-diff	0.324817	-2.46317	0.0137715	0.0232572	1483.65	2583.69	-0.799741	no-diff	6.85314	0.0125608	0.0251431	WP_003216198.1	YrzQ family protein
961	RS11620	-0.487441	no-diff	0.103438	-4.71238	2.4484e-06	6.62323e-06	1482.67	2077.71	-0.488968	no-diff	6.66305	0.0294969	0.0537857	WP_073206197.1	aldo/keto reductase
962	RS14210	0.911804	no-diff	0.0939953	9.70054	2.99919e-22	2.88421e-21	1481.24	787.061	0.911105	no-diff	6.01444	1.79967e-05	6.18923e-05	WP_024423214.1	YslB family protein
963	RS17985	-1.40086	Down	0.0976344	-14.348	1.09625e-46	4.57238e-45	1477.26	3900.68	-1.40229	Down	7.25697	1.03224e-08	6.18813e-08	WP_073207662.1	spore germination protein
964	RS11595	0.946774	no-diff	0.216173	4.37971	1.18839e-05	3.01042e-05	1474.74	765.246	0.945644	no-diff	5.99645	0.000156877	0.000465842	WP_081372084.1	S8 family peptidase
965	RS19420	-0.558751	no-diff	0.179191	-3.11818	0.00181971	0.00357269	1473.47	2170.79	-0.554471	no-diff	6.69266	0.0197193	0.0377459	WP_073207997.1	ABC transporter ATP-binding protein
966	RS08060	-2.88583	Down	0.354888	-8.13167	4.23426e-16	2.46164e-15	1470.94	10873.2	-2.87319	Down	8.44309	9.99146e-15	2.03373e-13	WP_073205198.1	endoglucanase
967	RS10535	-0.988723	no-diff	0.191222	-5.17056	2.33396e-07	6.965e-07	1470.5	2918.25	-0.995321	no-diff	6.96755	0.00010313	0.000315609	WP_024422698.1	winged helix-turn-helix transcriptional regulator
968	RS19960	1.57758	Up	0.167682	9.40817	5.04852e-21	4.34269e-20	1463.62	490.311	1.5778	Up	5.80018	3.68836e-12	4.29001e-11	WP_024424026.1	MBL fold metallo-hydrolase
969	RS06465	-1.16678	Down	0.165841	-7.03553	1.98504e-12	8.93394e-12	1463.51	3284.83	-1.17364	Down	7.08142	5.80451e-06	2.17111e-05	WP_025092320.1	DUF1836 domain-containing protein
970	RS14825	1.01391	Up	0.21845	4.64138	3.46086e-06	9.21611e-06	1463.26	724.551	1.01628	Up	5.961	4.44049e-05	0.000144213	WP_024426180.1	DUF1444 domain-containing protein
971	RS02020	-1.2754	Down	0.0887682	-14.3678	8.2419e-47	3.48399e-45	1461.53	3536.77	-1.2757	Down	7.15076	1.15128e-07	5.59963e-07	WP_073203786.1	glucuronate isomerase
972	RS18255	-1.35644	Down	0.125174	-10.8365	2.3115e-27	3.07087e-26	1461.08	3740.59	-1.35403	Down	7.20621	3.27162e-08	1.77856e-07	WP_024423724.1	DUF1146 domain-containing protein
973	RS01730	-1.66118	Down	0.150618	-11.029	2.76811e-28	3.95585e-27	1457.83	4611.38	-1.66258	Down	7.43148	6.28747e-11	5.58691e-10	WP_024424336.1	urea carboxylase-associated family protein
974	RS07765	0.874827	no-diff	0.0887045	9.86226	6.06678e-23	6.02813e-22	1457.52	794.537	0.874124	no-diff	6.00419	3.74469e-05	0.000122639	WP_024424191.1	hypothetical protein
975	RS03375	-1.8825	Down	0.161024	-11.6908	1.41993e-31	2.49904e-30	1457.14	5373.36	-1.88049	Down	7.59887	2.29571e-13	3.55633e-12	WP_024424547.1	MgtC/SapB family protein
976	RS11075	1.17908	Up	0.164726	7.15781	8.19741e-13	3.78431e-12	1455.03	642.468	1.17881	Up	5.90181	1.95275e-07	9.15205e-07	WP_073206081.1	DUF1405 domain-containing protein
977	RS04680	-1.01426	Down	0.151279	-6.70455	2.02022e-11	8.45568e-11	1452.23	2933.58	-1.01065	Down	6.95945	1.65168e-05	5.69707e-05	WP_024425298.1	response regulator transcription factor
978	RS06960	1.04376	Up	0.137806	7.57409	3.61648e-14	1.84791e-13	1451.07	703.42	1.03853	Up	5.94218	4.05547e-06	1.55853e-05	WP_024424747.1	PAS domain S-box protein
979	RS18695	1.94399	Up	0.772545	2.51634	0.0118581	0.0202547	1448.69	376.529	1.94223	Up	5.70374	6.96758e-05	0.000218189	WP_034621859.1	SDR family oxidoreductase
980	RS11515	-1.55186	Down	0.195398	-7.94204	1.98882e-15	1.10603e-14	1446.32	4241.18	-1.54837	Down	7.33409	9.31804e-09	5.65381e-08	WP_024422859.1	stage V sporulation protein AE
981	RS10595	-0.737711	no-diff	0.245219	-3.00837	0.00262653	0.00503817	1443.86	2407.91	-0.74443	no-diff	6.77942	0.00784889	0.0166036	WP_024422708.1	hypothetical protein
982	RS00865	1.75883	Up	0.192371	9.14292	6.07904e-20	4.85646e-19	1443.57	426.66	1.76277	Up	5.73646	3.22017e-14	5.84135e-13	WP_003156543.1	50S ribosomal protein L36
983	RS04405	0.561748	no-diff	0.239439	2.3461	0.0189712	0.0312298	1442.64	977.631	0.567851	no-diff	6.10463	0.0292821	0.0534776	WP_044335925.1	hypothetical protein
984	RS10860	-1.41431	Down	0.122819	-11.5154	1.10306e-30	1.84032e-29	1441.29	3841.89	-1.4148	Down	7.23084	1.13196e-08	6.72832e-08	WP_073206031.1	type III polyketide synthase
985	RS18920	0.831367	no-diff	0.297083	2.79843	0.00513519	0.00934548	1435.82	806.776	0.829559	no-diff	5.99807	0.00562695	0.0122436	WP_087977856.1	cytochrome aa3 quinol oxidase subunit II
986	RS18715	1.16944	Up	0.121514	9.62385	6.34112e-22	5.93879e-21	1429.05	635.487	1.16902	Up	5.8792	5.28149e-08	2.80159e-07	WP_073207796.1	SDR family oxidoreductase
987	RS15260	-0.853004	no-diff	0.166178	-5.13307	2.85054e-07	8.42943e-07	1426.38	2576.87	-0.85174	no-diff	6.82938	0.000320008	0.000894133	WP_073207128.1	o-succinylbenzoate synthase
988	RS18475	-1.53011	Down	0.178663	-8.56422	1.08806e-17	7.2142e-17	1426.17	4119.34	-1.5254	Down	7.29675	4.93138e-09	3.13905e-08	WP_073207738.1	UV DNA damage repair endonuclease UvsE
989	RS05435	-0.81206	no-diff	0.158962	-5.10852	3.24696e-07	9.54388e-07	1425.76	2503.51	-0.815516	no-diff	6.80569	0.000727688	0.00190549	WP_056766136.1	YitT family protein
990	RS05035	0.757617	no-diff	0.154888	4.8914	1.00122e-06	2.81016e-06	1424.65	842.565	0.759379	no-diff	6.01217	0.000667035	0.00176115	WP_024425460.1	EcsC family protein
991	RS14835	0.848599	no-diff	0.164185	5.16856	2.3591e-07	7.03415e-07	1424.13	790.635	0.847469	no-diff	5.9799	0.000202845	0.000588369	WP_073207025.1	PTS sugar transporter subunit IIC
992	RS00900	1.04097	Up	0.149565	6.96	3.40267e-12	1.50128e-11	1423.17	691.536	1.04063	Up	5.91307	2.47002e-06	9.95114e-06	WP_025092236.1	energy-coupling factor transporter transmembrane protein EcfT
993	RS08360	-0.58165	no-diff	0.223247	-2.60541	0.00917643	0.0159399	1416.64	2120.49	-0.578483	no-diff	6.65011	0.0251996	0.0468776	WP_073205251.1	poly-gamma-glutamate hydrolase family protein
994	RS13600	1.58738	Up	0.188431	8.42423	3.63131e-17	2.3121e-16	1416.27	470.992	1.58016	Up	5.7525	5.34138e-11	4.81963e-10	pseudogene	hypothetical protein
995	RS12225	-1.11585	Down	0.095957	-11.6286	2.9488e-31	5.08525e-30	1414.8	3065	-1.11878	Down	6.99494	1.94351e-06	7.98617e-06	WP_073206292.1	MFS transporter
996	RS00960	-0.724218	no-diff	0.158888	-4.55804	5.16328e-06	1.34696e-05	1410.99	2330.64	-0.720629	no-diff	6.73091	0.00208131	0.00496368	WP_073203503.1	KinB-signaling pathway activation protein
997	RS20255	1.28802	Up	0.152908	8.42348	3.65467e-17	2.31613e-16	1407.23	576.12	1.28705	Up	5.82173	6.7953e-09	4.22564e-08	WP_073208216.1	16S rRNA (guanine(527)-N(7))-methyltransferase RsmG
998	RS11250	-1.20253	Down	0.149153	-8.06238	7.48246e-16	4.31504e-15	1407.15	3238.12	-1.19864	Down	7.0422	7.41222e-07	3.1608e-06	WP_073206116.1	hypothetical protein
999	RS01440	0.778668	no-diff	0.108762	7.15937	8.10497e-13	3.74646e-12	1403.89	817.811	0.774296	no-diff	5.9858	0.000368582	0.0010105	WP_081372045.1	S8 family serine peptidase
1000	RS10355	-0.773022	no-diff	0.11574	-6.67897	2.40628e-11	9.98994e-11	1398.86	2389.35	-0.77599	no-diff	6.75281	0.000761465	0.00198798	WP_024428348.1	hypothetical protein
1001	RS11355	-0.675442	no-diff	0.1876	-3.60044	0.00031768	0.000681939	1396.38	2229.73	-0.672055	no-diff	6.68612	0.00574681	0.0124811	WP_041109656.1	ECF transporter S component
1002	RS03990	0.720799	no-diff	0.269275	2.67682	0.00743254	0.0131203	1394.77	846.505	0.724339	no-diff	5.99553	0.00893242	0.0185153	WP_073204347.1	hypothetical protein
1003	RS18175	-1.44424	Down	0.216637	-6.66662	2.61767e-11	1.08425e-10	1391.9	3788.18	-1.43833	Down	7.19745	1.24141e-07	5.98649e-07	WP_024423704.1	P-II family nitrogen regulator
1004	RS03555	-0.99194	no-diff	0.117503	-8.44184	3.12392e-17	2.01176e-16	1389.25	2762.53	-0.989633	no-diff	6.8819	1.01021e-05	3.60892e-05	WP_044335015.1	DASS family sodium-coupled anion symporter
1005	RS18535	-1.53539	Down	0.132706	-11.5699	5.85667e-31	9.95634e-30	1388.91	4026.17	-1.53296	Down	7.2639	5.72296e-10	4.24493e-09	WP_073207756.1	penicillin-binding protein
1006	RS07055	0.557559	no-diff	0.175493	3.17711	0.00148751	0.00294886	1383.1	939.498	0.556819	no-diff	6.04785	0.0166251	0.0324946	WP_024426894.1	DUF1054 domain-containing protein
1007	RS02370	-1.18469	Down	0.130851	-9.05375	1.38145e-19	1.07025e-18	1379.12	3135.3	-1.18298	Down	7.00256	5.56021e-07	2.4242e-06	WP_024427358.1	GNAT family N-acetyltransferase
1008	RS11035	-1.04075	Down	0.126905	-8.20102	2.38358e-16	1.41555e-15	1368.03	2814.16	-1.03833	Down	6.89178	4.1491e-06	1.58581e-05	WP_024428104.1	CCA tRNA nucleotidyltransferase
1009	RS19530	1.52494	Up	0.14768	10.326	5.37744e-25	6.06568e-24	1363.32	473.436	1.52048	Up	5.71253	2.67931e-12	3.20146e-11	WP_073208016.1	Gfo/Idh/MocA family oxidoreductase
1010	RS01990	1.56799	Up	0.100008	15.6787	2.11666e-55	1.48872e-53	1363.19	459.399	1.56503	Up	5.7011	3.79751e-14	6.818e-13	WP_073203769.1	MFS transporter
1011	RS01195	-1.36456	Down	0.155254	-8.7892	1.50631e-18	1.08063e-17	1361.78	3507.08	-1.3629	Down	7.11116	5.34623e-08	2.8231e-07	WP_073203568.1	thioredoxin domain-containing protein
1012	RS16105	-1.16954	Down	0.122596	-9.53979	1.43124e-21	1.28668e-20	1360.41	3060.21	-1.1678	Down	6.97197	3.9712e-07	1.76436e-06	WP_024423341.1	PucR family transcriptional regulator
1013	RS04255	-0.932865	no-diff	0.0839188	-11.1163	1.04525e-28	1.53033e-27	1356.4	2588.55	-0.933401	no-diff	6.80992	3.50681e-05	0.000115389	WP_024425203.1	aromatic acid exporter family protein
1014	RS02375	-1.0981	Down	0.279119	-3.93415	8.34908e-05	0.000192345	1352.28	2895.23	-1.10356	Down	6.91964	0.000206112	0.000596362	WP_073203919.1	divalent metal cation transporter
1015	RS11245	-1.54133	Down	0.112111	-13.7482	5.22383e-43	1.6881e-41	1347.35	3921.07	-1.53978	Down	7.22503	2.99531e-10	2.36717e-09	WP_024422816.1	membrane protein
1016	RS06435	0.47956	no-diff	0.0966419	4.96224	6.9686e-07	2.00131e-06	1346.87	965.483	0.476097	no-diff	6.04274	0.0275698	0.0507209	WP_073204937.1	EAL domain-containing protein
1017	RS17150	1.58397	Up	0.227577	6.96012	3.39993e-12	1.50128e-11	1344.68	448.793	1.59147	Up	5.67536	3.39212e-11	3.20968e-10	WP_073207491.1	glycosyltransferase family 1 protein
1018	RS01515	1.61382	Up	0.300512	5.37024	7.86333e-08	2.43153e-07	1340.75	437.937	1.60844	Up	5.66637	6.60499e-08	3.42072e-07	WP_073203653.1	DUF4352 domain-containing protein
1019	RS16810	1.36289	Up	0.226627	6.01379	1.81231e-09	6.49425e-09	1340.38	520.983	1.36062	Up	5.73085	6.99659e-08	3.60752e-07	WP_024423465.1	DsbA family protein
1020	RS08195	-1.99343	Down	0.197003	-10.1188	4.56111e-24	4.89842e-23	1340.36	5337.87	-1.98978	Down	7.56514	1.32861e-13	2.14354e-12	WP_008344712.1	hypothetical protein
1021	RS09580	0.867452	no-diff	0.142748	6.07679	1.2261e-09	4.46953e-09	1339.68	733.915	0.863861	no-diff	5.88618	9.9611e-05	0.000306448	WP_024425135.1	cytochrome c biogenesis protein CcdA
1022	RS06085	-0.735281	no-diff	0.14883	-4.94041	7.79574e-07	2.22638e-06	1334.83	2222.38	-0.738001	no-diff	6.66209	0.00171677	0.00417391	WP_073204848.1	LysM peptidoglycan-binding domain-containing protein
1023	RS16325	3.74494	Up	0.593945	6.30518	2.87851e-10	1.10312e-09	1332.62	99.3774	3.73245	Up	5.3564	6.7102e-19	2.72882e-17	WP_039181233.1	iron ABC transporter permease
1024	RS04465	1.18836	Up	0.213315	5.57094	2.53375e-08	8.12204e-08	1331.54	584.064	1.17746	Up	5.77507	3.67475e-06	1.43586e-05	WP_025093295.1	ABC transporter ATP-binding protein
1025	RS00375	-1.46287	Down	0.140489	-10.4127	2.16998e-25	2.55204e-24	1331.16	3669.92	-1.46433	Down	7.15226	5.72109e-09	3.58952e-08	WP_024425646.1	sporulation protein YabP
1026	RS17145	1.54854	Up	0.169749	9.12253	7.33892e-20	5.81119e-19	1329.84	454.875	1.5509	Up	5.6693	5.06284e-13	7.09e-12	WP_024426091.1	EpsG family protein
1027	RS02225	0.984503	no-diff	0.657349	1.49769	0.134214	0.184526	1329.13	671.697	0.981078	no-diff	5.8343	0.0201287	0.0383618	WP_073203860.1	IclR family transcriptional regulator
1028	RS08415	-0.835044	no-diff	0.112161	-7.44502	9.69317e-14	4.80905e-13	1326.55	2366.23	-0.833438	no-diff	6.71318	0.000212889	0.000613435	WP_044330435.1	tRNA (adenosine(37)-N6)-dimethylallyltransferase MiaA
1029	RS12265	0.667959	no-diff	0.251395	2.65701	0.00788368	0.0138689	1326.23	834.722	0.675593	no-diff	5.94099	0.00995664	0.0204447	WP_008360061.1	50S ribosomal protein L33
1030	RS10660	-1.30429	Down	0.134932	-9.6663	4.1928e-22	3.99989e-21	1325.46	3273.82	-1.30331	Down	7.02969	5.90073e-08	3.08796e-07	WP_024422720.1	peptide-methionine (S)-S-oxide reductase MsrA
1031	RS14925	0.873795	no-diff	0.162688	5.37099	7.83039e-08	2.42343e-07	1323.87	722.359	0.87598	no-diff	5.86508	9.45286e-05	0.000291581	WP_073207047.1	rRNA pseudouridine synthase
1032	RS18805	1.06649	Up	0.148031	7.20446	5.82745e-13	2.71468e-12	1323.85	631.914	1.06554	Up	5.80141	1.28616e-06	5.37332e-06	WP_073207824.1	aldehyde dehydrogenase
1033	RS03810	-1.09569	Down	0.193416	-5.66495	1.4707e-08	4.88623e-08	1320.71	2822.7	-1.08866	Down	6.87506	7.18865e-06	2.6576e-05	WP_073204283.1	alpha,alpha-phosphotrehalase
1034	RS00690	0.620969	no-diff	0.27583	2.25127	0.0243682	0.039232	1315.7	855.386	0.622808	no-diff	5.94969	0.0269672	0.0498481	WP_024425591.1	class I SAM-dependent methyltransferase
1035	RS17660	2.21544	Up	0.203941	10.8631	1.72716e-27	2.32907e-26	1314.91	283.017	2.2109	Up	5.5126	3.54195e-20	1.79715e-18	WP_024423617.1	flagellar hook-associated protein FlgL
1036	RS07995	3.83933	Up	0.256446	14.9713	1.13051e-50	6.05246e-49	1314.5	91.8775	3.83505	Up	5.32995	2.6466e-42	1.32368e-39	WP_024424155.1	chemotaxis protein CheD
1037	RS10505	0.57872	no-diff	0.175689	3.294	0.00098773	0.00201192	1310.79	877.57	0.58152	no-diff	5.96077	0.0107461	0.0219115	WP_024422693.1	bacillithiol biosynthesis deacetylase BshB2
1038	RS13735	0.900776	no-diff	0.214676	4.19599	2.71683e-05	6.64753e-05	1303.96	698.541	0.908651	no-diff	5.83183	0.000166877	0.000490955	WP_024423183.1	3-isopropylmalate dehydratase small subunit
1039	RS18015	-1.90335	Down	0.127166	-14.9675	1.19766e-50	6.31764e-49	1302.43	4872.3	-1.90113	Down	7.45351	2.02262e-14	3.84847e-13	WP_073207674.1	sugar ABC transporter ATP-binding protein
1040	RS06565	-1.29393	Down	0.146433	-8.83635	9.88957e-19	7.15199e-18	1302.01	3192.97	-1.29465	Down	6.99779	9.36947e-08	4.65284e-07	WP_073204958.1	hypothetical protein
1041	RS12570	-0.771324	no-diff	0.167317	-4.60997	4.02735e-06	1.063e-05	1300.01	2218.76	-0.766161	no-diff	6.64155	0.00103864	0.0026465	WP_003217350.1	heat-inducible transcriptional repressor HrcA
1042	RS03245	-1.40753	Down	0.0948472	-14.8399	8.08218e-50	4.08321e-48	1299.59	3447.34	-1.40881	Down	7.07711	4.92333e-09	3.13905e-08	WP_024424522.1	DUF2892 domain-containing protein
1043	RS11340	0.747255	no-diff	0.0943254	7.9221	2.33531e-15	1.28873e-14	1296.64	771.936	0.74441	no-diff	5.88234	0.00041351	0.00112749	WP_073206138.1	ATP-dependent DNA helicase RecQ
1044	RS10835	-1.41437	Down	0.172116	-8.21751	2.07772e-16	1.24006e-15	1295.36	3453.28	-1.41181	Down	7.07482	2.79658e-08	1.55164e-07	WP_003215584.1	hypothetical protein
1045	RS02435	1.03948	Up	0.237132	4.38355	1.16761e-05	2.95987e-05	1293.19	628.838	1.02933	Up	5.77937	0.000114373	0.000346385	WP_065215285.1	Fur-regulated basic protein FbpB
1046	RS16520	-1.71772	Down	0.208689	-8.231	1.85657e-16	1.10992e-15	1291.02	4246.87	-1.71119	Down	7.29305	3.32862e-10	2.58967e-09	WP_024423411.1	YusU family protein
1047	RS09300	-1.98081	Down	0.238762	-8.29614	1.07545e-16	6.58302e-16	1290.95	5096.4	-1.97673	Down	7.5003	4.87789e-12	5.56271e-11	WP_073205651.1	stage V sporulation protein K
1048	RS02090	0.807256	no-diff	0.234793	3.43815	0.000585694	0.00122358	1289.17	736.524	0.805048	no-diff	5.85173	0.00193635	0.00465921	WP_024425533.1	multidrug efflux MFS transporter
1049	RS04585	-1.08611	Down	0.154138	-7.04638	1.8363e-12	8.29574e-12	1284.78	2727.99	-1.08281	Down	6.83178	3.11149e-06	1.23647e-05	WP_073208284.1	hypothetical protein
1050	RS13605	1.34205	Up	0.151654	8.8494	8.79882e-19	6.38894e-18	1283.85	506.11	1.33778	Up	5.67528	4.35981e-10	3.3182e-09	WP_073206682.1	septum formation inhibitor Maf
1051	RS14185	1.29353	Up	0.0906949	14.2625	3.7492e-46	1.52822e-44	1279.22	521.566	1.29193	Up	5.68326	8.73039e-11	7.54693e-10	WP_073206865.1	biotin--[acetyl-CoA-carboxylase] ligase
1052	RS00285	-0.897963	no-diff	0.110011	-8.16246	3.28263e-16	1.93347e-15	1279.1	2383.25	-0.896781	no-diff	6.7011	6.09371e-05	0.000193594	WP_034284149.1	16S rRNA (adenine(1518)-N(6)/adenine(1519)-N(6))-dimethyltransferase RsmA
1053	RS12535	-1.5123	Down	0.0893204	-16.9312	2.64945e-64	2.87987e-62	1276.08	3639.69	-1.51341	Down	7.12723	3.24948e-10	2.5379e-09	WP_073206347.1	Na/Pi cotransporter family protein
1054	RS12030	-1.72983	Down	0.162139	-10.6688	1.42461e-26	1.79301e-25	1274.74	4228.87	-1.73157	Down	7.29017	4.22696e-11	3.91497e-10	WP_024428003.1	stage III sporulation protein SpoAB
1055	RS19030	2.31755	Up	0.319901	7.24459	4.3376e-13	2.04454e-12	1273.7	255.437	2.31453	Up	5.44922	4.58351e-13	6.49671e-12	WP_024423856.1	amino acid ABC transporter permease
1056	RS16450	-0.568254	no-diff	0.121788	-4.66592	3.07245e-06	8.23684e-06	1273.45	1888.43	-0.569287	no-diff	6.49134	0.0117654	0.0237684	WP_024423402.1	methionine ABC transporter ATP-binding protein
1057	RS18585	1.23657	Up	0.154328	8.01261	1.12304e-15	6.40435e-15	1268.13	537.871	1.23321	Up	5.68761	1.15831e-08	6.87329e-08	WP_073207763.1	glycosyltransferase
1058	RS01190	-1.4066	Down	0.14567	-9.65608	4.63264e-22	4.3961e-21	1267.65	3361.08	-1.40424	Down	7.03749	8.05598e-09	4.93077e-08	WP_073203565.1	peptidylprolyl isomerase
1059	RS12505	-1.21311	Down	0.0987935	-12.2793	1.17043e-34	2.33241e-33	1267.41	2937.18	-1.2163	Down	6.90374	1.11556e-07	5.4547e-07	WP_012010618.1	sporulation protein YqfC
1060	RS02945	-0.739696	no-diff	0.350277	-2.11174	0.0347085	0.0541537	1265.04	2112.44	-0.721845	no-diff	6.57422	0.0281642	0.0516515	WP_024426730.1	co-chaperone GroES
1061	RS19450	0.81509	no-diff	0.164069	4.96798	6.76554e-07	1.94611e-06	1264.9	719.142	0.815455	no-diff	5.82095	0.000261212	0.00074109	WP_024423931.1	hypothetical protein
1062	RS07770	0.644331	no-diff	0.113323	5.68578	1.3022e-08	4.37358e-08	1262.95	808.118	0.646057	no-diff	5.88212	0.00203581	0.00486178	WP_024424190.1	ribosome maturation factor RimM
1063	RS08445	2.6637	Up	0.242888	10.9668	5.51978e-28	7.73416e-27	1261.8	198.946	2.65417	Up	5.38499	9.04754e-23	6.09143e-21	WP_024424085.1	class 1b ribonucleoside-diphosphate reductase subunit beta
1064	RS17140	1.35202	Up	0.1463	9.24148	2.43117e-20	1.99557e-19	1260.25	493.972	1.35331	Up	5.64463	3.88422e-11	3.64575e-10	WP_073207488.1	glycosyltransferase
1065	RS03905	-0.587704	no-diff	0.152145	-3.86279	0.000112099	0.000253371	1255.9	1886.96	-0.585692	no-diff	6.48037	0.0112965	0.0228903	WP_044334665.1	radical SAM/CxCxxxxC motif protein YfkAB
1066	RS04080	0.679905	no-diff	0.28077	2.42157	0.0154535	0.0258785	1254.22	783.133	0.686388	no-diff	5.85683	0.0145259	0.0287968	WP_073204386.1	hypothetical protein
1067	RS10180	-1.85715	Down	0.0880783	-21.0853	1.08597e-98	3.89537e-96	1252.94	4537.63	-1.85719	Down	7.3629	7.41674e-14	1.26663e-12	WP_024422641.1	DUF421 domain-containing protein
1068	RS16500	-1.62966	Down	0.231518	-7.039	1.9362e-12	8.72506e-12	1251.66	3873.82	-1.62544	Down	7.18333	7.15769e-09	4.41959e-08	WP_003212904.1	YuzL family protein
1069	RS13105	0.739007	no-diff	0.23825	3.10181	0.00192341	0.00375983	1249.09	748.343	0.743539	no-diff	5.82885	0.0037385	0.00838614	WP_073206483.1	Rrf2 family transcriptional regulator
1070	RS16790	-0.543059	no-diff	0.0972616	-5.58349	2.35743e-08	7.6044e-08	1245.74	1815.12	-0.542875	no-diff	6.44398	0.0143079	0.0284018	WP_073208404.1	ROK family protein
1071	RS01350	-2.32531	Down	0.138462	-16.7938	2.7077e-63	2.775e-61	1243.25	6229.02	-2.32297	Down	7.72851	1.76298e-19	8.18854e-18	WP_073203614.1	mannosylglycerate hydrolase
1072	RS10980	0.760529	no-diff	0.147998	5.13876	2.76554e-07	8.19834e-07	1241.5	732.685	0.761765	no-diff	5.8136	0.000460137	0.00124397	WP_073206063.1	hypothetical protein
1073	RS13140	0.652042	no-diff	0.147644	4.41632	1.00393e-05	2.57038e-05	1240.57	789.253	0.652408	no-diff	5.85355	0.00300247	0.00689741	WP_073206493.1	D-tyrosyl-tRNA(Tyr) deacylase
1074	RS14260	0.942799	no-diff	0.143445	6.57254	4.94644e-11	2.01166e-10	1240.48	645.395	0.940219	no-diff	5.74975	1.2975e-05	4.55164e-05	WP_073208389.1	hypothetical protein
1075	RS04900	-0.670624	no-diff	0.144379	-4.6449	3.40248e-06	9.06739e-06	1238.25	1970.77	-0.66704	no-diff	6.50973	0.00363914	0.00819332	WP_073204546.1	coproporphyrinogen III oxidase
1076	RS05130	-0.711569	no-diff	0.130068	-5.47074	4.48156e-08	1.41758e-07	1237.88	2026.6	-0.709863	no-diff	6.53544	0.00169721	0.00412921	WP_073204586.1	histidine phosphatase family protein
1077	RS15850	-0.78893	no-diff	0.189119	-4.1716	3.02473e-05	7.34081e-05	1233.27	2131.16	-0.792265	no-diff	6.5825	0.00152609	0.00374581	WP_044332465.1	alpha/beta hydrolase
1078	RS18235	-0.588358	no-diff	0.133985	-4.39123	1.12712e-05	2.86941e-05	1227.02	1845.21	-0.586745	no-diff	6.44814	0.00962393	0.019808	WP_034622539.1	VWA domain-containing protein
1079	RS06495	1.87864	Up	0.197636	9.5056	1.98895e-21	1.77914e-20	1222.97	332.415	1.87408	Up	5.47352	1.10564e-15	2.74528e-14	WP_024424669.1	methylated-DNA--[protein]-cysteine S-methyltransferase
1080	RS16120	1.21016	Up	0.140099	8.63786	5.72762e-18	3.87641e-17	1220.88	527.976	1.21235	Up	5.63956	2.15744e-09	1.49865e-08	WP_073207263.1	sporulation protein
1081	RS07355	1.19892	Up	0.177366	6.75958	1.38395e-11	5.85402e-11	1220.66	531.537	1.1973	Up	5.6437	4.43553e-08	2.36719e-07	WP_024424256.1	cell division protein FtsQ/DivIB
1082	RS01020	-2.33021	Down	0.207737	-11.2171	3.35954e-29	5.02112e-28	1216.56	6118.32	-2.32294	Down	7.69754	4.21058e-17	1.31618e-15	WP_073203517.1	PTS transporter subunit EIIC
1083	RS11125	-0.565412	no-diff	0.0915455	-6.17629	6.56255e-10	2.45719e-09	1214.21	1795.87	-0.567462	no-diff	6.42156	0.0106682	0.021778	WP_041109616.1	tryptophan synthase subunit alpha
1084	RS18025	-1.32398	Down	0.106519	-12.4295	1.8087e-35	3.86179e-34	1207.82	3023.67	-1.323	Down	6.90946	5.06635e-09	3.20747e-08	WP_024423679.1	ribose ABC transporter substrate-binding protein RbsB
1085	RS04975	1.50648	Up	0.182262	8.26544	1.39186e-16	8.40503e-16	1202.4	423.164	1.5075	Up	5.53555	9.51193e-12	1.00913e-10	WP_072368131.1	hypothetical protein
1086	RS14605	0.511685	no-diff	0.192866	2.65306	0.00797648	0.0140253	1201.16	842.78	0.518281	no-diff	5.86076	0.0247199	0.0461324	WP_024424812.1	RDD family protein
1087	RS10495	-1.58477	Down	0.152268	-10.4077	2.2861e-25	2.67981e-24	1197.56	3592.8	-1.58669	Down	7.09022	3.90304e-10	2.99661e-09	WP_024422691.1	hypothetical protein
1088	RS01620	2.01291	Up	0.269456	7.47027	8.00319e-14	4.00383e-13	1194.19	295.89	2.00717	Up	5.41324	8.79202e-13	1.17484e-11	WP_073203670.1	cysteine protease StiP family protein
1089	RS16465	-0.918518	no-diff	0.110158	-8.33819	7.54381e-17	4.65743e-16	1193.24	2255.46	-0.917459	no-diff	6.61454	4.24399e-05	0.000138294	WP_024423404.1	hypothetical protein
1090	RS07250	-1.06654	Down	0.152831	-6.97856	2.98228e-12	1.32558e-11	1191.85	2495.96	-1.06285	Down	6.70916	5.0606e-06	1.91124e-05	WP_024424271.1	PDZ domain-containing protein
1091	RS16050	0.689845	no-diff	0.151792	4.54467	5.50204e-06	1.43117e-05	1191.09	737.918	0.683489	no-diff	5.78322	0.00235718	0.0055423	WP_024423333.1	AI-2E family transporter
1092	RS06110	0.485983	no-diff	0.104184	4.66468	3.09097e-06	8.27412e-06	1190.79	849.99	0.482592	no-diff	5.86285	0.0234553	0.0440542	WP_024424958.1	ASCH domain-containing protein
1093	RS17930	-1.33712	Down	0.089215	-14.9876	8.8436e-51	4.80636e-49	1190.68	3007.71	-1.33879	Down	6.90014	3.20154e-09	2.13091e-08	WP_024423661.1	spore germination protein
1094	RS03310	2.68332	Up	0.20139	13.324	1.67952e-40	4.56397e-39	1188.75	185.021	2.6766	Up	5.29744	1.48234e-28	1.62746e-26	WP_073204155.1	hypothetical protein
1095	RS16980	-1.4493	Down	0.0835652	-17.3433	2.217e-67	2.94532e-65	1179.76	3220.48	-1.45066	Down	6.96791	2.4291e-10	1.95053e-09	WP_024423491.1	NAAT family transporter
1096	RS10175	-1.92835	Down	0.177439	-10.8676	1.64415e-27	2.23392e-26	1178.34	4485.02	-1.92253	Down	7.32571	3.79862e-13	5.61137e-12	WP_025093154.1	pectinesterase
1097	RS12465	-0.956293	no-diff	0.128946	-7.41626	1.20478e-13	5.95256e-13	1178.08	2286.02	-0.95387	no-diff	6.62022	2.42322e-05	8.1731e-05	WP_003217288.1	YqzL family protein
1098	RS03565	-1.79405	Down	0.190191	-9.43285	3.99079e-21	3.46609e-20	1175.19	4075.86	-1.78833	Down	7.21685	1.12593e-11	1.16512e-10	WP_039177063.1	hypothetical protein
1099	RS04545	-1.06161	Down	0.143443	-7.40094	1.35225e-13	6.64453e-13	1173.91	2450.21	-1.05787	Down	6.68418	4.10467e-06	1.57263e-05	WP_024425322.1	flavodoxin family protein
1100	RS17995	-1.39474	Down	0.119524	-11.6691	1.83354e-31	3.20826e-30	1171.13	3079.5	-1.39315	Down	6.91542	9.22237e-10	6.65722e-09	WP_025093922.1	Ger(x)C family spore germination protein
1101	RS20245	2.18711	Up	0.271399	8.05867	7.71295e-16	4.43371e-15	1167.57	256.235	2.17853	Up	5.34796	1.74079e-14	3.33033e-13	WP_008360890.1	sporulation initiation inhibitor protein Soj
1102	RS17780	1.3973	Up	0.194321	7.19068	6.44672e-13	2.99151e-12	1166.76	442.637	1.38946	Up	5.52371	3.65328e-09	2.41323e-08	WP_024423638.1	N-acetylmuramoyl-L-alanine amidase
1103	RS10480	-1.62074	Down	0.151871	-10.6718	1.37875e-26	1.7414e-25	1165.55	3584.51	-1.61673	Down	7.07349	6.89209e-11	6.09324e-10	WP_024428332.1	MoxR family ATPase
1104	RS17505	1.52695	Up	0.191005	7.99431	1.30299e-15	7.3836e-15	1163.92	403.717	1.52428	Up	5.48449	2.2183e-11	2.16331e-10	WP_073207562.1	response regulator transcription factor
1105	RS09525	0.810289	no-diff	0.226965	3.57011	0.000356827	0.000762777	1158.8	660.56	0.806195	no-diff	5.69811	0.00125525	0.00312784	WP_073205715.1	STAS domain-containing protein
1106	RS19445	0.810791	no-diff	0.0968996	8.36733	5.89385e-17	3.68314e-16	1157.85	660.103	0.809707	no-diff	5.69578	4.2979e-05	0.000139842	WP_024423930.1	DUF1304 domain-containing protein
1107	RS19245	0.492741	no-diff	0.150947	3.26433	0.00109724	0.0022186	1157.23	822.029	0.490534	no-diff	5.81801	0.0260342	0.0482763	WP_073207947.1	bifunctional diaminohydroxyphosphoribosylaminopyrimidine deaminase/5-amino-6-(5-phosphoribosylamino)uracil reductase RibD
1108	RS17545	1.59982	Up	0.187127	8.54938	1.23749e-17	8.1597e-17	1140.24	375.96	1.59093	Up	5.43853	1.15339e-11	1.18765e-10	WP_007500014.1	hypothetical protein
1109	RS11895	-0.616754	no-diff	0.237567	-2.59613	0.00942809	0.016342	1139.6	1747.59	-0.606511	no-diff	6.35322	0.0176119	0.0341792	WP_003215658.1	Glu/Leu/Phe/Val dehydrogenase
1110	RS06545	1.0863	Up	0.158425	6.85687	7.03875e-12	3.05296e-11	1137.63	535.755	1.08754	Up	5.57627	2.21121e-07	1.02536e-06	WP_024424678.1	MarR family transcriptional regulator
1111	RS02255	-1.27526	Down	0.198686	-6.41848	1.37639e-10	5.41351e-10	1137.35	2753.35	-1.27903	Down	6.79187	7.10072e-07	3.03907e-06	WP_024425561.1	SDR family oxidoreductase
1112	RS17500	1.56706	Up	0.251092	6.241	4.34786e-10	1.64686e-09	1135.67	383.079	1.5605	Up	5.43968	4.60133e-09	2.95583e-08	WP_039181725.1	surface antigen
1113	RS15130	-1.20309	Down	0.131772	-9.13012	6.84239e-20	5.43001e-19	1134.75	2612.51	-1.20772	Down	6.73812	3.28414e-07	1.4855e-06	WP_073207099.1	S9 family peptidase
1114	RS08285	-0.81259	no-diff	0.109515	-7.41987	1.17235e-13	5.8003e-13	1131.05	1985.4	-0.815401	no-diff	6.47177	0.000337645	0.000935203	WP_024424109.1	TIGR00282 family metallophosphoesterase
1115	RS10410	-0.516363	no-diff	0.112415	-4.59336	4.36168e-06	1.1445e-05	1129.2	1614.46	-0.521057	no-diff	6.28885	0.0188735	0.0362457	WP_073205950.1	DNA helicase RecQ
1116	RS07150	0.859229	no-diff	0.128021	6.71163	1.92463e-11	8.08389e-11	1125.1	619.715	0.854446	no-diff	5.63873	3.65781e-05	0.000120019	WP_073208304.1	deoxyribodipyrimidine photo-lyase
1117	RS07705	0.636972	no-diff	0.213249	2.98698	0.00281744	0.00536991	1122.21	721.372	0.633149	no-diff	5.71682	0.00832608	0.0174548	WP_024424199.1	transcription factor FapR
1118	RS06805	1.80768	Up	0.521689	3.46506	0.000530113	0.001112	1121.58	320.291	1.78961	Up	5.36786	5.28881e-07	2.31163e-06	WP_024426866.1	flavodoxin
1119	RS13115	-0.681753	no-diff	0.120948	-5.63676	1.73283e-08	5.70768e-08	1121.05	1797.91	-0.680043	no-diff	6.37399	0.00189729	0.00458098	WP_024423127.1	tRNA threonylcarbamoyladenosine dehydratase
1120	RS10840	-1.03071	Down	0.0831108	-12.4016	2.56166e-35	5.31137e-34	1119.03	2285.31	-1.03149	Down	6.59768	3.77811e-06	1.46805e-05	WP_073206022.1	5'-3' exonuclease
1121	RS05025	-0.540228	no-diff	0.139005	-3.88639	0.000101745	0.000230694	1118.06	1625.05	-0.543099	no-diff	6.28787	0.0166089	0.0324847	WP_073204565.1	ABC transporter ATP-binding protein
1122	RS06750	0.69837	no-diff	0.176229	3.96285	7.40595e-05	0.000171821	1117.58	688.572	0.690421	no-diff	5.68903	0.0023837	0.00559714	WP_034623332.1	L,D-transpeptidase family protein
1123	RS09600	-0.738414	no-diff	0.261696	-2.82165	0.0047778	0.00876657	1116.85	1863.69	-0.738028	no-diff	6.4052	0.00842612	0.0176224	WP_003211331.1	small acid-soluble spore protein P
1124	RS03560	-1.7953	Down	0.106861	-16.8003	2.42807e-63	2.56161e-61	1115.43	3871.53	-1.79517	Down	7.14688	2.61005e-13	3.95576e-12	WP_133744848.1	hypothetical protein
1125	RS10270	0.467345	no-diff	0.110092	4.24504	2.18558e-05	5.3881e-05	1115.1	806.041	0.463687	no-diff	5.77636	0.0274508	0.0505551	WP_044333012.1	molybdopterin oxidoreductase family protein
1126	RS05210	1.00692	Up	0.1747	5.7637	8.22914e-09	2.79791e-08	1108.94	551.731	1.00838	Up	5.56508	3.09954e-06	1.23313e-05	WP_073204603.1	M56 family metallopeptidase
1127	RS00415	-1.29509	Down	0.161684	-8.01001	1.14698e-15	6.53048e-15	1107.42	2717.82	-1.29051	Down	6.76133	5.32276e-08	2.81495e-07	WP_081372118.1	serine/threonine protein kinase
1128	RS16310	1.30797	Up	0.158787	8.23729	1.76158e-16	1.05665e-15	1107.34	447.084	1.30621	Up	5.47175	6.67256e-10	4.89741e-09	WP_073207303.1	alanine--glyoxylate aminotransferase family protein
1129	RS11705	-0.831368	no-diff	0.121707	-6.83091	8.43753e-12	3.62027e-11	1103.54	1963.7	-0.834521	no-diff	6.44839	0.000270227	0.000764806	WP_024428040.1	pyrroline-5-carboxylate reductase
1130	RS10140	1.23527	Up	0.130032	9.49977	2.1036e-21	1.87702e-20	1101.03	467.405	1.23288	Up	5.4851	1.25095e-09	8.91968e-09	WP_025093161.1	uroporphyrinogen-III synthase
1131	RS00360	-0.845351	no-diff	0.109736	-7.70351	1.32378e-14	6.98296e-14	1100.38	1976.31	-0.844334	no-diff	6.45051	0.000161414	0.000477289	WP_073208228.1	polysaccharide biosynthesis protein
1132	RS18895	0.688219	no-diff	0.246692	2.78979	0.00527415	0.00956923	1099.59	682.224	0.686471	no-diff	5.66703	0.00703537	0.014964	WP_073207846.1	FtsW/RodA/SpoVE family cell cycle protein
1133	RS18935	0.468743	no-diff	0.107975	4.34122	1.41695e-05	3.56924e-05	1096.5	792.471	0.469529	no-diff	5.74942	0.0204348	0.0389027	WP_044331076.1	UDP-glucose 4-epimerase GalE
1134	RS01810	-1.1641	Down	0.148664	-7.83043	4.86206e-15	2.65049e-14	1095.13	2454.62	-1.16448	Down	6.65703	7.00964e-07	3.00376e-06	WP_024424319.1	hypothetical protein
1135	RS17070	-1.06452	Down	0.137103	-7.76441	8.20242e-15	4.39135e-14	1094.73	2289.87	-1.06164	Down	6.5864	3.52545e-06	1.3806e-05	WP_024423507.1	FadR family transcriptional regulator
1136	RS13130	-0.530186	no-diff	0.130293	-4.06919	4.71761e-05	0.000111844	1094.63	1580.96	-0.527747	no-diff	6.24821	0.0156546	0.0308076	WP_024423129.1	histidine--tRNA ligase
1137	RS16610	0.449946	no-diff	0.112197	4.01033	6.06342e-05	0.000141598	1090.08	797.755	0.449987	no-diff	5.74918	0.0276429	0.0508286	WP_024423426.1	DUF4097 domain-containing protein
1138	RS00115	-1.00738	Down	0.0997387	-10.1001	5.51581e-24	5.87099e-23	1086.29	2182.5	-1.00846	Down	6.53893	6.85796e-06	2.54017e-05	WP_003218104.1	deoxynucleoside kinase
1139	RS01855	-1.44784	Down	0.158278	-9.14742	5.83079e-20	4.67898e-19	1085.39	2961.35	-1.44389	Down	6.84325	7.62322e-10	5.54863e-09	WP_034624002.1	MBL fold metallo-hydrolase
1140	RS18000	-1.583	Down	0.117237	-13.5025	1.51068e-41	4.47837e-40	1082.73	3242.03	-1.58534	Down	6.94386	9.33835e-12	9.93726e-11	WP_073207665.1	LacI family transcriptional regulator
1141	RS06070	-1.40736	Down	0.110911	-12.6892	6.79154e-37	1.55167e-35	1082.45	2869.8	-1.41116	Down	6.81471	1.7065e-09	1.2021e-08	WP_073204844.1	DUF5412 domain-containing protein
1142	RS10730	1.31936	Up	0.16933	7.79167	6.61317e-15	3.55644e-14	1082.28	433.426	1.316	Up	5.43621	1.65174e-09	1.16587e-08	WP_073205993.1	type 3 dihydrofolate reductase
1143	RS02520	0.905425	no-diff	0.0977729	9.26049	2.03493e-20	1.68965e-19	1076.46	574.764	0.903965	no-diff	5.55782	3.31118e-06	1.30546e-05	WP_073203956.1	anti-sigma regulatory factor
1144	RS00345	-1.3632	Down	0.137396	-9.92174	3.34871e-23	3.38361e-22	1076.35	2767.63	-1.36684	Down	6.77486	1.051e-08	6.27911e-08	WP_003217967.1	anti-sigma-F factor Fin family protein
1145	RS15010	0.562001	no-diff	0.100728	5.57939	2.41368e-08	7.77187e-08	1075.78	728.631	0.559318	no-diff	5.68552	0.00478045	0.0105326	WP_073207075.1	extracellular solute-binding protein
1146	RS15925	2.28849	Up	0.510792	4.48027	7.45482e-06	1.92516e-05	1075.33	220.076	2.2829	Up	5.21133	8.49426e-11	7.37926e-10	WP_024423310.1	ABC transporter permease
1147	RS15985	0.772705	no-diff	0.19236	4.01697	5.89518e-05	0.000137849	1072.27	627.241	0.765422	no-diff	5.60121	0.00101376	0.00259063	WP_024423322.1	response regulator transcription factor
1148	RS19045	1.54525	Up	0.184447	8.37772	5.39607e-17	3.37796e-16	1071.37	366.799	1.53812	Up	5.36185	1.66198e-11	1.65301e-10	WP_024423859.1	GTP pyrophosphokinase family protein
1149	RS15300	-1.12744	Down	0.16329	-6.90449	5.03853e-12	2.20137e-11	1069.23	2336.47	-1.12746	Down	6.59733	2.3275e-06	9.43124e-06	WP_024424942.1	tryptophan-rich sensory protein
1150	RS00155	0.846512	no-diff	0.189669	4.46311	8.0779e-06	2.08306e-05	1064.36	591.918	0.850583	no-diff	5.5602	0.000109895	0.00033485	WP_003218094.1	recombination protein RecR
1151	RS19630	-0.829634	no-diff	0.177173	-4.68261	2.83244e-06	7.62189e-06	1063.44	1890.35	-0.824268	no-diff	6.38872	0.000418824	0.00114021	WP_073208039.1	beta-galactosidase
1152	RS03805	-1.07866	Down	0.156941	-6.87299	6.28681e-12	2.74007e-11	1062.92	2245.25	-1.07504	Down	6.55259	3.69471e-06	1.44205e-05	WP_073204280.1	PTS system trehalose-specific EIIBC component
1153	RS12760	-0.874814	no-diff	0.103876	-8.4217	3.71046e-17	2.34321e-16	1059.16	1941.85	-0.878153	no-diff	6.4174	9.34349e-05	0.000288716	WP_073206394.1	hypothetical protein
1154	RS16025	0.798737	no-diff	0.162847	4.90481	9.35156e-07	2.64335e-06	1057.07	607.526	0.799944	no-diff	5.56829	0.000150667	0.00044778	WP_024425949.1	cysteine hydrolase
1155	RS16840	1.35728	Up	0.29849	4.54717	5.43734e-06	1.41536e-05	1054.29	411.419	1.35647	Up	5.38662	3.29247e-06	1.29954e-05	WP_044331364.1	TetR/AcrR family transcriptional regulator
1156	RS16090	1.72447	Up	0.329268	5.23728	1.62961e-07	4.92869e-07	1053.35	318.618	1.71644	Up	5.29365	9.59945e-08	4.76029e-07	WP_025094177.1	type VII secretion protein EssB
1157	RS16190	0.660063	no-diff	0.216327	3.05123	0.00227906	0.00440601	1052.65	665.944	0.658356	no-diff	5.61482	0.00550804	0.0120072	WP_024423356.1	NAD(P)/FAD-dependent oxidoreductase
1158	RS18910	0.689641	no-diff	0.188246	3.66351	0.000248785	0.000542158	1051.58	651.83	0.690091	no-diff	5.60135	0.00187902	0.00454584	WP_024423834.1	cytochrome aa3 quinol oxidase subunit III
1159	RS00120	-1.04447	Down	0.101395	-10.301	6.97486e-25	7.81838e-24	1051.35	2167.59	-1.04365	Down	6.51578	3.96817e-06	1.53002e-05	WP_024425759.1	deoxynucleoside kinase
1160	RS01485	1.02228	Up	0.128715	7.94214	1.98719e-15	1.10603e-14	1050.94	517.297	1.01867	Up	5.48527	6.3348e-07	2.73467e-06	WP_024424378.1	alpha/beta hydrolase
1161	RS02470	1.14127	Up	0.237698	4.80133	1.57618e-06	4.3524e-06	1050.29	476.362	1.14412	Up	5.44448	3.41147e-06	1.34046e-05	WP_024425383.1	PH domain-containing protein
1162	RS11745	-0.472449	no-diff	0.0865815	-5.45669	4.85082e-08	1.52765e-07	1049.93	1455.88	-0.473177	no-diff	6.15638	0.0289954	0.0529817	WP_024422902.1	GntR family transcriptional regulator
1163	RS15730	0.493181	no-diff	0.123933	3.97942	6.90839e-05	0.000160495	1049.68	745.178	0.489006	no-diff	5.67867	0.0180037	0.034747	WP_073207206.1	hypothetical protein
1164	RS04985	0.440236	no-diff	0.110016	4.00156	6.29259e-05	0.000146664	1048.67	773.087	0.441573	no-diff	5.6977	0.0266214	0.0492868	WP_044333717.1	YhaI family protein
1165	RS13160	-0.519355	no-diff	0.157721	-3.29288	0.000991684	0.00201882	1046.43	1500.12	-0.521588	no-diff	6.18014	0.0235288	0.0441686	WP_024423135.1	DUF1049 domain-containing protein
1166	RS19335	0.610142	no-diff	0.192049	3.17702	0.00148799	0.00294886	1046.28	685.126	0.606818	no-diff	5.6263	0.00730118	0.0154918	WP_073207967.1	hypothetical protein
1167	RS12990	0.724691	no-diff	0.125303	5.78353	7.31488e-09	2.50128e-08	1044.6	632.23	0.727083	no-diff	5.57816	0.000243209	0.000693949	WP_024423107.1	U32 family peptidase
1168	RS11110	0.52083	no-diff	0.131468	3.96164	7.44374e-05	0.000172485	1044.31	727.53	0.519887	no-diff	5.65796	0.00936153	0.019302	WP_073206090.1	3-phosphoshikimate 1-carboxyvinyltransferase
1169	RS02155	0.503194	no-diff	0.108768	4.62631	3.72232e-06	9.86113e-06	1039.9	733.142	0.50123	no-diff	5.66013	0.0109419	0.0222461	WP_073203833.1	methyl-accepting chemotaxis protein
1170	RS06270	-0.536329	no-diff	0.205799	-2.60608	0.00915841	0.0159182	1038.72	1506.77	-0.537908	no-diff	6.17921	0.0302003	0.0549254	WP_073204903.1	hypothetical protein
1171	RS11170	0.438325	no-diff	0.111752	3.92231	8.77056e-05	0.000201648	1038.27	765.764	0.437284	no-diff	5.68443	0.0287329	0.052612	WP_073206108.1	protein-glutamate O-methyltransferase CheR
1172	RS04870	-0.895992	no-diff	0.182649	-4.90553	9.31742e-07	2.63577e-06	1035.11	1926.46	-0.889801	no-diff	6.3916	0.000158759	0.000470234	WP_073204534.1	YheE family protein
1173	RS02000	1.48856	Up	0.182742	8.14568	3.77148e-16	2.21051e-15	1034.88	368.51	1.47823	Up	5.32803	1.58616e-10	1.30662e-09	WP_073203775.1	mannonate dehydratase
1174	RS12060	-1.87605	Down	0.172882	-10.8516	1.9599e-27	2.63302e-26	1034.47	3797.76	-1.87207	Down	7.09794	3.85377e-13	5.65154e-12	WP_073206260.1	hypothetical protein
1175	RS03490	0.726659	no-diff	0.0995582	7.29884	2.90261e-13	1.38086e-12	1033.67	624.693	0.727138	no-diff	5.56302	0.000172051	0.000504904	WP_024426664.1	hypothetical protein
1176	RS01555	0.572888	no-diff	0.133187	4.30138	1.69738e-05	4.24286e-05	1032.41	694.12	0.576647	no-diff	5.61959	0.00364883	0.00820986	WP_073203661.1	ABC transporter permease
1177	RS17455	-1.17015	Down	0.237152	-4.93417	8.04939e-07	2.29152e-06	1031.95	2322.78	-1.16598	Down	6.57245	1.3244e-05	4.63673e-05	WP_024427655.1	hypothetical protein
1178	RS17560	1.11589	Up	0.251425	4.43825	9.06922e-06	2.33032e-05	1031.04	475.476	1.10719	Up	5.42859	2.92324e-05	9.75621e-05	WP_073207574.1	peptidoglycan DD-metalloendopeptidase family protein
1179	RS11375	0.714875	no-diff	0.162954	4.38698	1.14935e-05	2.91772e-05	1030.66	627.494	0.708128	no-diff	5.56583	0.00122064	0.00305466	WP_024422837.1	RNA polymerase sigma factor SigX
1180	RS18770	-0.893081	no-diff	0.290371	-3.07566	0.00210037	0.00408348	1028.61	1910.51	-0.902043	no-diff	6.39129	0.00302885	0.00694889	WP_024423812.1	glycosyltransferase family 2 protein
1181	RS20075	2.99508	Up	0.642914	4.65859	3.18376e-06	8.5098e-06	1027.74	128.896	2.99114	Up	5.04905	2.89523e-12	3.42439e-11	WP_073208166.1	2,3-dihydro-2,3-dihydroxybenzoate dehydrogenase
1182	RS00575	-0.723386	no-diff	0.2132	-3.39298	0.000691359	0.00143264	1023.77	1690.52	-0.72898	no-diff	6.27427	0.00447816	0.00991654	WP_003217184.1	CtsR family transcriptional regulator
1183	RS15930	1.6935	Up	0.339801	4.9838	6.23488e-07	1.79924e-06	1020.42	315.35	1.68349	Up	5.25602	3.06511e-07	1.39908e-06	WP_041088483.1	ABC transporter permease
1184	RS15290	0.680057	no-diff	0.218843	3.10752	0.00188666	0.00369603	1018.68	635.5	0.675689	no-diff	5.56158	0.00526811	0.0115201	WP_073207138.1	1,4-dihydroxy-2-naphthoate polyprenyltransferase
1185	RS02285	0.748241	no-diff	0.243129	3.07755	0.00208709	0.00405987	1015.53	604.422	0.748119	no-diff	5.52947	0.00288177	0.00663754	WP_073203880.1	DUF3817 domain-containing protein
1186	RS20125	0.802925	no-diff	0.138583	5.79381	6.88079e-09	2.35734e-08	1013.97	580.908	0.801407	no-diff	5.50758	8.00921e-05	0.000249025	WP_073208188.1	MFS transporter
1187	RS09590	0.797996	no-diff	0.138317	5.76935	7.95788e-09	2.71082e-08	1013.9	583.379	0.798394	no-diff	5.50917	7.21544e-05	0.000225547	WP_024427086.1	DUF2621 domain-containing protein
1188	RS16575	-1.31132	Down	0.149917	-8.74701	2.19084e-18	1.54392e-17	1012.26	2512.45	-1.3084	Down	6.64405	1.92463e-08	1.09385e-07	WP_073207371.1	spore germination protein
1189	RS15170	-0.571064	no-diff	0.092428	-6.17847	6.4724e-10	2.42597e-09	1006.94	1495.73	-0.572375	no-diff	6.15468	0.00859529	0.0179333	WP_073207117.1	nucleoside triphosphatase YtkD
1190	RS11615	0.693838	no-diff	0.0959122	7.2341	4.68638e-13	2.20315e-12	1006.84	622.084	0.693464	no-diff	5.53788	0.000349583	0.000964452	WP_024422878.1	NUDIX hydrolase
1191	RS05080	-0.51466	no-diff	0.09675	-5.31948	1.04062e-07	3.19034e-07	1000.92	1429.59	-0.517082	no-diff	6.1135	0.0179477	0.0346846	WP_024425468.1	YhgE/Pip domain-containing protein
1192	RS01510	0.761991	no-diff	0.224268	3.39768	0.000679605	0.00141052	1000.32	589.688	0.761441	no-diff	5.50292	0.00150408	0.00369528	WP_073203650.1	sec-c motif domain protein
1193	RS19405	1.59772	Up	0.150324	10.6285	2.19573e-26	2.68809e-25	997.87	329.336	1.59124	Up	5.24627	5.82994e-14	1.02053e-12	WP_073207991.1	DUF1963 domain-containing protein
1194	RS20170	-1.58639	Down	0.238254	-6.65838	2.76865e-11	1.14546e-10	997.237	2995.34	-1.58168	Down	6.8227	4.70279e-09	3.01547e-08	WP_034283654.1	NAD(P)H:quinone oxidoreductase
1195	RS17155	1.52403	Up	0.160811	9.47715	2.61332e-21	2.30886e-20	994.419	346.021	1.52561	Up	5.25874	1.05229e-13	1.746e-12	WP_073207494.1	glycosyltransferase
1196	RS03775	-1.24125	Down	0.23068	-5.38085	7.41337e-08	2.30032e-07	993.037	2348.1	-1.24394	Down	6.57116	4.24597e-06	1.6193e-05	WP_073204271.1	YjgB family protein
1197	RS14715	0.827295	no-diff	0.105871	7.81418	5.53205e-15	3.00203e-14	992.868	559.586	0.825691	no-diff	5.46894	2.41586e-05	8.16e-05	WP_024426169.1	forespore capture DNA-binding protein RefZ
1198	RS09805	1.50411	Up	0.199806	7.52789	5.15687e-14	2.61637e-13	990.911	349.315	1.50526	Up	5.25811	1.58148e-11	1.58193e-10	WP_073205792.1	pentapeptide repeat-containing protein
1199	RS05000	-2.27064	Down	0.187671	-12.099	1.06856e-33	2.028e-32	985.618	4756.52	-2.26516	Down	7.34539	5.93658e-17	1.82316e-15	WP_024425454.1	hypothetical protein
1200	RS00640	-0.700451	no-diff	0.103532	-6.76554	1.32817e-11	5.62473e-11	985.11	1600.83	-0.700139	no-diff	6.2001	0.001157	0.00291204	WP_073203490.1	23S rRNA (guanosine(2251)-2'-O)-methyltransferase RlmB
1201	RS19655	0.894871	no-diff	0.143127	6.25228	4.04513e-10	1.53706e-09	984.205	528.839	0.888429	no-diff	5.43432	2.37736e-05	8.04169e-05	WP_024423969.1	alkylphosphonate utilization protein
1202	RS02300	0.495854	no-diff	0.133632	3.7106	0.000206766	0.000453898	982.436	696.262	0.494464	no-diff	5.58116	0.0153366	0.0302668	WP_073203884.1	DMT family transporter
1203	RS07600	-0.560406	no-diff	0.170478	-3.28727	0.00101165	0.0020548	980.949	1445.87	-0.563256	no-diff	6.11129	0.0173449	0.0336824	WP_008344898.1	extracellular matrix/biofilm regulator RemA
1204	RS05305	1.04905	Up	0.218573	4.79956	1.59012e-06	4.38752e-06	980.533	473.753	1.04879	Up	5.37443	8.83641e-06	3.20916e-05	WP_024426524.1	YisL family protein
1205	RS09840	-1.07212	Down	0.164709	-6.50919	7.55553e-11	3.02474e-10	979.313	2058.05	-1.07366	Down	6.43363	7.50592e-06	2.76904e-05	WP_073205807.1	PRD domain-containing protein
1206	RS09460	-1.22605	Down	0.186305	-6.58089	4.67646e-11	1.90619e-10	979.199	2291.06	-1.2207	Down	6.53501	5.10077e-07	2.24063e-06	WP_024425113.1	Ku protein
1207	RS03750	-1.71001	Down	0.225302	-7.58986	3.2026e-14	1.65291e-13	977.944	3199.87	-1.70155	Down	6.88499	5.45795e-11	4.89956e-10	WP_042968202.1	PTS transporter subunit EIIC
1208	RS01970	-0.820235	no-diff	0.200018	-4.10081	4.11711e-05	9.84538e-05	975.429	1722.78	-0.818951	no-diff	6.26083	0.000784371	0.00204282	WP_024424287.1	amino acid ABC transporter ATP-binding protein
1209	RS04020	0.552796	no-diff	0.122202	4.5236	6.07956e-06	1.57568e-05	974.083	663.588	0.550672	no-diff	5.54587	0.00606896	0.0130915	WP_073204361.1	leucine-rich repeat domain-containing protein
1210	RS17745	-0.780252	no-diff	0.0855716	-9.11813	7.64344e-20	6.01251e-19	971.425	1667.85	-0.780878	no-diff	6.23084	0.000288429	0.000812381	WP_073207603.1	O-antigen ligase family protein
1211	RS15125	-0.787708	no-diff	0.103834	-7.58626	3.29284e-14	1.68976e-13	969.56	1673.43	-0.791014	no-diff	6.23443	0.000325892	0.000907674	WP_025092385.1	DUF2584 domain-containing protein
1212	RS09635	-0.911485	no-diff	0.14942	-6.10014	1.05978e-09	3.89892e-09	968.494	1821.06	-0.909302	no-diff	6.30828	5.43796e-05	0.000174025	WP_024425143.1	acyl-CoA thioesterase
1213	RS14300	0.770235	no-diff	0.133566	5.76669	8.08412e-09	2.75121e-08	962.361	564.02	0.771036	no-diff	5.4443	0.000119569	0.000360562	WP_034624184.1	phenylalanine--tRNA ligase subunit alpha
1214	RS13760	0.631678	no-diff	0.192072	3.28876	0.00100631	0.00204512	961.504	620.639	0.637093	no-diff	5.49323	0.00340941	0.00773078	WP_007501584.1	acetolactate synthase small subunit
1215	RS10845	0.538944	no-diff	0.136901	3.93673	8.25994e-05	0.000190414	960.362	660.598	0.536945	no-diff	5.53095	0.00845052	0.0176628	WP_024422753.1	YpbS family protein
1216	RS18355	0.819665	no-diff	0.22036	3.71966	0.000199492	0.000439004	956.95	542.369	0.819793	no-diff	5.41826	0.000560803	0.0014999	WP_024423739.1	hypothetical protein
1217	RS05050	-1.24897	Down	0.146533	-8.52345	1.54873e-17	1.01374e-16	953.841	2266.42	-1.24602	Down	6.51388	8.55926e-08	4.29928e-07	WP_024426559.1	antibiotic biosynthesis monooxygenase
1218	RS14370	1.45124	Up	0.296666	4.89182	9.99066e-07	2.8063e-06	950.82	347.555	1.44504	Up	5.21421	8.14592e-07	3.46103e-06	WP_024426132.1	HAD family hydrolase
1219	RS07285	-1.49853	Down	0.10106	-14.828	9.64961e-50	4.80738e-48	947.941	2678.46	-1.4991	Down	6.68805	4.31813e-11	3.98886e-10	WP_073205078.1	2-dehydropantoate 2-reductase
1220	RS11880	-0.5703	no-diff	0.221692	-2.57249	0.0100968	0.0174206	947.312	1406.7	-0.560338	no-diff	6.05958	0.0229789	0.0432988	WP_024422926.1	thiamine pyrophosphate-dependent dehydrogenase E1 component subunit alpha
1221	RS16645	0.46215	no-diff	0.107702	4.29101	1.77861e-05	4.43355e-05	947.242	687.798	0.462382	no-diff	5.54245	0.0171855	0.0334629	WP_073207391.1	sigma-54-dependent Fis family transcriptional regulator
1222	RS11890	-0.796064	no-diff	0.240914	-3.30434	0.000951993	0.00194354	945.792	1642.31	-0.784896	no-diff	6.19486	0.00228803	0.00540876	WP_029708028.1	butyrate kinase
1223	RS02680	0.813789	no-diff	0.247685	3.28557	0.00101775	0.00206603	945.36	537.694	0.815091	no-diff	5.40164	0.0011889	0.00298162	WP_073203997.1	multidrug efflux MFS transporter
1224	RS02295	0.61058	no-diff	0.129757	4.70557	2.53152e-06	6.83263e-06	944.969	618.423	0.60752	no-diff	5.47961	0.00266483	0.00618671	WP_073203882.1	AraC family transcriptional regulator
1225	RS10820	-0.870716	no-diff	0.108415	-8.03131	9.64377e-16	5.52591e-15	943.345	1725.1	-0.870729	no-diff	6.24546	6.03844e-05	0.000192187	WP_073206013.1	reverse transcriptase-like protein
1226	RS19255	0.557674	no-diff	0.091683	6.08264	1.18222e-09	4.32275e-09	940.815	638.921	0.557959	no-diff	5.49338	0.00350665	0.00793073	WP_073207953.1	polysaccharide deacetylase family protein
1227	RS03815	-0.685964	no-diff	0.152032	-4.51198	6.42254e-06	1.66097e-05	938.873	1510.42	-0.681115	no-diff	6.11971	0.0023527	0.00553548	WP_034623146.1	trehalose operon repressor
1228	RS17730	-0.938651	no-diff	0.104652	-8.9693	2.98393e-19	2.26287e-18	936.59	1795.32	-0.939251	no-diff	6.27998	1.62926e-05	5.64755e-05	WP_081372101.1	glycosyltransferase
1229	RS12015	-1.00182	Down	0.093021	-10.7698	4.78146e-27	6.23676e-26	936.27	1874.73	-1.00249	Down	6.3215	3.9381e-06	1.5201e-05	WP_024422950.1	stage III sporulation protein AE
1230	RS14525	-2.26755	Down	0.225036	-10.0764	7.02608e-24	7.36916e-23	934.802	4501.53	-2.25838	Down	7.26402	8.53607e-16	2.16556e-14	WP_003216400.1	hypothetical protein
1231	RS04470	0.875258	no-diff	0.10282	8.51249	1.70232e-17	1.11022e-16	930.18	506.832	0.872396	no-diff	5.35866	8.22808e-06	3.01955e-05	WP_073204446.1	hypothetical protein
1232	RS01585	-0.734073	no-diff	0.0983095	-7.46696	8.20683e-14	4.09428e-13	929.659	1546.3	-0.733982	no-diff	6.13777	0.000721231	0.00189141	WP_044333581.1	LLM class flavin-dependent oxidoreductase
1233	RS03735	-1.26613	Down	0.0837311	-15.1214	1.16988e-51	6.99391e-50	922.394	2217.47	-1.26706	Down	6.48097	1.51758e-08	8.82564e-08	WP_073204264.1	MOSC domain-containing protein
1234	RS04045	-1.15526	Down	0.12647	-9.1347	6.55876e-20	5.22806e-19	921.687	2053.18	-1.1567	Down	6.40315	3.77862e-07	1.68521e-06	WP_073204371.1	hypothetical protein
1235	RS09410	0.487858	no-diff	0.165601	2.94598	0.00321938	0.0060619	918.775	654.682	0.480991	no-diff	5.49019	0.0277453	0.0509901	WP_073205688.1	ribonuclease YeeF family protein
1236	RS02440	1.19837	Up	0.162658	7.36745	1.73929e-13	8.41948e-13	917.708	399.675	1.19519	Up	5.23404	9.82508e-09	5.92041e-08	WP_012008983.1	thioredoxin family protein
1237	RS14935	0.500388	no-diff	0.163878	3.05341	0.00226253	0.00438212	915.495	646.776	0.497037	no-diff	5.47831	0.0198998	0.0380083	WP_073207051.1	NAD(P)/FAD-dependent oxidoreductase
1238	RS06910	1.30358	Up	0.198044	6.5823	4.63225e-11	1.89031e-10	914.678	370.409	1.30301	Up	5.1977	5.43351e-09	3.42135e-08	WP_073205022.1	FtsX-like permease family protein
1239	RS12275	1.63757	Up	0.293272	5.58378	2.35348e-08	7.5985e-08	913.638	293.571	1.63617	Up	5.109	9.20505e-09	5.59495e-08	WP_024422990.1	hypothetical protein
1240	RS20185	0.549723	no-diff	0.132145	4.16001	3.18235e-05	7.70248e-05	912.437	623.122	0.544835	no-diff	5.45442	0.00817257	0.0171742	WP_073208207.1	ABC transporter permease/substrate-binding protein
1241	RS09455	-0.638905	no-diff	0.180023	-3.54902	0.000386664	0.000823123	909.559	1416.67	-0.640713	no-diff	6.04924	0.00669593	0.0143204	WP_073205699.1	DNA ligase D
1242	RS13675	0.51311	no-diff	0.176007	2.91529	0.00355363	0.0066252	908.103	636.336	0.517534	no-diff	5.45861	0.0143618	0.0284875	WP_029706177.1	porphobilinogen synthase
1243	RS03795	0.653875	no-diff	0.153318	4.26483	2.00055e-05	4.9592e-05	906.738	575.904	0.646274	no-diff	5.40515	0.00262651	0.0061099	WP_073204277.1	methyl-accepting chemotaxis protein
1244	RS03670	0.915765	no-diff	0.589905	1.55239	0.120568	0.167692	902.879	478.606	0.907747	no-diff	5.30474	0.0193826	0.0371828	WP_073204237.1	bifunctional diaminohydroxyphosphoribosylaminopyrimidine deaminase/5-amino-6-(5-phosphoribosylamino)uracil reductase RibD
1245	RS17570	0.880276	no-diff	0.155778	5.65085	1.59657e-08	5.27825e-08	899.658	488.361	0.876651	no-diff	5.3096	2.99578e-05	9.97928e-05	WP_024423601.1	cell division ATP-binding protein FtsE
1246	RS09605	-0.856847	no-diff	0.30439	-2.81497	0.00487822	0.00893219	896.716	1624.43	-0.85491	no-diff	6.1626	0.00504102	0.0110719	WP_034283440.1	small acid-soluble spore protein O
1247	RS00625	0.599835	no-diff	0.273819	2.19063	0.0284786	0.0451804	896.612	591.729	0.595498	no-diff	5.40929	0.0297847	0.0542258	WP_024425585.1	serine O-acetyltransferase
1248	RS03475	-0.634363	no-diff	0.179819	-3.52778	0.000419065	0.000889986	895.988	1390.52	-0.629902	no-diff	6.02032	0.00628775	0.0135218	WP_024424565.1	6-phospho-beta-glucosidase
1249	RS05195	-0.561636	no-diff	0.157682	-3.56182	0.000368298	0.000785425	894.448	1319.42	-0.562982	no-diff	5.9785	0.0130283	0.0259898	WP_024425493.1	signal peptidase I
1250	RS06890	1.58137	Up	0.112531	14.0528	7.40752e-45	2.68392e-43	888.818	296.637	1.57832	Up	5.08398	4.09283e-16	1.10223e-14	WP_024424734.1	hypothetical protein
1251	RS01445	0.758487	no-diff	0.153593	4.93829	7.88126e-07	2.24901e-06	886.114	523.378	0.750503	no-diff	5.33335	0.000470091	0.00126794	WP_145925699.1	amidase
1252	RS04775	1.10009	Up	0.120933	9.09669	9.31308e-20	7.26218e-19	884.169	412.079	1.09668	Up	5.21092	1.90731e-08	1.08577e-07	WP_024425286.1	1-acyl-sn-glycerol-3-phosphate acyltransferase
1253	RS12765	2.88698	Up	0.20728	13.9279	4.2851e-44	1.43651e-42	883.871	119.483	2.8853	Up	4.84575	1.46413e-36	2.69786e-34	WP_024427922.1	hypothetical protein
1254	RS16720	1.07126	Up	0.209802	5.10602	3.29013e-07	9.65768e-07	883.266	420.01	1.06161	Up	5.22135	8.52709e-06	3.10972e-05	WP_024423448.1	response regulator transcription factor
1255	RS11045	-0.88257	no-diff	0.154379	-5.71692	1.08472e-08	3.66029e-08	881.211	1623.86	-0.882293	no-diff	6.15436	0.000129882	0.000390313	WP_044333236.1	bacillithiol biosynthesis deacetylase BshB1
1256	RS19365	1.64673	Up	0.174164	9.45504	3.2289e-21	2.81802e-20	880.791	281.193	1.64655	Up	5.05379	4.56709e-15	9.80944e-14	WP_073207975.1	MurR/RpiR family transcriptional regulator
1257	RS12415	0.690095	no-diff	0.103763	6.65068	2.91746e-11	1.20287e-10	880.169	545.017	0.68797	no-diff	5.34672	0.000419183	0.0011403	WP_044332048.1	tRNA (adenine-N(1))-methyltransferase
1258	RS10315	1.79338	Up	0.116677	15.3705	2.58179e-53	1.62472e-51	874.308	251.865	1.78894	Up	5.01065	1.62776e-20	8.50563e-19	WP_024422662.1	hypothetical protein
1259	RS11155	0.681824	no-diff	0.0923601	7.38224	1.55653e-13	7.60663e-13	869.991	542.141	0.680781	no-diff	5.33239	0.000346201	0.000956391	WP_024422804.1	chorismate mutase
1260	RS11115	-0.788655	no-diff	0.103832	-7.59551	3.06573e-14	1.58455e-13	867.182	1497.46	-0.787484	no-diff	6.07105	0.00024734	0.000704586	WP_024422796.1	prephenate dehydrogenase
1261	RS12090	1.98027	Up	0.190301	10.4059	2.32935e-25	2.72162e-24	866.657	219.583	1.97964	Up	4.95824	6.35868e-20	3.13545e-18	WP_087978357.1	rhodanese-like domain-containing protein
1262	RS17090	1.00189	Up	0.163431	6.13035	8.76875e-10	3.24263e-09	866.112	432.21	0.999089	no-diff	5.21258	1.64778e-06	6.81095e-06	WP_034621460.1	nickel import ATP-binding protein NikE
1263	RS10160	-1.17259	Down	0.0981	-11.953	6.26082e-33	1.15761e-31	864.763	1948.08	-1.17247	Down	6.32193	7.93342e-08	4.01952e-07	WP_073205893.1	CatB-related O-acetyltransferase
1264	RS17720	0.453838	no-diff	0.130382	3.48084	0.00049984	0.00105157	862.11	628.888	0.451046	no-diff	5.4113	0.0261852	0.0485306	WP_024423626.1	LytR family transcriptional regulator
1265	RS20100	2.3904	Up	0.735075	3.25192	0.00114629	0.00231387	860.722	164.143	2.38341	Up	4.87571	3.71931e-07	1.66088e-06	WP_025093680.1	MbtH family protein
1266	RS12865	-1.16077	Down	0.1522	-7.62663	2.4097e-14	1.2527e-13	859.01	1920.71	-1.1565	Down	6.30111	2.59983e-07	1.19136e-06	WP_073206426.1	amino acid ABC transporter permease
1267	RS11520	-1.49329	Down	0.168293	-8.87315	7.11065e-19	5.24813e-18	852.821	2401.52	-1.49019	Down	6.52914	5.15961e-10	3.86805e-09	WP_024422860.1	stage V sporulation protein AE
1268	RS13175	0.702801	no-diff	0.235751	2.98112	0.00287198	0.00546225	852.305	523.391	0.699318	no-diff	5.29528	0.00468657	0.0103388	WP_003216788.1	hypothetical protein
1269	RS18370	-0.460471	no-diff	0.0938495	-4.90648	9.27254e-07	2.62515e-06	851.734	1171.84	-0.461715	no-diff	5.84867	0.0272951	0.0503479	WP_073207730.1	chromosome-anchoring protein RacA
1270	RS10825	-0.78439	no-diff	0.107982	-7.26406	3.75629e-13	1.77521e-12	850.967	1464.78	-0.788414	no-diff	6.04425	0.000321986	0.000898227	WP_073206015.1	queuosine precursor transporter
1271	RS14520	-1.39267	Down	0.192927	-7.21866	5.25014e-13	2.45852e-12	850.896	2234.8	-1.3922	Down	6.4544	2.667e-08	1.48681e-07	WP_024424799.1	hypothetical protein
1272	RS13340	1.91836	Up	0.333319	5.75531	8.6482e-09	2.93482e-08	849.687	224.701	1.91341	Up	4.94308	2.01155e-09	1.40568e-08	WP_073206528.1	rod shape-determining protein MreD
1273	RS14710	1.25342	Up	0.113735	11.0205	3.04335e-28	4.33194e-27	847.692	355.118	1.25008	Up	5.10448	6.59537e-11	5.84567e-10	WP_073207003.1	histidinol-phosphatase HisJ
1274	RS11535	-1.49966	Down	0.146359	-10.2464	1.2281e-24	1.35963e-23	847.06	2395.75	-1.50285	Down	6.52806	3.16668e-10	2.48079e-09	WP_024422862.1	stage V sporulation protein AB
1275	RS04940	-0.559369	no-diff	0.106541	-5.25027	1.5188e-07	4.6052e-07	844.844	1244.88	-0.562521	no-diff	5.89569	0.00804662	0.0169604	WP_073204557.1	DNA repair exonuclease
1276	RS01995	1.33292	Up	0.107928	12.3501	4.86591e-35	9.91706e-34	842.376	334.075	1.32952	Up	5.07235	2.17848e-12	2.64821e-11	WP_073203772.1	SDR family oxidoreductase
1277	RS18020	-1.61434	Down	0.111105	-14.5298	7.84597e-48	3.60814e-46	840.317	2573.03	-1.61391	Down	6.59991	1.71229e-12	2.1258e-11	WP_024423678.1	ribose ABC transporter permease
1278	RS19170	1.63136	Up	0.577767	2.82356	0.00474931	0.00873181	839.183	270.83	1.62623	Up	4.98918	1.31431e-05	4.60601e-05	WP_024423881.1	cytochrome ubiquinol oxidase subunit I
1279	RS01465	-0.894649	no-diff	0.137817	-6.49157	8.49471e-11	3.38938e-10	839.1	1559.41	-0.891946	no-diff	6.09064	6.37168e-05	0.000201876	WP_012008812.1	MarR family transcriptional regulator
1280	RS12605	0.690079	no-diff	0.18805	3.66966	0.000242873	0.000529918	836.941	518.5	0.681231	no-diff	5.27696	0.00278139	0.00642749	WP_024423043.1	DNA polymerase III subunit delta
1281	RS19015	0.539919	no-diff	0.182324	2.96131	0.00306329	0.00579843	834.173	573.46	0.53801	no-diff	5.32806	0.0133978	0.0266812	WP_073207871.1	class I SAM-dependent rRNA methyltransferase
1282	RS02095	0.572448	no-diff	0.175859	3.25514	0.00113335	0.00228904	833.116	559.916	0.569856	no-diff	5.31293	0.00836323	0.0175118	WP_025093638.1	TetR/AcrR family transcriptional regulator
1283	RS04170	-3.67015	Down	0.374237	-9.80703	1.05013e-22	1.02919e-21	825.095	10505.3	-3.68111	Down	8.34073	4.58844e-19	1.93544e-17	WP_024425215.1	oxalate decarboxylase family bicupin
1284	RS17515	0.889956	no-diff	0.124391	7.15453	8.39616e-13	3.87108e-12	825.092	444.778	0.886886	no-diff	5.181	4.94061e-06	1.86793e-05	WP_073207565.1	glycosyltransferase family 39 protein
1285	RS16585	-0.851215	no-diff	0.152847	-5.56908	2.56087e-08	8.19434e-08	824.373	1487.62	-0.848764	no-diff	6.03733	0.000146381	0.000435413	WP_073207378.1	Ger(x)C family spore germination protein
1286	RS05645	-1.8176	Down	0.107257	-16.9461	2.05616e-64	2.30482e-62	824.285	2904.84	-1.82135	Down	6.73065	9.18336e-15	1.89123e-13	WP_073204706.1	TerC family protein
1287	RS11435	0.909388	no-diff	0.143905	6.31935	2.62665e-10	1.00876e-09	824.075	438.292	0.902253	no-diff	5.1744	9.16487e-06	3.31812e-05	WP_024422848.1	segregation/condensation protein A
1288	RS07360	1.303	Up	0.177763	7.33	2.30152e-13	1.10516e-12	821.742	332.745	1.29779	Up	5.04569	8.93941e-10	6.47968e-09	WP_073205098.1	DUF881 domain-containing protein
1289	RS10095	-1.62742	Down	0.211847	-7.68203	1.56584e-14	8.22354e-14	821.101	2537.44	-1.6214	Down	6.57208	2.34828e-10	1.88996e-09	WP_073205879.1	(Fe-S)-binding protein
1290	RS11320	-0.853572	no-diff	0.0963727	-8.85699	8.22069e-19	5.99342e-18	820.715	1482.94	-0.854234	no-diff	6.03409	6.69989e-05	0.000210559	WP_073206131.1	metallophosphoesterase
1291	RS15820	-0.503477	no-diff	0.158117	-3.18421	0.00145152	0.00288935	819.245	1161.18	-0.498902	no-diff	5.81412	0.0217393	0.0411624	WP_024423294.1	iron-containing alcohol dehydrogenase
1292	RS10165	0.653496	no-diff	0.123733	5.28149	1.28141e-07	3.91517e-07	818.888	520.21	0.652172	no-diff	5.25654	0.000772604	0.00201557	WP_029705978.1	MATE family efflux transporter
1293	RS17495	0.879808	no-diff	0.243575	3.61206	0.000303773	0.000655222	817.158	444.234	0.879682	no-diff	5.17031	0.00032056	0.000894959	WP_073207559.1	MFS transporter
1294	RS03090	0.84022	no-diff	0.209017	4.01986	5.82322e-05	0.000136344	817.126	456.129	0.836866	no-diff	5.18506	0.00028068	0.000791829	WP_024426710.1	hypothetical protein
1295	RS06405	-0.604925	no-diff	0.0880813	-6.8678	6.51998e-12	2.83825e-11	816.349	1240.99	-0.604727	no-diff	5.8716	0.00362519	0.00816717	WP_039178033.1	magnesium transporter
1296	RS16855	0.431142	no-diff	0.100097	4.30723	1.65308e-05	4.13789e-05	815.995	605.221	0.42984	no-diff	5.342	0.0245029	0.0458006	WP_024426050.1	aspartate ammonia-lyase
1297	RS11255	-1.25107	Down	0.256365	-4.88004	1.06063e-06	2.97458e-06	812.738	1935.03	-1.24914	Down	6.28648	6.09794e-06	2.27468e-05	WP_073206119.1	YpzI family protein
1298	RS04610	0.498353	no-diff	0.153968	3.23673	0.00120906	0.00243101	812.666	574.865	0.495908	no-diff	5.30765	0.0168194	0.0328048	WP_073204473.1	RluA family pseudouridine synthase
1299	RS04690	-0.971792	no-diff	0.219357	-4.43018	9.4153e-06	2.41578e-05	808.787	1586.17	-0.982245	no-diff	6.09725	0.000215402	0.000619148	WP_044333631.1	YqzG/YhdC family protein
1300	RS15740	0.898218	no-diff	0.0938066	9.57522	1.01645e-21	9.27738e-21	807.816	433.237	0.895769	no-diff	5.14809	8.28643e-07	3.5122e-06	WP_024423278.1	type 1 glutamine amidotransferase
1301	RS10810	-0.714729	no-diff	0.122803	-5.82013	5.88012e-09	2.02613e-08	807.208	1324.91	-0.713204	no-diff	5.92111	0.000726039	0.00190259	WP_008346368.1	hypothetical protein
1302	RS17960	-0.796854	no-diff	0.106051	-7.51389	5.73979e-14	2.9039e-13	805.433	1398.97	-0.795572	no-diff	5.9698	0.000162238	0.00047932	WP_073207656.1	Cof-type HAD-IIB family hydrolase
1303	RS06900	0.579688	no-diff	0.147421	3.93218	8.41781e-05	0.000193804	801.18	535.591	0.573512	no-diff	5.25605	0.00590462	0.0127842	WP_073205021.1	efflux RND transporter periplasmic adaptor subunit
1304	RS16805	1.83612	Up	0.229408	8.00372	1.20714e-15	6.85127e-15	799.698	223.726	1.82584	Up	4.8749	1.0668e-13	1.76173e-12	WP_024423464.1	disulfide bond formation protein B
1305	RS19520	0.507633	no-diff	0.189844	2.67394	0.00749648	0.0132202	799.576	562.196	0.509052	no-diff	5.27911	0.0195785	0.0375174	WP_024423947.1	sugar-phosphatase
1306	RS04745	-1.72212	Down	0.204963	-8.40209	4.38617e-17	2.75537e-16	798.9	2636.24	-1.71518	Down	6.6041	1.15959e-11	1.19054e-10	WP_073204501.1	alkaline phosphatase
1307	RS05160	1.10331	Up	0.142601	7.73707	1.01732e-14	5.3981e-14	796.137	370.182	1.09981	Up	5.05971	3.05141e-08	1.67708e-07	WP_073204598.1	hypothetical protein
1308	RS07495	0.58963	no-diff	0.21114	2.79261	0.00522852	0.00949125	793.467	527.115	0.591356	no-diff	5.23433	0.00922399	0.019052	WP_024424234.1	bifunctional pyr operon transcriptional regulator/uracil phosphoribosyltransferase PyrR
1309	RS10075	0.466964	no-diff	0.119356	3.91235	9.1404e-05	0.000208965	792.185	572.535	0.462094	no-diff	5.28466	0.0200487	0.0382509	WP_073205871.1	DeoR/GlpR transcriptional regulator
1310	RS08275	-0.770408	no-diff	0.105323	-7.3147	2.57951e-13	1.23369e-12	791.3	1349.89	-0.771312	no-diff	5.92905	0.000246358	0.00070236	WP_073205234.1	serine hydrolase
1311	RS01470	-1.42021	Down	0.167149	-8.49669	1.95066e-17	1.26674e-16	788.798	2111.52	-1.41649	Down	6.36243	1.14874e-09	8.22439e-09	WP_073203642.1	AMP-binding protein
1312	RS10090	-1.49707	Down	0.19191	-7.8009	6.14655e-15	3.31046e-14	787.804	2224.29	-1.49261	Down	6.41612	1.05088e-09	7.57021e-09	WP_073205876.1	glycolate oxidase subunit GlcD
1313	RS16455	0.526945	no-diff	0.178788	2.94732	0.00320544	0.00604198	787.215	546.486	0.523517	no-diff	5.25114	0.0147547	0.0291514	WP_073207342.1	hypothetical protein
1314	RS07795	0.481499	no-diff	0.104765	4.59601	4.30657e-06	1.1317e-05	786.096	562.906	0.480299	no-diff	5.26715	0.0118146	0.0238404	WP_073205166.1	glycosyltransferase
1315	RS18260	-1.69667	Down	0.233376	-7.27008	3.59265e-13	1.70461e-12	783.144	2538.94	-1.68743	Down	6.55385	1.65092e-10	1.35678e-09	WP_024426339.1	hypothetical protein
1316	RS00240	-0.564896	no-diff	0.144301	-3.9147	9.05167e-05	0.000207333	781.081	1155.51	-0.560855	no-diff	5.78164	0.00807891	0.017014	WP_024425629.1	DNA replication initiation control protein YabA
1317	RS06535	1.09398	Up	0.15541	7.0393	1.93206e-12	8.71736e-12	777.168	363.949	1.08882	Up	5.02898	8.59892e-08	4.31301e-07	WP_024424676.1	aspartyl-phosphate phosphatase Spo0E family protein
1318	RS02570	-2.13026	Down	0.161913	-13.1568	1.55579e-39	3.98617e-38	776.945	3402.38	-2.12985	Down	6.89177	2.7239e-18	1.01451e-16	WP_073203969.1	2-oxo acid dehydrogenase subunit E2
1319	RS13235	0.732467	no-diff	0.128722	5.69031	1.2681e-08	4.26304e-08	776.312	467.379	0.732144	no-diff	5.15032	0.000113323	0.000343501	WP_019743430.1	hypothetical protein
1320	RS12325	-1.01147	Down	0.134148	-7.53994	4.70172e-14	2.38882e-13	775.755	1562.76	-1.01306	Down	6.05678	6.49518e-06	2.41141e-05	WP_073206306.1	DUF456 domain-containing protein
1321	RS07030	-1.75399	Down	0.086808	-20.2054	8.77664e-91	2.86198e-88	773.291	2607.23	-1.75509	Down	6.58689	1.23328e-14	2.45325e-13	WP_024424757.1	hypothetical protein
1322	RS18685	1.65688	Up	0.696445	2.37905	0.0173575	0.0287848	772.846	245.111	1.65425	Up	4.86613	0.000143468	0.000428201	WP_024423797.1	bacilysin biosynthesis protein BacA
1323	RS05395	1.00523	Up	0.268643	3.74188	0.000182646	0.000404164	772.697	384.777	1.00111	Up	5.04799	0.00014044	0.00041988	WP_073204672.1	GNAT family N-acetyltransferase
1324	RS15870	0.534306	no-diff	0.109064	4.899	9.63248e-07	2.71419e-06	770.048	531.904	0.53469	no-diff	5.21471	0.00411988	0.00918708	WP_044332458.1	kinase
1325	RS12925	-0.78634	no-diff	0.208457	-3.7722	0.000161816	0.000359847	770.039	1328.35	-0.77766	no-diff	5.89399	0.0010131	0.00259063	WP_065214597.1	YrzI family small protein
1326	RS16530	-1.40629	Down	0.102343	-13.7409	5.77689e-43	1.85015e-41	768.767	2036.84	-1.4052	Down	6.31688	1.33343e-10	1.11151e-09	WP_073207350.1	hypothetical protein
1327	RS03295	0.863063	no-diff	0.206506	4.17935	2.92337e-05	7.12858e-05	766.84	421.568	0.856896	no-diff	5.08744	0.000177565	0.000519778	WP_024424533.1	MFS transporter
1328	RS10620	-2.95277	Down	0.348256	-8.47873	2.27674e-17	1.47413e-16	766.468	5935.67	-2.95537	Down	7.57565	1.38609e-15	3.34669e-14	WP_073205976.1	glycosyltransferase family 2 protein
1329	RS19765	-1.50676	Down	0.0942432	-15.988	1.55031e-57	1.18318e-55	765.691	2174.07	-1.50732	Down	6.38604	1.12818e-11	1.16512e-10	WP_024423989.1	MFS transporter
1330	RS17105	1.25035	Up	0.170793	7.32087	2.46377e-13	1.17991e-12	764.991	321.253	1.24624	Up	4.95863	1.82976e-09	1.28634e-08	WP_024426083.1	nickel ABC transporter permease subunit NikB
1331	RS01325	0.521877	no-diff	0.118867	4.39042	1.1313e-05	2.87798e-05	764.094	531.815	0.521873	no-diff	5.20874	0.00620177	0.0133451	WP_073203606.1	glycoside hydrolase family 1 protein
1332	RS14900	-0.447971	no-diff	0.0907298	-4.93741	7.91654e-07	2.25728e-06	762.838	1040.28	-0.449944	no-diff	5.68291	0.0219199	0.0414595	WP_162842503.1	cysteine synthase A
1333	RS08070	-2.70312	Down	0.348853	-7.74861	9.29028e-15	4.95159e-14	761.666	4960.93	-2.68929	Down	7.33329	9.957e-14	1.65997e-12	WP_073205203.1	glycoside hydrolase
1334	RS05710	-1.1712	Down	0.0920955	-12.7172	4.74562e-37	1.09823e-35	761.185	1713.24	-1.1704	Down	6.13685	7.89479e-08	4.01156e-07	WP_073204732.1	bis(5'-nucleosyl)-tetraphosphatase PrpE
1335	RS19770	-1.57837	Down	0.145773	-10.8276	2.54824e-27	3.36049e-26	759.447	2267.95	-1.57373	Down	6.42402	8.25345e-12	8.89087e-11	WP_024423990.1	shikimate dehydrogenase
1336	RS07440	-1.93752	Down	0.139044	-13.9346	3.90396e-44	1.32109e-42	758.128	2904.69	-1.93786	Down	6.70186	3.62223e-16	9.98537e-15	WP_008344958.1	YlmC/YmxH family sporulation protein
1337	RS03080	1.08833	Up	0.191459	5.68442	1.31258e-08	4.40432e-08	756.612	355.561	1.08347	Up	4.99169	5.81654e-07	2.53243e-06	WP_073204092.1	S8 family serine peptidase
1338	RS12085	1.12122	Up	0.131053	8.55546	1.174e-17	7.7553e-17	756.385	347.339	1.12022	Up	4.97961	4.23715e-09	2.76244e-08	WP_024422962.1	lipoate--protein ligase family protein
1339	RS02515	0.72036	no-diff	0.101938	7.06668	1.5868e-12	7.18668e-12	756.383	459.157	0.719465	no-diff	5.11693	7.46748e-05	0.000232595	WP_003214235.1	RsbT antagonist protein RsbS
1340	RS18145	-0.494417	no-diff	0.119619	-4.13326	3.57652e-05	8.61004e-05	752.137	1058.66	-0.496232	no-diff	5.68881	0.0145954	0.0289019	WP_024423699.1	undecaprenyl-diphosphatase
1341	RS18140	-0.87656	no-diff	0.090204	-9.71753	2.53873e-22	2.44797e-21	751.711	1378.98	-0.877942	no-diff	5.92322	2.99326e-05	9.97928e-05	WP_073207698.1	MFS transporter
1342	RS14870	-1.40821	Down	0.111917	-12.5826	2.63133e-36	5.79054e-35	749.044	1986.41	-1.41016	Down	6.28324	3.16742e-10	2.48079e-09	WP_024424867.1	hypothetical protein
1343	RS04550	-1.10547	Down	0.118221	-9.35086	8.69343e-21	7.38941e-20	745.785	1604.44	-1.10333	Down	6.06091	3.59286e-07	1.60852e-06	WP_024425321.1	hypothetical protein
1344	RS06975	-0.660154	no-diff	0.0954556	-6.91582	4.65163e-12	2.03978e-11	745.541	1177.34	-0.662332	no-diff	5.77596	0.0013205	0.00327737	WP_073205035.1	adenine deaminase
1345	RS03790	0.471696	no-diff	0.170752	2.76246	0.00573669	0.0103353	744.258	536.263	0.466231	no-diff	5.19311	0.0279369	0.0512884	WP_044334637.1	aspartate aminotransferase family protein
1346	RS06315	-1.35516	Down	0.176116	-7.69469	1.41834e-14	7.47077e-14	744.161	1904	-1.34931	Down	6.22989	6.74065e-09	4.19911e-08	WP_073204914.1	multidrug efflux SMR transporter
1347	RS09875	-1.58914	Down	0.18353	-8.65873	4.77067e-18	3.24714e-17	743.859	2238.77	-1.5896	Down	6.40577	1.12899e-10	9.47863e-10	WP_073205819.1	alpha-glucosidase/alpha-galactosidase
1348	RS14410	-0.580049	no-diff	0.122577	-4.73214	2.22165e-06	6.04174e-06	743.41	1110.43	-0.583793	no-diff	5.72424	0.00523147	0.0114471	WP_024425708.1	hypothetical protein
1349	RS01550	0.400731	no-diff	0.103284	3.87988	0.000104506	0.000236806	742.823	562.64	0.401128	no-diff	5.21817	0.0300857	0.0547454	WP_025092774.1	ATP-binding cassette domain-containing protein
1350	RS06550	1.26195	Up	0.183866	6.86338	6.72483e-12	2.92387e-11	742.188	309.18	1.25781	Up	4.91144	4.27308e-09	2.78068e-08	WP_024424679.1	flagellar motor protein MotB
1351	RS08370	-1.20299	Down	0.244646	-4.91728	8.77548e-07	2.49229e-06	741.919	1708.56	-1.20393	Down	6.12357	9.74403e-06	3.49886e-05	WP_073205255.1	S8 family peptidase
1352	RS17885	0.467222	no-diff	0.10762	4.34142	1.41565e-05	3.56846e-05	739.863	535.021	0.46395	no-diff	5.18656	0.0143104	0.0284018	WP_073207628.1	response regulator
1353	RS07910	3.56353	Up	0.249965	14.2561	4.10741e-46	1.63703e-44	738.637	62.498	3.55616	Up	4.52579	2.55107e-42	1.32368e-39	WP_008344794.1	flagellar FlbD family protein
1354	RS11830	-1.29108	Down	0.113261	-11.3992	4.21928e-30	6.74093e-29	737.573	1804.8	-1.28959	Down	6.17428	4.56695e-09	2.94455e-08	WP_073206227.1	L,D-transpeptidase
1355	RS03075	1.02417	Up	0.192047	5.33289	9.66639e-08	2.97115e-07	736.733	361.896	1.01765	Up	4.97477	4.0645e-06	1.56029e-05	WP_073204090.1	hypothetical protein
1356	RS10960	-1.82868	Down	0.257398	-7.10447	1.20785e-12	5.50516e-12	731.652	2599.5	-1.81935	Down	6.55772	7.3196e-11	6.42253e-10	WP_024422772.1	spore protein
1357	RS10580	-0.493812	no-diff	0.175742	-2.80987	0.00495618	0.00905481	730.787	1029.41	-0.489022	no-diff	5.64353	0.019931	0.0380472	WP_024422706.1	hypothetical protein
1358	RS09895	-0.917279	no-diff	0.227584	-4.03051	5.5655e-05	0.000130736	729.67	1378.46	-0.919093	no-diff	5.90715	0.000326164	0.000907712	WP_073205826.1	LacI family DNA-binding transcriptional regulator
1359	RS01780	0.681986	no-diff	0.113439	6.01191	1.8335e-09	6.55709e-09	729.316	454.052	0.679131	no-diff	5.07953	0.000352919	0.000971361	WP_044333525.1	IclR family transcriptional regulator
1360	RS15600	-0.561295	no-diff	0.123114	-4.55916	5.13575e-06	1.34075e-05	728.351	1075.07	-0.561331	no-diff	5.68166	0.00517449	0.0113437	WP_073207183.1	transglycosylase SLT domain-containing protein
1361	RS07480	-1.18333	Down	0.131647	-8.98872	2.50132e-19	1.90493e-18	727.733	1652.42	-1.18845	Down	6.08477	2.39977e-07	1.10257e-06	WP_024424237.1	hypothetical protein
1362	RS19495	0.420151	no-diff	0.103158	4.0729	4.6431e-05	0.000110151	726.19	542.394	0.420643	no-diff	5.17775	0.0208704	0.0396459	WP_073208002.1	aldose 1-epimerase family protein
1363	RS06475	-0.457858	no-diff	0.113602	-4.03036	5.56913e-05	0.000130736	723.186	992.404	-0.458019	no-diff	5.61107	0.0215834	0.0408893	WP_081372063.1	TrkH family potassium uptake protein
1364	RS08075	-2.84639	Down	0.35837	-7.94261	1.97975e-15	1.10603e-14	720.553	5183.09	-2.8318	Down	7.37679	1.19721e-14	2.3951e-13	WP_073205205.1	cellulase family glycosylhydrolase
1365	RS17700	1.2434	Up	0.126346	9.84123	7.47934e-23	7.39074e-22	719.622	303.504	1.23819	Up	4.87235	6.95476e-11	6.13315e-10	WP_024423625.1	DegV family protein
1366	RS01865	-0.851159	no-diff	0.0917818	-9.27372	1.79767e-20	1.50309e-19	717.701	1293.68	-0.850825	no-diff	5.83891	4.78954e-05	0.000154688	WP_073203727.1	AAC(3) family N-acetyltransferase
1367	RS19270	0.611712	no-diff	0.128704	4.75286	2.00555e-06	5.479e-06	716.787	468.558	0.606891	no-diff	5.08269	0.00194451	0.00467242	WP_073207956.1	glycoside hydrolase family 1 protein
1368	RS09810	1.52858	Up	0.148292	10.3079	6.48932e-25	7.29692e-24	713.864	247.329	1.52886	Up	4.78202	7.85595e-16	2.00757e-14	WP_044334523.1	cytidine deaminase
1369	RS16640	0.561982	no-diff	0.100221	5.6074	2.05385e-08	6.67919e-08	713.831	482.964	0.560432	no-diff	5.09568	0.00239908	0.00562947	WP_073207388.1	four-carbon acid sugar kinase family protein
1370	RS04750	0.648528	no-diff	0.221583	2.9268	0.00342471	0.00640481	713.327	454.711	0.639891	no-diff	5.06236	0.00685526	0.0146343	WP_024426592.1	C40 family peptidase
1371	RS17990	-1.42252	Down	0.0996474	-14.2755	3.10933e-46	1.28197e-44	713.01	1910.24	-1.42134	Down	6.2203	7.87058e-11	6.85445e-10	WP_024423672.1	GerAB/ArcD/ProY family transporter
1372	RS18560	1.66137	Up	0.181465	9.15536	5.41771e-20	4.37688e-19	710.675	224.334	1.65262	Up	4.74593	5.46403e-14	9.61285e-13	WP_024426378.1	YwgA family protein
1373	RS09640	-0.538664	no-diff	0.149398	-3.60555	0.000311491	0.000669453	710.491	1031.89	-0.534499	no-diff	5.6297	0.00819862	0.0172186	WP_073205731.1	hypothetical protein
1374	RS01625	2.26338	Up	0.212575	10.6475	1.79146e-26	2.21585e-25	709.441	147.722	2.25854	Up	4.62199	2.45747e-22	1.50941e-20	WP_073203673.1	hydrolase (had superfamily)
1375	RS14720	0.485355	no-diff	0.17167	2.82725	0.00469496	0.00864075	708.263	505.591	0.483719	no-diff	5.11472	0.0188346	0.0362107	WP_024424837.1	GAF domain-containing protein
1376	RS14700	-1.31367	Down	0.136657	-9.61289	7.05397e-22	6.58922e-21	707.461	1758.88	-1.31664	Down	6.13389	9.74415e-09	5.88177e-08	WP_073206996.1	branched-chain amino acid transport system II carrier protein
1377	RS12370	0.622876	no-diff	0.216804	2.873	0.00406595	0.00752946	706.525	458.574	0.621655	no-diff	5.05544	0.00651009	0.0139656	WP_024423005.1	metal ABC transporter permease
1378	RS11400	0.912947	no-diff	0.218622	4.17592	2.96789e-05	7.22731e-05	703.333	373.463	0.915528	no-diff	4.94238	4.32944e-05	0.000140737	WP_047204114.1	thiol-disulfide oxidoreductase ResA
1379	RS11325	-0.938571	no-diff	0.102584	-9.14932	5.72914e-20	4.60772e-19	700.318	1341.34	-0.938068	no-diff	5.85961	8.28651e-06	3.03781e-05	WP_073206134.1	DUF2663 family protein
1380	RS15770	-0.880875	no-diff	0.261723	-3.36568	0.00076356	0.00157679	699.529	1288.63	-0.873236	no-diff	5.81693	0.00108518	0.00275107	WP_024423284.1	hypothetical protein
1381	RS09850	-0.475421	no-diff	0.113939	-4.1726	3.01144e-05	7.31351e-05	698.004	969.55	-0.478391	no-diff	5.57131	0.0176614	0.0342373	WP_073205810.1	HAMP domain-containing histidine kinase
1382	RS01340	-1.22523	Down	0.118539	-10.3361	4.83641e-25	5.52491e-24	695.18	1625.34	-1.22323	Down	6.04239	1.64419e-08	9.51458e-08	WP_073203608.1	PTS transporter subunit EIIA
1383	RS14170	0.665062	no-diff	0.110287	6.03031	1.63644e-09	5.89941e-09	690.275	434.947	0.661463	no-diff	5.00762	0.000390245	0.00106572	WP_024423207.1	damage-inducible protein CinA
1384	RS06350	-1.30474	Down	0.143338	-9.10251	8.82665e-20	6.92805e-19	688.347	1700.65	-1.30063	Down	6.08289	7.35127e-09	4.52904e-08	WP_024424643.1	organic hydroperoxide resistance protein
1385	RS17765	-1.11427	Down	0.132275	-8.42389	3.64187e-17	2.3121e-16	687.079	1487.81	-1.11599	Down	5.95173	4.17253e-07	1.84912e-06	WP_024423635.1	MOP flippase family protein
1386	RS12815	0.64241	no-diff	0.151403	4.24304	2.2051e-05	5.43248e-05	684.601	438.19	0.639909	no-diff	5.00433	0.00110828	0.00279746	WP_073206409.1	alpha/beta hydrolase
1387	RS18005	-1.7823	Down	0.101564	-17.5485	6.1034e-69	1.04252e-66	682.723	2347.55	-1.78099	Down	6.42748	3.42445e-15	7.54024e-14	WP_073207668.1	ribokinase
1388	RS17430	-0.615683	no-diff	0.123655	-4.97905	6.38979e-07	1.84098e-06	682.242	1044.98	-0.613461	no-diff	5.61819	0.00177685	0.00430799	WP_073207548.1	GntR family transcriptional regulator
1389	RS19500	0.486509	no-diff	0.178484	2.72578	0.00641489	0.0114479	681.859	486.219	0.478536	no-diff	5.06224	0.0266858	0.04938	WP_073208450.1	acetyltransferase
1390	RS15800	-1.73899	Down	0.163601	-10.6294	2.17446e-26	2.67116e-25	680.095	2270.93	-1.7388	Down	6.38983	3.27392e-13	4.91931e-12	WP_073207222.1	potassium channel family protein
1391	RS17180	-1.26483	Down	0.188465	-6.71122	1.93008e-11	8.09732e-11	679.92	1634.19	-1.25865	Down	6.03506	8.18569e-08	4.13537e-07	WP_024426096.1	helix-turn-helix domain-containing protein
1392	RS10295	-0.698818	no-diff	0.154287	-4.52933	5.91701e-06	1.53466e-05	679.141	1102.78	-0.695151	no-diff	5.66235	0.000654778	0.00173271	WP_024422659.1	ROK family transcriptional regulator
1393	RS01175	-1.47272	Down	0.144708	-10.1772	2.50645e-24	2.73271e-23	675.071	1874.19	-1.47161	Down	6.17807	1.18805e-10	9.92691e-10	WP_044333413.1	amino acid permease
1394	RS00280	-0.849703	no-diff	0.11527	-7.3714	1.68849e-13	8.20419e-13	673.734	1214.12	-0.847099	no-diff	5.74579	3.25452e-05	0.000107694	WP_017359323.1	ribonuclease M5
1395	RS12185	0.485465	no-diff	0.15606	3.11076	0.00186605	0.00365766	673.378	481.025	0.482155	no-diff	5.04353	0.0156436	0.0308032	WP_073206291.1	type II/IV secretion system protein
1396	RS03330	2.84215	Up	0.312343	9.09943	9.08051e-20	7.09625e-19	673.344	93.8663	2.83998	Up	4.4644	5.12537e-20	2.56342e-18	WP_024424539.1	acyl carrier protein
1397	RS12845	-0.70128	no-diff	0.137684	-5.0934	3.51701e-07	1.03152e-06	670.054	1089.84	-0.699323	no-diff	5.64455	0.000453606	0.00122821	WP_025092847.1	acyl-CoA/acyl-ACP dehydrogenase
1398	RS03410	0.557064	no-diff	0.101088	5.51068	3.57458e-08	1.13469e-07	669.185	454.724	0.555397	no-diff	5.00499	0.00192662	0.00464857	WP_024424553.1	nucleoside hydrolase
1399	RS17750	-1.03777	Down	0.159768	-6.49545	8.27881e-11	3.30692e-10	668.182	1372.26	-1.03492	Down	5.85683	3.15068e-06	1.25063e-05	WP_044335398.1	NAD-dependent epimerase/dehydratase family protein
1400	RS06555	1.63558	Up	0.275044	5.94663	2.7372e-09	9.67324e-09	668.15	214.806	1.62481	Up	4.66357	4.31215e-09	2.79571e-08	WP_024424680.1	flagellar motor stator protein MotA
1401	RS19300	0.495067	no-diff	0.172453	2.87074	0.00409517	0.00757575	668.126	473.689	0.493317	no-diff	5.02728	0.0162838	0.0319025	WP_024423906.1	DUF5082 family protein
1402	RS06440	0.813076	no-diff	0.255536	3.18184	0.00146343	0.00290982	665.563	378.632	0.810087	no-diff	4.89891	0.00124554	0.00310809	WP_073204940.1	DedA family protein
1403	RS04475	0.656498	no-diff	0.129973	5.05103	4.3944e-07	1.27944e-06	663.543	421.225	0.656297	no-diff	4.95286	0.000351353	0.000968573	WP_044333672.1	PqqD family protein
1404	RS13290	0.542887	no-diff	0.198374	2.73668	0.00620617	0.011103	663.426	455.406	0.549816	no-diff	4.99361	0.00873076	0.0181511	WP_008342790.1	ACT domain-containing protein
1405	RS05930	1.09027	Up	0.127231	8.56917	1.04236e-17	6.9497e-17	662.994	310.953	1.08744	Up	4.80179	4.54029e-09	2.93276e-08	WP_073204789.1	type A chloramphenicol O-acetyltransferase
1406	RS15980	0.692317	no-diff	0.119438	5.79644	6.77364e-09	2.32285e-08	660.266	408.543	0.694722	no-diff	4.93153	0.000112339	0.000341109	WP_044332441.1	hotdog fold thioesterase
1407	RS01285	0.720194	no-diff	0.131899	5.46018	4.75651e-08	1.50058e-07	658.402	399.903	0.721547	no-diff	4.91742	8.7835e-05	0.000272133	WP_024427446.1	DUF523 domain-containing protein
1408	RS12585	-1.50768	Down	0.100576	-14.9904	8.4787e-51	4.67894e-49	656.07	1865.5	-1.50888	Down	6.16425	1.09879e-11	1.1449e-10	WP_044332136.1	YqxA family protein
1409	RS10285	-1.1685	Down	0.213447	-5.47445	4.38881e-08	1.38947e-07	656.019	1475.16	-1.16458	Down	5.91914	2.00423e-06	8.21639e-06	WP_044332953.1	xylulokinase
1410	RS16580	-0.990944	no-diff	0.108895	-9.10001	9.03264e-20	7.07425e-19	653.343	1298.7	-0.99123	no-diff	5.79482	2.02069e-06	8.2742e-06	WP_073207374.1	endospore germination permease
1411	RS12145	-1.55143	Down	0.166177	-9.33599	1.00049e-20	8.48407e-20	653.31	1915.54	-1.54913	Down	6.18845	3.38728e-11	3.20968e-10	WP_024427991.1	DUF3889 domain-containing protein
1412	RS06870	0.658402	no-diff	0.111009	5.93106	3.00976e-09	1.06051e-08	652.863	413.13	0.655342	no-diff	4.92967	0.000326531	0.00090801	WP_081372064.1	molybdopterin molybdotransferase MoeA
1413	RS16065	-1.0847	Down	0.229778	-4.72064	2.35103e-06	6.37909e-06	651.875	1383.05	-1.08774	Down	5.85687	2.7661e-05	9.26711e-05	WP_044335785.1	HD domain-containing protein
1414	RS03440	-0.913276	no-diff	0.13945	-6.54911	5.78819e-11	2.34072e-10	649.137	1222.84	-0.910043	no-diff	5.73263	1.22856e-05	4.33587e-05	WP_073204185.1	PTS transporter subunit EIIC
1415	RS19415	-0.492335	no-diff	0.201912	-2.43837	0.0147539	0.0248039	647.533	911.308	-0.487321	no-diff	5.46821	0.0285527	0.0523366	WP_034624123.1	energy-coupling factor transporter transmembrane protein EcfT
1416	RS11590	-0.544938	no-diff	0.0909378	-5.99243	2.0673e-09	7.36387e-09	644.281	939.105	-0.545336	no-diff	5.49465	0.00447237	0.00990998	WP_024422873.1	stage II sporulation protein M
1417	RS02365	-0.955129	no-diff	0.109269	-8.74107	2.30907e-18	1.6177e-17	640.34	1240.75	-0.953306	no-diff	5.74117	3.02574e-06	1.2065e-05	WP_008346966.1	hypothetical protein
1418	RS16595	0.486861	no-diff	0.160144	3.04014	0.00236472	0.0045637	640.038	456.559	0.489971	no-diff	4.96729	0.0113609	0.0230044	WP_073207381.1	response regulator transcription factor
1419	RS10565	-2.63135	Down	0.633371	-4.15452	3.25966e-05	7.87901e-05	639.772	3964.57	-2.63495	Down	7.03528	9.9453e-09	5.98256e-08	WP_024422704.1	hypothetical protein
1420	RS09625	-1.26687	Down	0.288646	-4.38901	1.1387e-05	2.89271e-05	639.613	1539.71	-1.26302	Down	5.9506	1.51131e-05	5.25952e-05	WP_008357830.1	acid-soluble spore protein N
1421	RS06365	0.811887	no-diff	0.268244	3.02667	0.0024726	0.00475816	639.483	364.125	0.81283	no-diff	4.84125	0.00149856	0.00368431	WP_073204920.1	nucleoside deaminase
1422	RS16320	2.85977	Up	0.503665	5.67791	1.36347e-08	4.56228e-08	638.538	87.9122	2.84456	Up	4.38535	4.36647e-16	1.16695e-14	WP_073207308.1	Fe-S oxidoreductase
1423	RS03135	1.02658	Up	0.127763	8.03501	9.35721e-16	5.37029e-15	637.907	312.727	1.02477	Up	4.76595	2.55587e-08	1.43399e-07	WP_073204105.1	hypothetical protein
1424	RS01795	0.410178	no-diff	0.105332	3.89415	9.85448e-05	0.000223863	637.356	479.061	0.409259	no-diff	4.99533	0.023813	0.0446302	WP_073203717.1	LysR family transcriptional regulator
1425	RS15140	1.04778	Up	0.128158	8.17563	2.94321e-16	1.73926e-15	635.978	307.634	1.04487	Up	4.75546	9.67153e-09	5.84802e-08	WP_073207105.1	glycosyltransferase
1426	RS10390	0.933063	no-diff	0.225339	4.14071	3.46236e-05	8.35204e-05	635.746	332.808	0.930195	no-diff	4.79151	4.24638e-05	0.000138294	WP_024422676.1	DUF420 domain-containing protein
1427	RS02250	-0.503927	no-diff	0.164353	-3.06612	0.00216853	0.00421144	635.353	901.338	-0.505527	no-diff	5.45213	0.0169389	0.0330196	WP_024427340.1	class I SAM-dependent methyltransferase
1428	RS05235	1.18185	Up	0.185668	6.36537	1.94817e-10	7.58751e-10	634.806	279.495	1.17754	Up	4.71073	3.29133e-08	1.78513e-07	WP_073204610.1	exonuclease SbcCD subunit D
1429	RS05715	-1.01376	Down	0.165671	-6.11913	9.40887e-10	3.46862e-09	634.61	1281.06	-1.0221	Down	5.77318	9.19889e-06	3.32386e-05	WP_073204734.1	sodium:proton antiporter
1430	RS09890	-1.79584	Down	0.196183	-9.15389	5.49174e-20	4.42671e-19	630.932	2191.53	-1.79645	Down	6.32631	7.6617e-13	1.03968e-11	WP_073205823.1	extracellular solute-binding protein
1431	RS19400	0.71318	no-diff	0.152354	4.68107	2.85383e-06	7.67368e-06	630.191	383.94	0.708077	no-diff	4.85964	0.000292508	0.000821887	WP_024423922.1	PRD domain-containing protein
1432	RS02420	0.438338	no-diff	0.108152	4.053	5.0565e-05	0.000119642	629.988	464.327	0.434619	no-diff	4.96664	0.0178646	0.0345547	WP_025093589.1	ABC transporter ATP-binding protein
1433	RS15025	0.506012	no-diff	0.119497	4.23451	2.29046e-05	5.63502e-05	629.854	443.423	0.502933	no-diff	4.93875	0.00663676	0.0142071	WP_073207082.1	hydrolase
1434	RS03690	1.14478	Up	0.160436	7.13539	9.65105e-13	4.43256e-12	629.846	284.449	1.1368	Up	4.71207	2.61528e-08	1.4603e-07	WP_073204245.1	tripartite tricarboxylate transporter substrate binding protein
1435	RS13280	-0.47794	no-diff	0.0951817	-5.02134	5.13124e-07	1.48793e-06	628.43	874.872	-0.477083	no-diff	5.41925	0.0122444	0.0246223	WP_024423154.1	transcription repressor NadR
1436	RS18620	-0.624629	no-diff	0.104511	-5.97668	2.27726e-09	8.08766e-09	627.43	967.306	-0.623719	no-diff	5.50391	0.00113178	0.00285472	WP_073207776.1	transposase
1437	RS12945	0.884296	no-diff	0.134431	6.57808	4.76547e-11	1.94027e-10	627.392	339.788	0.884921	no-diff	4.78832	9.65293e-07	4.08151e-06	WP_024423101.1	5'-methylthioadenosine/S-adenosylhomocysteine nucleosidase
1438	RS19600	0.512778	no-diff	0.143347	3.57719	0.000347313	0.000743325	626.446	438.596	0.505907	no-diff	4.9293	0.0108411	0.0220538	WP_034281399.1	LysR family transcriptional regulator
1439	RS14365	0.652113	no-diff	0.131698	4.95159	7.36094e-07	2.10892e-06	624.128	396.623	0.645606	no-diff	4.86823	0.000706208	0.00185758	WP_073206892.1	sensor histidine kinase
1440	RS13690	-0.586345	no-diff	0.119369	-4.91205	9.01298e-07	2.5557e-06	622.457	934.05	-0.584946	no-diff	5.46879	0.00279183	0.00644311	WP_024423174.1	cytochrome c biogenesis protein CcsA
1441	RS18345	-1.55333	Down	0.136269	-11.399	4.22835e-30	6.74093e-29	621.477	1824.58	-1.55385	Down	6.12012	1.07737e-11	1.1293e-10	WP_073207724.1	general stress acyl- n-acyltransferase
1442	RS02575	-2.50159	Down	0.207395	-12.0619	1.67823e-33	3.15173e-32	620.394	3514.64	-2.50066	Down	6.87579	3.80279e-21	2.11326e-19	WP_073203972.1	dihydrolipoyl dehydrogenase
1443	RS07560	-1.04506	Down	0.237286	-4.40424	1.06158e-05	2.71024e-05	618.521	1276.79	-1.04564	Down	5.75256	4.54179e-05	0.00014723	WP_024424222.1	sulfate adenylyltransferase
1444	RS06160	0.559473	no-diff	0.203176	2.75364	0.00589363	0.0105914	617.896	419.034	0.55837	no-diff	4.88837	0.0100487	0.0205976	WP_024424950.1	alcohol dehydrogenase catalytic domain-containing protein
1445	RS20230	-0.470088	no-diff	0.112846	-4.16574	3.10349e-05	7.52176e-05	617.218	854.779	-0.473141	no-diff	5.3915	0.0165334	0.0323552	WP_073208213.1	hypothetical protein
1446	RS08455	-3.25273	Down	0.402372	-8.08391	6.27231e-16	3.62884e-15	615.646	5869.72	-3.25674	Down	7.52945	8.18765e-15	1.70625e-13	WP_024427042.1	N-acetylmuramoyl-L-alanine amidase
1447	RS17755	-1.318	Down	0.147274	-8.94932	3.57678e-19	2.68971e-18	614.725	1533.09	-1.31534	Down	5.93029	2.26272e-09	1.56248e-08	WP_024423633.1	UDP-glucose/GDP-mannose dehydrogenase family protein
1448	RS19625	-0.575907	no-diff	0.121603	-4.73597	2.18005e-06	5.93761e-06	614.086	915.476	-0.574068	no-diff	5.44262	0.00310327	0.00709175	WP_073208036.1	cellulase family glycosylhydrolase
1449	RS17085	0.477168	no-diff	0.111745	4.27015	1.95344e-05	4.84912e-05	612.227	439.242	0.475696	no-diff	4.90862	0.00918141	0.0189753	WP_034621463.1	MATE family efflux transporter
1450	RS03445	-0.73534	no-diff	0.129784	-5.66586	1.46287e-08	4.87217e-08	611.37	1018.17	-0.734864	no-diff	5.53425	0.000232572	0.000665769	WP_073204188.1	6-phospho-alpha-glucosidase
1451	RS10890	-1.2744	Down	0.126612	-10.0654	7.8587e-24	8.21842e-23	611.338	1478.65	-1.27102	Down	5.89098	2.49634e-09	1.69703e-08	WP_073206046.1	hypothetical protein
1452	RS18190	1.14432	Up	0.204487	5.59606	2.19281e-08	7.10533e-08	611.263	276.315	1.14223	Up	4.66736	1.99888e-07	9.33078e-07	WP_024423712.1	hypothetical protein
1453	RS01025	-2.31177	Down	0.196031	-11.7929	4.24742e-32	7.65603e-31	611.238	3035.68	-2.30757	Down	6.69166	1.77757e-19	8.18854e-18	WP_024424452.1	MurR/RpiR family transcriptional regulator
1454	RS16370	-1.4512	Down	0.0885615	-16.3864	2.39325e-60	1.99642e-58	611.031	1670.07	-1.45213	Down	6.01959	1.43084e-11	1.44362e-10	WP_073207320.1	DUF418 domain-containing protein
1455	RS14290	1.00048	Up	0.133975	7.46771	8.16008e-14	4.07663e-13	608.765	303.808	0.996393	no-diff	4.70779	1.45013e-07	6.91678e-07	WP_073206880.1	ribonuclease HIII
1456	RS12020	-1.95557	Down	0.14684	-13.3177	1.82673e-40	4.92668e-39	608.692	2361.55	-1.95372	Down	6.39749	7.65235e-17	2.25133e-15	WP_026050110.1	stage III sporulation protein AD
1457	RS07430	-1.31041	Down	0.18399	-7.12218	1.06236e-12	4.86676e-12	608.048	1508	-1.30276	Down	5.90598	1.25607e-08	7.44077e-08	WP_007499733.1	PTS glucitol/sorbitol transporter subunit IIA
1458	RS07225	-0.732328	no-diff	0.191281	-3.82854	0.000128907	0.000289717	607.493	1008.58	-0.73306	no-diff	5.52316	0.00108725	0.00275431	WP_024424276.1	YlbG family protein
1459	RS17520	0.914169	no-diff	0.120212	7.60462	2.85744e-14	1.47902e-13	606.573	321.507	0.912121	no-diff	4.73081	3.82229e-07	1.70252e-06	WP_041115584.1	glycosyltransferase family 2 protein
1460	RS06310	-1.19762	Down	0.186555	-6.41965	1.36589e-10	5.38232e-10	606.244	1390.84	-1.19223	Down	5.82303	1.7253e-07	8.15153e-07	WP_025092310.1	multidrug efflux SMR transporter
1461	RS19515	0.458898	no-diff	0.0953359	4.81349	1.48319e-06	4.11781e-06	602.643	438.278	0.458261	no-diff	4.8938	0.00879696	0.0182562	WP_073208010.1	helix-turn-helix transcriptional regulator
1462	RS06450	-0.700519	no-diff	0.10571	-6.62682	3.42991e-11	1.40768e-10	602.388	977.86	-0.703014	no-diff	5.49265	0.00037213	0.00101943	WP_003210952.1	RNA polymerase sigma factor SigI
1463	RS15620	0.429452	no-diff	0.112973	3.80137	0.000143897	0.000322196	599.984	445.703	0.42881	no-diff	4.89984	0.0158717	0.0311823	WP_044332541.1	phage portal protein
1464	RS18110	0.907433	no-diff	0.160185	5.66491	1.47098e-08	4.88623e-08	597.188	318.035	0.898293	no-diff	4.71365	1.03761e-05	3.69926e-05	WP_041108125.1	tetratricopeptide repeat protein
1465	RS03195	1.87781	Up	0.305461	6.14745	7.87377e-10	2.92676e-09	596.62	162.292	1.87825	Up	4.44361	1.02301e-10	8.67209e-10	WP_024424512.1	phosphoribosylglycinamide formyltransferase
1466	RS03530	-3.11786	Down	0.270659	-11.5195	1.0523e-30	1.76383e-29	595.532	5171.42	-3.12321	Down	7.36181	2.10933e-21	1.23079e-19	WP_024424576.1	glycosyltransferase family 2 protein
1467	RS09315	-0.442974	no-diff	0.145276	-3.04918	0.00229469	0.00443245	595.36	808.777	-0.442697	no-diff	5.32085	0.0280742	0.0515135	WP_039178801.1	MerR family transcriptional regulator
1468	RS01815	0.660323	no-diff	0.131522	5.02064	5.15e-07	1.49217e-06	593.235	374.857	0.65557	no-diff	4.79197	0.000546661	0.00146432	WP_034624023.1	nucleotidyltransferase domain-containing protein
1469	RS16635	0.537679	no-diff	0.100106	5.37111	7.82539e-08	2.42343e-07	590.835	406.568	0.535124	no-diff	4.83423	0.0023231	0.00548058	WP_073207385.1	4-hydroxythreonine-4-phosphate dehydrogenase PdxA
1470	RS07555	-1.22867	Down	0.283446	-4.33475	1.45926e-05	3.66848e-05	590.526	1384.45	-1.22451	Down	5.80873	1.83922e-05	6.3005e-05	WP_073205138.1	inorganic phosphate transporter
1471	RS00935	-0.492701	no-diff	0.121132	-4.06749	4.75228e-05	0.000112592	589.386	828.605	-0.497689	no-diff	5.33886	0.0131329	0.0261686	WP_073203500.1	DUF4825 domain-containing protein
1472	RS18330	-1.04976	Down	0.132662	-7.91306	2.51133e-15	1.38374e-14	589.184	1219.85	-1.04619	Down	5.68287	2.0216e-07	9.42095e-07	WP_073207716.1	low molecular weight protein arginine phosphatase
1473	RS17065	-0.431676	no-diff	0.118873	-3.6314	0.000281885	0.000609559	588.225	793.423	-0.434708	no-diff	5.30003	0.026588	0.049251	WP_025094033.1	sigma-54-dependent Fis family transcriptional regulator
1474	RS17625	1.66843	Up	0.217236	7.68026	1.58762e-14	8.32572e-14	588.097	184.856	1.66457	Up	4.47082	5.21063e-13	7.2679e-12	WP_073207589.1	flagellar protein FliT
1475	RS11605	1.13511	Up	0.130946	8.66858	4.37548e-18	2.98949e-17	584.777	266.243	1.1363	Up	4.60584	4.35981e-10	3.3182e-09	WP_073206188.1	GNAT family N-acetyltransferase
1476	RS10300	-0.908512	no-diff	0.133614	-6.79953	1.0496e-11	4.47138e-11	583.989	1096.61	-0.909563	no-diff	5.58003	8.39998e-06	3.0724e-05	WP_073205925.1	glycoside hydrolase family 43 protein
1477	RS16460	-1.05007	Down	0.115141	-9.11989	7.51991e-20	5.92833e-19	583.687	1208.6	-1.04846	Down	5.67068	8.63912e-08	4.32698e-07	WP_024426005.1	thioredoxin family protein
1478	RS10650	-2.17228	Down	0.295192	-7.35886	1.85491e-13	8.96706e-13	582.907	2628.23	-2.17742	Down	6.51567	8.85695e-12	9.45372e-11	WP_034623517.1	polysaccharide biosynthesis protein
1479	RS12365	0.911375	no-diff	0.145	6.28535	3.27113e-10	1.25091e-09	582.266	309.382	0.911649	no-diff	4.67226	9.82448e-07	4.14904e-06	WP_003217433.1	transcriptional repressor
1480	RS07365	1.04735	Up	0.117947	8.87984	6.69536e-19	4.97231e-18	581.35	281.054	1.04643	Up	4.62594	4.71871e-09	3.02015e-08	WP_073205101.1	DUF881 domain-containing protein
1481	RS01425	-0.509529	no-diff	0.130591	-3.90171	9.55148e-05	0.000217531	580.101	825.424	-0.507192	no-diff	5.32139	0.0094479	0.0194686	WP_024427428.1	GNAT family N-acetyltransferase
1482	RS12995	0.513058	no-diff	0.155516	3.29906	0.0009701	0.00197864	577.23	404.591	0.517216	no-diff	4.80783	0.00527682	0.0115319	WP_034622436.1	U32 family peptidase
1483	RS02995	1.34458	Up	0.325896	4.1258	3.69445e-05	8.88799e-05	576.995	227.083	1.34175	Up	4.52592	1.205e-05	4.26133e-05	WP_024424478.1	hypothetical protein
1484	RS17420	-0.813673	no-diff	0.0964472	-8.43646	3.27093e-17	2.09515e-16	575.801	1011.24	-0.812814	no-diff	5.49689	2.33005e-05	7.90457e-05	WP_073207542.1	N-acetylglucosamine-6-phosphate deacetylase
1485	RS06530	-0.578226	no-diff	0.137076	-4.2183	2.4615e-05	6.03927e-05	574.974	858.82	-0.57621	no-diff	5.35001	0.00354485	0.00800163	WP_073204954.1	cupin domain-containing protein
1486	RS01505	0.675356	no-diff	0.103195	6.54446	5.97106e-11	2.41196e-10	574.68	359.526	0.673965	no-diff	4.73877	9.64252e-05	0.00029717	WP_073203648.1	response regulator
1487	RS10310	0.782807	no-diff	0.117127	6.6834	2.33455e-11	9.71467e-11	574.392	333.492	0.779745	no-diff	4.69985	2.18439e-05	7.43926e-05	WP_034621362.1	chaperone CsaA
1488	RS00025	0.412827	no-diff	0.151574	2.7236	0.00645752	0.0115182	573.607	430.525	0.411282	no-diff	4.84153	0.0294707	0.053766	WP_073203416.1	DUF370 domain-containing protein
1489	RS02030	-1.14237	Down	0.212455	-5.37702	7.57274e-08	2.34775e-07	573.277	1265.76	-1.14897	Down	5.71369	2.7889e-06	1.11461e-05	WP_052503018.1	uronase
1490	RS14180	0.691907	no-diff	0.151203	4.57603	4.73887e-06	1.24166e-05	570.944	353.091	0.684558	no-diff	4.7259	0.000575654	0.0015361	WP_024427166.1	3-methylitaconate isomerase
1491	RS01030	-2.57144	Down	0.176723	-14.5507	5.77948e-48	2.69234e-46	569.206	3383.9	-2.56611	Down	6.80716	2.30667e-24	1.83537e-22	WP_024424451.1	N-acetylmuramic acid 6-phosphate etherase
1492	RS17635	2.03872	Up	0.234191	8.70537	3.16547e-18	2.19624e-17	569.156	138.336	2.03261	Up	4.34629	7.4167e-17	2.2005e-15	WP_024423613.1	flagellar hook-associated protein 2
1493	RS05530	-1.95403	Down	0.198276	-9.85508	6.51657e-23	6.45717e-22	567.623	2199.92	-1.95946	Down	6.30205	2.13351e-14	4.01582e-13	WP_024425057.1	hypothetical protein
1494	RS19345	1.54137	Up	0.160659	9.59406	8.46888e-22	7.7892e-21	566.712	194.321	1.53211	Up	4.45058	1.23748e-13	2.01508e-12	WP_024427532.1	WXG100 family type VII secretion target
1495	RS03520	-2.8516	Down	0.301731	-9.45081	3.36223e-21	2.92726e-20	566.096	4087.37	-2.85827	Down	7.05284	3.80712e-17	1.20079e-15	WP_025092661.1	NAD-dependent epimerase/dehydratase family protein
1496	RS14895	-0.582185	no-diff	0.0950081	-6.12774	8.91375e-10	3.29285e-09	565.548	846.24	-0.580588	no-diff	5.32859	0.00204132	0.0048716	WP_073207037.1	RNA 2',3'-cyclic phosphodiesterase
1497	RS09945	0.646472	no-diff	0.176628	3.66008	0.000252136	0.000548793	563.869	359.793	0.641269	no-diff	4.72482	0.00200613	0.00479745	WP_081372080.1	ribonuclease YeeF family protein
1498	RS10105	-0.948037	no-diff	0.109243	-8.6782	4.0207e-18	2.75234e-17	559.239	1077.68	-0.950733	no-diff	5.54358	2.09048e-06	8.54995e-06	WP_073205881.1	GerAB/ArcD/ProY family transporter
1499	RS06275	-0.684902	no-diff	0.130095	-5.26465	1.40458e-07	4.27694e-07	558.332	897.904	-0.685673	no-diff	5.37382	0.00057399	0.00153283	WP_008346212.1	acyl-CoA thioesterase
1500	RS03000	0.686959	no-diff	0.247834	2.77185	0.00557387	0.0100571	557.65	346.148	0.685077	no-diff	4.69189	0.00508941	0.0111712	WP_073204073.1	hypothetical protein
1501	RS10585	-0.654944	no-diff	0.1412	-4.63841	3.51098e-06	9.32881e-06	556.274	875.885	-0.65113	no-diff	5.34653	0.000970551	0.00248748	WP_073205971.1	phosphatase PAP2 family protein
1502	RS01155	-0.749965	no-diff	0.110616	-6.77987	1.20281e-11	5.11192e-11	555.384	933.327	-0.748656	no-diff	5.40381	0.000100693	0.000309506	WP_073203548.1	DUF418 domain-containing protein
1503	RS06655	-1.5344	Down	0.10072	-15.2342	2.09683e-52	1.2748e-50	553.573	1603.45	-1.53326	Down	5.93855	7.09002e-13	9.69615e-12	WP_044331928.1	transcriptional regulator
1504	RS05190	1.01449	Up	0.181708	5.58307	2.36304e-08	7.61566e-08	550.947	272.35	1.00678	Up	4.56097	2.23738e-06	9.09763e-06	WP_024425492.1	TVP38/TMEM64 family protein
1505	RS01475	-1.25445	Down	0.111288	-11.2722	1.80091e-29	2.72569e-28	549.533	1310.95	-1.25238	Down	5.7242	5.1944e-10	3.88581e-09	WP_073203643.1	amino acid permease
1506	RS07945	3.01487	Up	0.300785	10.0234	1.20336e-23	1.24753e-22	549.345	67.7808	3.00021	Up	4.15397	1.14027e-22	7.53222e-21	WP_003211206.1	flagellar biosynthesis protein FliQ
1507	RS17670	1.42105	Up	0.195539	7.26733	3.66667e-13	1.73514e-12	549.071	204.848	1.42001	Up	4.43436	2.84429e-11	2.7286e-10	WP_024423619.1	flagellar protein FlgN
1508	RS09445	0.991196	no-diff	0.590832	1.67763	0.0934195	0.133664	548.318	275.872	0.987384	no-diff	4.56256	0.00798226	0.0168755	WP_024425111.1	hypothetical protein
1509	RS04760	1.08677	Up	0.21082	5.15499	2.53647e-07	7.54422e-07	545.195	256.665	1.08751	Up	4.52015	5.82293e-07	2.53243e-06	WP_024425288.1	hypothetical protein
1510	RS01860	-1.22192	Down	0.147888	-8.26253	1.42623e-16	8.59812e-16	544.276	1269.97	-1.21945	Down	5.68692	3.84353e-09	2.52936e-08	WP_025092811.1	Lrp/AsnC family transcriptional regulator
1511	RS03535	-3.10547	Down	0.284301	-10.9232	8.93321e-28	1.22303e-26	541.095	4658.71	-3.11085	Down	7.2119	1.21758e-20	6.55805e-19	WP_044335009.1	hypothetical protein
1512	RS17125	1.60591	Up	0.23423	6.85613	7.07486e-12	3.06492e-11	539.629	177.471	1.60646	Up	4.36362	5.32297e-12	6.01152e-11	WP_024423518.1	sugar transferase
1513	RS07405	-0.727187	no-diff	0.120722	-6.02363	1.70551e-09	6.13609e-09	534.628	884.905	-0.724267	no-diff	5.33466	0.00016498	0.000486324	WP_024424249.1	sugar-binding transcriptional regulator
1514	RS01140	0.780574	no-diff	0.165423	4.71866	2.37402e-06	6.43659e-06	533.072	310.345	0.776169	no-diff	4.59408	0.000109029	0.000332499	WP_073203540.1	sporulation killing factor system integral membrane protein
1515	RS14960	0.974551	no-diff	0.129734	7.51191	5.8269e-14	2.93968e-13	531.963	270.386	0.970984	no-diff	4.52403	3.6978e-07	1.65338e-06	WP_044332369.1	rhodanese-like domain-containing protein
1516	RS18955	0.735169	no-diff	0.183659	4.0029	6.25702e-05	0.000146024	529.578	317.731	0.727254	no-diff	4.60259	0.000657399	0.00173702	WP_080652923.1	GtrA family protein
1517	RS04415	0.606466	no-diff	0.12366	4.9043	9.37611e-07	2.6482e-06	527.654	346.034	0.603124	no-diff	4.64449	0.00118424	0.00297418	WP_073204433.1	DUF2262 domain-containing protein
1518	RS03525	-3.00629	Down	0.295599	-10.1702	2.69485e-24	2.92038e-23	526.282	4230.08	-3.01311	Down	7.0847	5.64228e-19	2.32395e-17	WP_073204217.1	hypothetical protein
1519	RS10290	-0.758275	no-diff	0.203662	-3.72321	0.000196709	0.000433678	525.623	889.555	-0.756602	no-diff	5.33073	0.000785878	0.0020441	WP_044332951.1	xylose isomerase
1520	RS12650	-0.403987	no-diff	0.102029	-3.95952	7.50993e-05	0.000173907	520.357	688.242	-0.402592	no-diff	5.10469	0.0251331	0.0467788	WP_058839048.1	nicotinate-nucleotide adenylyltransferase
1521	RS04650	-0.468279	no-diff	0.105408	-4.44253	8.8909e-06	2.28614e-05	519.638	718.142	-0.468016	no-diff	5.14038	0.0103876	0.0212424	WP_024425304.1	glycerol-3-phosphate responsive antiterminator
1522	RS16075	1.27384	Up	0.243265	5.23641	1.6373e-07	4.94777e-07	517.797	213.958	1.26886	Up	4.39152	1.84264e-07	8.65771e-07	WP_073207254.1	type VII secretion protein EssA
1523	RS05425	-0.636046	no-diff	0.106282	-5.98452	2.17028e-09	7.72302e-09	517.322	803.33	-0.639969	no-diff	5.23526	0.000918691	0.00236495	WP_041117103.1	methyl-accepting chemotaxis protein
1524	RS17270	0.824772	no-diff	0.266637	3.09324	0.00197986	0.00385965	513.442	289.846	0.815396	no-diff	4.5265	0.00210653	0.00501698	WP_073207519.1	SulP family inorganic anion transporter
1525	RS06915	-1.03181	Down	0.0898724	-11.4808	1.64762e-30	2.69864e-29	513.367	1048.59	-1.03137	Down	5.47446	8.76951e-08	4.37975e-07	WP_073205025.1	DeoR/GlpR transcriptional regulator
1526	RS01270	1.3361	Up	0.155375	8.59921	8.02635e-18	5.37136e-17	511.059	202.162	1.33273	Up	4.35548	4.99696e-12	5.67999e-11	WP_073203592.1	GNAT family N-acetyltransferase
1527	RS17170	-0.635611	no-diff	0.177682	-3.57723	0.000347253	0.000743325	510.426	793.447	-0.632639	no-diff	5.21222	0.00238081	0.00559411	WP_024423527.1	CpsD/CapB family tyrosine-protein kinase
1528	RS10110	-0.979585	no-diff	0.111207	-8.80864	1.26671e-18	9.12385e-18	510.202	1006.26	-0.977949	no-diff	5.43083	4.82805e-07	2.12349e-06	WP_073205883.1	Ger(x)C family spore germination protein
1529	RS02565	-2.4755	Down	0.224843	-11.0099	3.42287e-28	4.83379e-27	507.731	2825.04	-2.47204	Down	6.56306	1.12639e-19	5.32903e-18	WP_073203967.1	alpha-ketoacid dehydrogenase subunit beta
1530	RS17735	-1.0241	Down	0.121815	-8.40704	4.2048e-17	2.64607e-16	505.204	1027.67	-1.02123	Down	5.4454	2.14423e-07	9.95618e-07	WP_024423629.1	glycosyltransferase family 2 protein
1531	RS04770	0.666614	no-diff	0.239645	2.78167	0.00540794	0.00977244	504.088	317.262	0.658329	no-diff	4.55675	0.00686248	0.0146408	WP_024425287.1	sigma-70 family RNA polymerase sigma factor
1532	RS09475	-0.798474	no-diff	0.140716	-5.67437	1.39202e-08	4.64481e-08	504.077	876.936	-0.795224	no-diff	5.29409	5.04419e-05	0.000162016	WP_034283385.1	Rrf2 family transcriptional regulator
1533	RS16620	1.51613	Up	0.163758	9.25837	2.07574e-20	1.71602e-19	502.288	175.608	1.51572	Up	4.28336	1.69197e-14	3.25472e-13	WP_024423428.1	membrane protein
1534	RS06920	-1.34496	Down	0.142125	-9.46321	2.98642e-21	2.62556e-20	501.563	1274.46	-1.34184	Down	5.65622	3.2866e-11	3.13525e-10	WP_073205027.1	1-phosphofructokinase
1535	RS02325	0.723112	no-diff	0.206395	3.50353	0.000459128	0.000972765	501.446	303.478	0.720046	no-diff	4.52685	0.00109033	0.00276011	WP_073203896.1	DUF2334 domain-containing protein
1536	RS06425	-1.45201	Down	0.157382	-9.22601	2.80902e-20	2.30045e-19	500.581	1370.19	-1.45278	Down	5.73366	4.38817e-11	4.03227e-10	WP_024426818.1	hypothetical protein
1537	RS13700	-0.884572	no-diff	0.0955462	-9.25806	2.08186e-20	1.7167e-19	499.91	922.039	-0.886918	no-diff	5.34042	4.68689e-06	1.77969e-05	WP_034279808.1	hypothetical protein
1538	RS15175	-0.809837	no-diff	0.11542	-7.01642	2.27629e-12	1.01936e-11	499.321	875.215	-0.813816	no-diff	5.2926	3.44145e-05	0.000113451	WP_145925735.1	TerD family protein
1539	RS15180	-0.896894	no-diff	0.0934632	-9.59623	8.29249e-22	7.68609e-21	498.233	926.639	-0.897197	no-diff	5.34355	3.27631e-06	1.29609e-05	WP_073207122.1	AIM24 family protein
1540	RS17175	-0.609772	no-diff	0.18714	-3.25838	0.0011205	0.00226436	498.019	760.417	-0.604897	no-diff	5.15976	0.00349424	0.00790777	WP_073207501.1	capsular biosynthesis protein
1541	RS03380	-0.58346	no-diff	0.091968	-6.34416	2.23637e-10	8.67228e-10	497.596	744.911	-0.583642	no-diff	5.1468	0.00132087	0.00327737	WP_073204174.1	sodium/proline symporter PutP
1542	RS11750	-0.825835	no-diff	0.0945347	-8.73578	2.41977e-18	1.69195e-17	497.239	880.84	-0.828275	no-diff	5.29529	1.46482e-05	5.10792e-05	WP_029706057.1	glycoside hydrolase family 1 protein
1543	RS02560	-2.55247	Down	0.2078	-12.2833	1.1139e-34	2.23216e-33	496.089	2911.56	-2.55115	Down	6.59578	9.31456e-22	5.52716e-20	WP_073203964.1	thiamine pyrophosphate-dependent dehydrogenase E1 component subunit alpha
1544	RS09870	1.50953	Up	0.295077	5.1157	3.12574e-07	9.20528e-07	495.033	174.099	1.52136	Up	4.26094	1.74836e-08	1.00345e-07	WP_073205816.1	CoA-acylating methylmalonate-semialdehyde dehydrogenase
1545	RS17715	1.65336	Up	0.144355	11.4534	2.261e-30	3.68646e-29	492.388	156.224	1.64815	Up	4.22082	1.12555e-17	3.94055e-16	WP_012011434.1	YigZ family protein
1546	RS05310	-0.898854	no-diff	0.156351	-5.74896	8.97919e-09	3.04427e-08	492.054	917.756	-0.893809	no-diff	5.3228	9.51411e-06	3.42332e-05	WP_073204640.1	DUF2777 family protein
1547	RS16880	-0.701949	no-diff	0.162735	-4.31344	1.60732e-05	4.02616e-05	490.721	798.413	-0.696208	no-diff	5.19366	0.000464205	0.001254	WP_073207454.1	hypothetical protein
1548	RS17425	-0.712147	no-diff	0.131134	-5.43066	5.6145e-08	1.75735e-07	489.068	801.606	-0.710993	no-diff	5.19896	0.000235286	0.000672439	WP_073207545.1	glucosamine-6-phosphate deaminase
1549	RS12270	1.53788	Up	0.225647	6.81544	9.39767e-12	4.01781e-11	488.668	168.247	1.53868	Up	4.23603	1.52279e-11	1.53198e-10	WP_024422989.1	hypothetical protein
1550	RS09855	-0.811952	no-diff	0.0938752	-8.64927	5.18306e-18	3.51449e-17	488.266	856.223	-0.813133	no-diff	5.26008	1.72385e-05	5.93431e-05	WP_024425182.1	response regulator transcription factor
1551	RS12640	-0.592753	no-diff	0.119833	-4.9465	7.55608e-07	2.1631e-06	486.668	733.687	-0.590428	no-diff	5.11739	0.00126965	0.00315923	WP_003217467.1	ribosome silencing factor
1552	RS12810	0.441567	no-diff	0.120222	3.67294	0.00023978	0.000523489	485.906	357.309	0.43996	no-diff	4.59162	0.0152387	0.0300907	WP_029708013.1	winged helix-turn-helix transcriptional regulator
1553	RS09480	-0.616311	no-diff	0.151062	-4.07987	4.50616e-05	0.00010721	485.62	744.848	-0.614046	no-diff	5.12905	0.00146679	0.0036189	WP_073205705.1	SDR family oxidoreductase
1554	RS16690	-0.472781	no-diff	0.167709	-2.81906	0.00481647	0.00882814	485.574	674.255	-0.472299	no-diff	5.0459	0.0185549	0.0357124	WP_073207408.1	glycoside hydrolase family 28 protein
1555	RS09830	-0.483025	no-diff	0.0945	-5.11138	3.19821e-07	9.41098e-07	485.43	678.069	-0.484447	no-diff	5.05199	0.00754115	0.0159816	WP_167364623.1	glycoside hydrolase family 1 protein
1556	RS09795	-0.452643	no-diff	0.148352	-3.05114	0.00227978	0.00440601	484.605	663.6	-0.451897	no-diff	5.03155	0.0178213	0.034509	WP_073205787.1	carbon-nitrogen hydrolase family protein
1557	RS15185	-1.63927	Down	0.170935	-9.58999	8.80932e-22	8.08159e-21	484.34	1509.07	-1.64476	Down	5.82867	3.18491e-12	3.74174e-11	WP_024425787.1	hypothetical protein
1558	RS09970	-0.59744	no-diff	0.147014	-4.06383	4.82732e-05	0.000114294	483.769	732.318	-0.598813	no-diff	5.1146	0.00219892	0.00521572	WP_073205839.1	PTS fructose transporter subunit IIC
1559	RS17445	-0.517222	no-diff	0.224736	-2.30147	0.0213653	0.034791	482.823	691.434	-0.514123	no-diff	5.06192	0.0246781	0.0460789	WP_060698416.1	PspC domain-containing protein
1560	RS06705	0.860883	no-diff	0.517159	1.66464	0.0959848	0.136843	482.628	265.685	0.860297	no-diff	4.42063	0.00961685	0.0198051	WP_024424707.1	RDD family protein
1561	RS14650	0.569592	no-diff	0.106475	5.34953	8.81815e-08	2.71975e-07	481.79	324.218	0.567616	no-diff	4.52872	0.00149202	0.00367082	WP_073206979.1	sensor histidine kinase
1562	RS06905	0.86356	no-diff	0.201631	4.28288	1.8449e-05	4.58922e-05	481.648	264.406	0.858626	no-diff	4.4192	7.9237e-05	0.000246586	WP_024424737.1	ABC transporter ATP-binding protein
1563	RS17095	1.78454	Up	0.238409	7.48522	7.14296e-14	3.57846e-13	480.521	139.248	1.77686	Up	4.15715	1.1173e-12	1.46504e-11	WP_073208407.1	nickel import ATP-binding protein NikD
1564	RS19155	0.468231	no-diff	0.137673	3.40104	0.000671303	0.00139431	480.315	346.643	0.464276	no-diff	4.56572	0.0155353	0.0306246	WP_073207897.1	thiol reductant ABC exporter subunit CydC
1565	RS10070	0.645793	no-diff	0.162882	3.96479	7.34604e-05	0.000170552	478.916	305.632	0.639698	no-diff	4.49142	0.00172822	0.00419882	WP_073205868.1	tyrosine-protein phosphatase
1566	RS19275	0.479585	no-diff	0.113809	4.21394	2.50959e-05	6.15304e-05	478.78	342.854	0.47765	no-diff	4.55546	0.00777681	0.0164611	WP_024423901.1	PTS sugar transporter subunit IIC
1567	RS14950	0.663076	no-diff	0.167555	3.95738	7.57774e-05	0.000175137	477.676	301.578	0.66628	no-diff	4.47697	0.000622505	0.00165482	WP_044332372.1	CbrC family protein
1568	RS16250	0.541917	no-diff	0.10941	4.95309	7.3043e-07	2.09437e-06	477.328	327.853	0.543889	no-diff	4.52483	0.00174286	0.00423116	WP_073207287.1	DUF86 domain-containing protein
1569	RS18810	1.55304	Up	0.127228	12.2068	2.85985e-34	5.54502e-33	475.21	161.596	1.55103	Up	4.19447	7.09328e-17	2.15944e-15	WP_024426408.1	uracil-DNA glycosylase
1570	RS17650	0.61662	no-diff	0.131846	4.67684	2.91331e-06	7.8219e-06	474.119	308.712	0.613271	no-diff	4.4869	0.00101518	0.00259238	WP_073207594.1	flagellar assembly protein FliW
1571	RS03505	-0.496391	no-diff	0.151492	-3.27669	0.00105032	0.00212854	472.74	667.287	-0.493496	no-diff	5.01945	0.00983407	0.0202286	WP_073204207.1	DUF3900 domain-containing protein
1572	RS19020	1.24636	Up	0.152911	8.15093	3.61136e-16	2.12012e-15	472.37	198.754	1.24587	Up	4.26863	1.44897e-10	1.19643e-09	WP_024423854.1	VOC family protein
1573	RS04910	-0.443163	no-diff	0.160478	-2.76152	0.00575334	0.0103601	471.761	641.809	-0.441208	no-diff	4.98633	0.0232186	0.043633	WP_034282218.1	cation:proton antiporter
1574	RS07245	-1.0674	Down	0.0934305	-11.4245	3.154e-30	5.07327e-29	471.018	985.868	-1.06855	Down	5.37517	3.38254e-08	1.8247e-07	WP_073205073.1	esterase
1575	RS02700	0.602307	no-diff	0.14375	4.18997	2.78997e-05	6.82182e-05	470.489	309.509	0.596963	no-diff	4.48213	0.00240997	0.00565125	WP_145925700.1	hypothetical protein
1576	RS18040	-0.867134	no-diff	0.133079	-6.51593	7.22384e-11	2.89519e-10	469.364	856.54	-0.868094	no-diff	5.23815	9.65379e-06	3.47001e-05	WP_073207677.1	acetolactate synthase AlsS
1577	RS10645	-1.93712	Down	0.215921	-8.9714	2.92758e-19	2.22484e-18	468.468	1794.57	-1.94313	Down	6.0121	1.53652e-13	2.4341e-12	WP_073205981.1	acylneuraminate cytidylyltransferase
1578	RS17005	-0.999824	no-diff	0.14231	-7.0257	2.12994e-12	9.55014e-12	465.993	932.264	-1.00204	Down	5.31551	9.34225e-07	3.95492e-06	WP_073207475.1	hypothetical protein
1579	RS17630	1.95745	Up	0.245921	7.95964	1.72542e-15	9.67042e-15	463.709	119.23	1.94657	Up	4.07065	1.5892e-14	3.10826e-13	WP_024423612.1	flagellar export chaperone FliS
1580	RS07410	-3.16353	Down	0.363518	-8.70253	3.24573e-18	2.24757e-17	463.495	4153.39	-3.14468	Down	7.01844	1.25437e-17	4.18243e-16	WP_024426935.1	NAD(P)-dependent oxidoreductase
1581	RS04495	-0.496732	no-diff	0.126708	-3.92027	8.84481e-05	0.000202854	462.604	651.932	-0.497486	no-diff	4.98981	0.00760148	0.0160997	WP_073204451.1	hypothetical protein
1582	RS15145	0.826966	no-diff	0.164032	5.04148	4.61936e-07	1.34344e-06	462.205	260.277	0.817616	no-diff	4.37534	6.06532e-05	0.000192867	WP_073207109.1	glycerol acyltransferase
1583	RS02880	-0.520819	no-diff	0.100523	-5.1811	2.2058e-07	6.59902e-07	459.603	658.888	-0.519677	no-diff	4.99375	0.00327263	0.00743991	WP_073204042.1	thiamine-phosphate kinase
1584	RS15900	0.717594	no-diff	0.286421	2.50538	0.0122319	0.0208535	458.4	278.558	0.71378	no-diff	4.40036	0.00874128	0.0181622	WP_024423305.1	DUF5366 family protein
1585	RS02675	0.612269	no-diff	0.186128	3.28951	0.00100362	0.0020408	458.045	299.297	0.611326	no-diff	4.43834	0.00310122	0.00709169	WP_024425406.1	TetR/AcrR family transcriptional regulator
1586	RS10145	1.40476	Up	0.309747	4.53517	5.7557e-06	1.4939e-05	457.972	172.808	1.39803	Up	4.18006	2.39135e-06	9.64531e-06	WP_024425703.1	membrane protein
1587	RS12985	1.05196	Up	0.18777	5.6024	2.11406e-08	6.86257e-08	457.852	220.749	1.0518	Up	4.28123	2.23384e-07	1.03311e-06	WP_024423106.1	uridine kinase
1588	RS18045	-0.929299	no-diff	0.226601	-4.10104	4.11291e-05	9.8419e-05	457.649	871.984	-0.930404	no-diff	5.24247	0.000105872	0.000323718	WP_024423683.1	acetolactate decarboxylase
1589	RS10855	-1.65696	Down	0.114052	-14.5281	8.03911e-48	3.65016e-46	457.095	1441.31	-1.65473	Down	5.75264	1.6258e-15	3.84589e-14	WP_073206028.1	hypothetical protein
1590	RS17760	-1.15283	Down	0.152856	-7.54189	4.63214e-14	2.36015e-13	454.73	1011.46	-1.15014	Down	5.37942	1.42088e-08	8.33249e-08	WP_024423634.1	glycosyltransferase
1591	RS19835	0.935695	no-diff	0.172234	5.43268	5.55141e-08	1.74064e-07	453.243	236.547	0.927931	no-diff	4.30724	8.41313e-06	3.0724e-05	WP_073208452.1	LysR family transcriptional regulator
1592	RS20150	-0.749218	no-diff	0.173541	-4.31723	1.57998e-05	3.96045e-05	453.206	762.015	-0.754848	no-diff	5.11548	0.000340274	0.000940995	WP_073208192.1	DUF3298 and DUF4163 domain-containing protein
1593	RS01390	0.916887	no-diff	0.242989	3.77336	0.000161062	0.000358393	450.935	238.562	0.90604	no-diff	4.30846	0.000346388	0.000956391	WP_073203623.1	S-methylmethionine permease
1594	RS02005	1.30747	Up	0.156042	8.37897	5.33918e-17	3.34819e-16	450.875	181.918	1.30202	Up	4.18563	1.02171e-10	8.67209e-10	WP_073203778.1	GntR family transcriptional regulator
1595	RS08385	1.20061	Up	0.227045	5.28799	1.23669e-07	3.78498e-07	450.6	195.79	1.19191	Up	4.21558	4.60643e-07	2.03368e-06	WP_024424094.1	OsmC family protein
1596	RS02825	-0.528009	no-diff	0.100543	-5.25159	1.50791e-07	4.57604e-07	449.941	648.752	-0.528179	no-diff	4.96874	0.0026155	0.00609645	WP_073204034.1	AzlC family ABC transporter permease
1597	RS17100	1.34367	Up	0.210992	6.36836	1.91064e-10	7.44942e-10	449.892	176.989	1.33608	Up	4.1721	4.59228e-09	2.95544e-08	WP_024423513.1	nickel ABC transporter permease subunit NikC
1598	RS19675	0.722029	no-diff	0.192443	3.75192	0.000175488	0.000389527	446.189	270.411	0.714111	no-diff	4.36197	0.000931182	0.00239535	WP_044334868.1	TetR/AcrR family transcriptional regulator
1599	RS13355	1.38283	Up	0.255209	5.41843	6.0125e-08	1.87701e-07	445.654	170.705	1.37632	Up	4.14672	7.28535e-08	3.73441e-07	pseudogene, incomplete%3B partial in the middle of a contig%3B missing N-terminus	partial=true
1600	RS09950	0.508085	no-diff	0.159408	3.18733	0.00143591	0.00286146	445.525	312.803	0.502318	no-diff	4.44175	0.0122876	0.024695	WP_024425664.1	MarR family transcriptional regulator
1601	RS01910	-1.16704	Down	0.13157	-8.87013	7.30633e-19	5.37045e-18	444.106	995.978	-1.16737	Down	5.35803	8.64122e-09	5.27974e-08	WP_073203744.1	ABC transporter permease
1602	RS02145	-1.16495	Down	0.153068	-7.61067	2.72687e-14	1.41553e-13	443.543	994.899	-1.16027	Down	5.35162	1.05464e-08	6.29009e-08	WP_073203827.1	PTS sugar transporter subunit IIA
1603	RS13790	2.54278	Up	0.289834	8.77323	1.7362e-18	1.23322e-17	443.206	76.0663	2.54295	Up	3.90468	3.84331e-19	1.66116e-17	WP_024423191.1	D-alanine--poly(phosphoribitol) ligase subunit 2
1604	RS12840	1.05621	Up	0.226556	4.66201	3.13131e-06	8.37584e-06	441.32	212.095	1.04565	Up	4.23215	1.10995e-05	3.94112e-05	WP_073208370.1	BPU family class D beta-lactamase
1605	RS03515	-2.95223	Down	0.337279	-8.75309	2.07584e-18	1.46575e-17	438.906	3398.12	-2.96171	Down	6.77681	1.81785e-16	5.09144e-15	WP_073204214.1	glucose-1-phosphate cytidylyltransferase
1606	RS10320	0.656246	no-diff	0.121857	5.38539	7.22877e-08	2.24499e-07	438.584	277.835	0.652833	no-diff	4.36003	0.000365597	0.00100389	WP_073208353.1	YndJ family transporter
1607	RS12880	-0.688657	no-diff	0.101003	-6.81816	9.2214e-12	3.94715e-11	438.04	705.814	-0.690499	no-diff	5.02685	0.000137028	0.000410029	WP_073206429.1	MFS transporter
1608	RS17655	1.19976	Up	0.215145	5.57654	2.45344e-08	7.87868e-08	436.748	189.836	1.19087	Up	4.17092	2.67543e-07	1.2244e-06	WP_073207597.1	hypothetical protein
1609	RS19810	-0.879649	no-diff	0.104422	-8.42397	3.63938e-17	2.3121e-16	432.829	796.235	-0.878473	no-diff	5.12789	1.13614e-06	4.76362e-06	WP_024423996.1	6-phospho-beta-glucosidase
1610	RS16695	-0.593746	no-diff	0.134599	-4.41123	1.02787e-05	2.62793e-05	432.555	653.136	-0.591988	no-diff	4.94964	0.00126866	0.00315902	WP_073207409.1	altronate dehydratase
1611	RS13090	0.498765	no-diff	0.199708	2.49747	0.0125083	0.0212843	432.387	305.695	0.496378	no-diff	4.40082	0.0197464	0.0377771	WP_025092425.1	tetratricopeptide repeat protein
1612	RS01385	1.41153	Up	0.148159	9.52713	1.61687e-21	1.44993e-20	432.133	162.179	1.41007	Up	4.09541	2.38331e-13	3.67575e-12	WP_048238197.1	hypothetical protein
1613	RS04635	-0.455295	no-diff	0.134411	-3.38734	0.000705746	0.00146161	430.242	589.043	-0.45743	no-diff	4.86229	0.0136781	0.0271932	WP_024425307.1	AEC family transporter
1614	RS01200	-0.432336	no-diff	0.164826	-2.62298	0.00871641	0.0152367	428.833	578.793	-0.435512	no-diff	4.84675	0.0288874	0.0528118	WP_073203570.1	beta-ketoacyl-ACP synthase II
1615	RS14515	-1.88764	Down	0.186419	-10.1258	4.24373e-24	4.57125e-23	427.748	1583.62	-1.88491	Down	5.83467	2.12717e-15	4.89948e-14	WP_024424798.1	sporulation protein
1616	RS03170	1.90552	Up	0.594849	3.20337	0.00135831	0.00271889	427.48	114.148	1.92405	Up	3.95896	2.73317e-07	1.24919e-06	WP_003214349.1	phosphoribosylformylglycinamidine synthase subunit PurS
1617	RS19160	0.611908	no-diff	0.1466	4.17399	2.99311e-05	7.27885e-05	427.443	279.192	0.607101	no-diff	4.34024	0.00153813	0.00376837	WP_073207900.1	thiol reductant ABC exporter subunit CydD
1618	RS19230	-0.688427	no-diff	0.154712	-4.44972	8.59817e-06	2.21246e-05	426.609	687.217	-0.694322	no-diff	4.99201	0.000634078	0.00168302	WP_024423893.1	helix-turn-helix transcriptional regulator
1619	RS04120	-1.6751	Down	0.204585	-8.18776	2.66126e-16	1.57524e-15	426.447	1362.6	-1.67225	Down	5.66573	4.28321e-13	6.12062e-12	WP_017358836.1	YfhE family protein
1620	RS05955	0.966622	no-diff	0.172198	5.61342	1.98361e-08	6.46836e-08	426.316	217.948	0.968273	no-diff	4.20714	1.00245e-06	4.2284e-06	WP_073204797.1	SMI1/KNR4 family protein
1621	RS03070	1.26034	Up	0.203515	6.19285	5.90844e-10	2.22155e-09	426.304	177.712	1.25508	Up	4.11812	1.3385e-08	7.87581e-08	WP_024424493.1	hypothetical protein
1622	RS07565	-0.562016	no-diff	0.14545	-3.86398	0.000111553	0.000252294	426.186	629.596	-0.560422	no-diff	4.91002	0.00286622	0.00660609	WP_073205140.1	adenylyl-sulfate kinase
1623	RS15810	-1.82439	Down	0.211958	-8.60734	7.47741e-18	5.02275e-17	425.005	1506.01	-1.8199	Down	5.77537	7.84858e-14	1.32932e-12	WP_024423292.1	hypothetical protein
1624	RS09500	-1.08862	Down	0.107023	-10.1719	2.64786e-24	2.87814e-23	424.498	902.566	-1.08736	Down	5.23727	7.05821e-09	4.36587e-08	WP_024427073.1	DUF421 domain-containing protein
1625	RS16710	-0.647538	no-diff	0.154821	-4.18249	2.88336e-05	7.03579e-05	423.215	663.373	-0.646638	no-diff	4.95234	0.000868708	0.00224786	WP_073207417.1	glucuronate isomerase
1626	RS17120	1.22541	Up	0.205488	5.9634	2.47045e-09	8.7651e-09	422.913	181.068	1.22821	Up	4.11527	1.36219e-08	8.00174e-08	WP_073207484.1	acetyltransferase
1627	RS07425	-2.16462	Down	0.277457	-7.80164	6.11072e-15	3.29611e-14	421.903	1891.96	-2.15141	Down	6.02836	6.03789e-14	1.04647e-12	WP_073205106.1	PTS glucitol/sorbitol transporter subunit IIB
1628	RS10875	1.74681	Up	0.140759	12.4099	2.30905e-35	4.8721e-34	418.215	124.83	1.74642	Up	3.96583	2.09587e-20	1.07906e-18	WP_024422759.1	xanthine phosphoribosyltransferase
1629	RS16445	-0.590716	no-diff	0.0933381	-6.32877	2.47117e-10	9.51081e-10	417.959	628.811	-0.591554	no-diff	4.89931	0.000729091	0.00190773	WP_034623843.1	ABC transporter permease
1630	RS17740	-1.06731	Down	0.0919463	-11.608	3.7545e-31	6.41305e-30	416.96	872.845	-1.06676	Down	5.19791	1.01459e-08	6.09279e-08	WP_073207600.1	hypothetical protein
1631	RS17795	2.18422	Up	0.23562	9.27011	1.85951e-20	1.55118e-19	416.173	91.3449	2.1748	Up	3.87443	1.07034e-17	3.78512e-16	WP_025093953.1	hypothetical protein
1632	RS01205	-0.421124	no-diff	0.116215	-3.62366	0.000290458	0.000627635	415.978	557.065	-0.422248	no-diff	4.79405	0.0173463	0.0336824	WP_073203573.1	helix-turn-helix domain-containing protein
1633	RS14330	0.589671	no-diff	0.194762	3.02765	0.00246465	0.00474542	414.858	275.606	0.592367	no-diff	4.30413	0.00377094	0.00845202	WP_034279690.1	DUF1294 domain-containing protein
1634	RS18480	-0.874922	no-diff	0.133199	-6.56853	5.08136e-11	2.06186e-10	414.586	760.684	-0.872395	no-diff	5.06227	3.29011e-06	1.29954e-05	WP_073207741.1	general stress protein
1635	RS18485	-0.428682	no-diff	0.0977428	-4.38581	1.15553e-05	2.93131e-05	413.688	556.344	-0.430442	no-diff	4.7907	0.0127987	0.0255755	WP_073207744.1	LD-carboxypeptidase
1636	RS00160	0.947891	no-diff	0.148958	6.36349	1.97224e-10	7.6646e-10	412.65	213.881	0.94789	no-diff	4.16634	3.34007e-07	1.50303e-06	WP_024425764.1	YaaL family protein
1637	RS18985	-0.833112	no-diff	0.136869	-6.08694	1.15088e-09	4.21244e-09	409.747	730.202	-0.828952	no-diff	5.01762	7.80815e-06	2.87146e-05	WP_024423847.1	nuclear transport factor 2 family protein
1638	RS05680	1.07446	Up	0.161587	6.64943	2.94227e-11	1.2117e-10	406.425	192.636	1.07087	Up	4.10572	8.25013e-08	4.16192e-07	WP_073204721.1	lytic transglycosylase domain-containing protein
1639	RS18675	-0.873476	no-diff	0.194265	-4.49631	6.91425e-06	1.78684e-05	405.465	743.189	-0.8768	no-diff	5.03407	5.91436e-05	0.000188581	WP_024423795.1	Lrp/AsnC family transcriptional regulator
1640	RS12860	-0.874414	no-diff	0.149961	-5.83093	5.51209e-09	1.9048e-08	405.008	742.529	-0.870127	no-diff	5.02647	4.10564e-06	1.57263e-05	WP_073206423.1	amino acid ABC transporter permease
1641	RS09550	0.994841	no-diff	0.115199	8.63583	5.83011e-18	3.93835e-17	404.673	202.885	0.992315	no-diff	4.12495	1.48391e-08	8.67307e-08	WP_073205722.1	recombinase family protein
1642	RS02350	0.850153	no-diff	0.153829	5.52659	3.26507e-08	1.0392e-07	404.548	223.979	0.847366	no-diff	4.17349	1.44971e-05	5.06025e-05	WP_073203911.1	ribonuclease YeeF family protein
1643	RS04400	0.938212	no-diff	0.181305	5.17476	2.28206e-07	6.81577e-07	402.348	209.828	0.93227	no-diff	4.13719	1.14256e-05	4.05279e-05	WP_044335926.1	hypothetical protein
1644	RS12655	-0.47347	no-diff	0.0997161	-4.74819	2.0525e-06	5.60298e-06	401.409	557.154	-0.473008	no-diff	4.77162	0.00543964	0.0118655	WP_008342507.1	ribosome assembly RNA-binding protein YhbY
1645	RS07500	0.593561	no-diff	0.151341	3.92202	8.781e-05	0.000201648	400.401	265.04	0.587774	no-diff	4.2557	0.00275674	0.00637914	WP_025092549.1	uracil permease
1646	RS04570	-1.53645	Down	0.113059	-13.5898	4.60259e-42	1.39911e-40	400.044	1160.56	-1.5379	Down	5.47376	2.21055e-14	4.13857e-13	WP_073204466.1	hypothetical protein
1647	RS13260	-0.53047	no-diff	0.126948	-4.17863	2.93269e-05	7.14643e-05	397.046	573.143	-0.534919	no-diff	4.79195	0.00396749	0.0088642	WP_073206513.1	quinolinate synthase NadA
1648	RS03705	-0.825865	no-diff	0.152526	-5.41459	6.14299e-08	1.91441e-07	394.788	700.265	-0.822768	no-diff	4.96072	1.63106e-05	5.64822e-05	WP_008341777.1	phenolic acid decarboxylase
1649	RS17535	0.57442	no-diff	0.116249	4.94127	7.76162e-07	2.22017e-06	393.878	264.103	0.572167	no-diff	4.23781	0.00129275	0.00321419	WP_024426240.1	winged helix-turn-helix transcriptional regulator
1650	RS09880	-1.53023	Down	0.172565	-8.86756	7.47683e-19	5.47334e-18	393.222	1136.39	-1.53171	Down	5.44453	4.64258e-12	5.32908e-11	WP_073205821.1	carbohydrate ABC transporter permease
1651	RS18595	0.758581	no-diff	0.161386	4.70041	2.59635e-06	7.00234e-06	392.103	231.315	0.75211	no-diff	4.16176	0.000203537	0.000589398	WP_073207766.1	lipoate--protein ligase family protein
1652	RS18335	-1.50667	Down	0.105678	-14.2573	4.03971e-46	1.62814e-44	386.93	1099.52	-1.50612	Down	5.40139	1.0184e-14	2.06093e-13	WP_073207719.1	hypothetical protein
1653	RS05215	1.25835	Up	0.125586	10.0199	1.2466e-23	1.28493e-22	386.847	161.431	1.25297	Up	3.98025	8.29894e-12	8.91245e-11	WP_024425497.1	DoxX family protein
1654	RS01310	-2.22071	Down	0.214257	-10.3647	3.58839e-25	4.1255e-24	385.62	1798.15	-2.21316	Down	5.9493	9.804e-19	3.90043e-17	WP_024424410.1	hypothetical protein
1655	RS02975	1.29692	Up	0.180206	7.19689	6.16e-13	2.86217e-12	385.199	156.414	1.28945	Up	3.96349	3.31775e-09	2.20407e-08	WP_073204065.1	hypothetical protein
1656	RS09835	-0.847893	no-diff	0.119023	-7.12375	1.0503e-12	4.8177e-12	383.646	690.105	-0.851764	no-diff	4.93739	5.31691e-06	1.99941e-05	WP_073205804.1	PTS transporter subunit EIIC
1657	RS03910	-0.6887	no-diff	0.112157	-6.14048	8.22736e-10	3.05503e-09	382.465	615.432	-0.689486	no-diff	4.83071	0.000111143	0.000338356	WP_012009274.1	hypothetical protein
1658	RS16365	-0.864161	no-diff	0.09585	-9.01577	1.95499e-19	1.50162e-18	379.192	689.699	-0.865494	no-diff	4.9291	1.08122e-06	4.53878e-06	WP_025094146.1	response regulator transcription factor
1659	RS03085	0.884768	no-diff	0.225584	3.92213	8.77707e-05	0.000201648	377.058	203.962	0.879778	no-diff	4.06044	0.000168835	0.0004963	WP_029707591.1	GNAT family N-acetyltransferase
1660	RS05910	0.44095	no-diff	0.113184	3.89588	9.78414e-05	0.000222406	376.831	277.316	0.441119	no-diff	4.22743	0.00992043	0.0203943	WP_073204784.1	flagellin Hag
1661	RS10045	-1.79655	Down	0.150858	-11.9089	1.06378e-32	1.94683e-31	375.37	1304.61	-1.79328	Down	5.57563	1.23196e-17	4.1472e-16	WP_024425681.1	acetyl-CoA carboxylase biotin carboxyl carrier protein subunit
1662	RS12785	-0.695342	no-diff	0.149846	-4.64037	3.47791e-06	9.25464e-06	375.105	607.83	-0.694326	no-diff	4.80701	0.000184643	0.000538697	WP_073206403.1	FGGY-family carbohydrate kinase
1663	RS06525	-1.06003	Down	0.149054	-7.11169	1.14627e-12	5.24446e-12	370.637	773.15	-1.05635	Down	5.02198	2.80442e-08	1.55316e-07	WP_025092328.1	methylthioribulose 1-phosphate dehydratase
1664	RS17910	-0.778252	no-diff	0.13788	-5.64441	1.65748e-08	5.46953e-08	370.129	635.183	-0.778258	no-diff	4.83995	2.34381e-05	7.94356e-05	WP_034624595.1	sugar kinase
1665	RS05990	-0.557087	no-diff	0.123177	-4.52266	6.10683e-06	1.5816e-05	368.695	542.356	-0.558875	no-diff	4.70025	0.00226989	0.00538043	WP_073204811.1	DinB family protein
1666	RS16170	-0.564434	no-diff	0.100732	-5.60334	2.10255e-08	6.83137e-08	365.406	539.645	-0.564771	no-diff	4.69059	0.00124506	0.00310809	WP_073207268.1	MerR family transcriptional regulator
1667	RS17875	0.58077	no-diff	0.114197	5.08566	3.66345e-07	1.07184e-06	364.799	243.642	0.578334	no-diff	4.1253	0.00107335	0.00272503	WP_056766833.1	sugar ABC transporter permease
1668	RS04010	-0.939767	no-diff	0.130915	-7.17847	7.04977e-13	3.26712e-12	363.484	697.63	-0.938638	no-diff	4.91623	3.32736e-07	1.49924e-06	WP_073204357.1	class D sortase
1669	RS03060	0.747749	no-diff	0.154271	4.84698	1.25355e-06	3.49378e-06	363.074	215.782	0.742953	no-diff	4.05578	0.000202823	0.000588369	WP_073204087.1	helix-turn-helix transcriptional regulator
1670	RS15910	-0.389909	no-diff	0.113265	-3.44246	0.000576448	0.00120496	362.232	473.942	-0.390275	no-diff	4.57647	0.0275482	0.0507078	WP_024423307.1	response regulator
1671	RS09905	-0.462526	no-diff	0.140414	-3.29402	0.000987638	0.00201192	360.884	497.532	-0.464445	no-diff	4.61495	0.0125281	0.025095	WP_044334557.1	PTS ascorbate transporter subunit IIC
1672	RS01495	-0.822658	no-diff	0.119867	-6.86306	6.74005e-12	2.92694e-11	360.221	637.4	-0.821046	no-diff	4.8287	3.47711e-06	1.3632e-05	WP_044333602.1	glutaminase
1673	RS17770	-1.31109	Down	0.188179	-6.96725	3.23197e-12	1.43125e-11	359.518	892.547	-1.31466	Down	5.15764	1.94973e-09	1.3652e-08	WP_024423636.1	sugar transferase
1674	RS10235	-0.775543	no-diff	0.113292	-6.84551	7.62041e-12	3.28538e-11	357.808	612.67	-0.77468	no-diff	4.78931	1.00004e-05	3.57989e-05	WP_044332968.1	MerR family transcriptional regulator
1675	RS15150	0.786786	no-diff	0.216104	3.64078	0.000271818	0.000589487	357.657	207.167	0.777088	no-diff	4.02365	0.000942501	0.00242091	WP_073207112.1	carotenoid biosynthesis protein
1676	RS05945	0.884299	no-diff	0.132911	6.65333	2.86544e-11	1.18414e-10	356.155	192.497	0.881106	no-diff	3.9796	3.43389e-06	1.34776e-05	WP_167364636.1	ribonuclease YeeF family protein
1677	RS19690	0.661382	no-diff	0.183427	3.6057	0.000311311	0.000669453	355.938	224.778	0.652259	no-diff	4.06196	0.00271651	0.00629834	WP_073208060.1	ABC transporter ATP-binding protein
1678	RS18060	-1.32834	Down	0.180205	-7.37126	1.69024e-13	8.20419e-13	354.503	890.542	-1.32264	Down	5.1414	1.00432e-10	8.5759e-10	WP_024423686.1	chromate transporter
1679	RS19820	0.541469	no-diff	0.180026	3.00772	0.00263219	0.00504491	354.066	243.11	0.533657	no-diff	4.10151	0.0121501	0.0244736	WP_073208095.1	GntR family transcriptional regulator
1680	RS12895	0.608414	no-diff	0.152031	4.0019	6.2836e-05	0.000146549	353.82	231.619	0.603604	no-diff	4.07236	0.00261906	0.0061007	WP_073206435.1	ABC transporter permease
1681	RS06755	0.710416	no-diff	0.205596	3.45539	0.00054949	0.00115062	353.509	215.668	0.705002	no-diff	4.03264	0.00201999	0.00482729	WP_073204995.1	metallophosphoesterase
1682	RS08150	-0.555397	no-diff	0.108391	-5.12404	2.99065e-07	8.82919e-07	352.628	517.435	-0.556729	no-diff	4.63476	0.00184443	0.00446876	WP_024424131.1	aminoglycoside phosphotransferase family protein
1683	RS02980	1.09547	Up	0.141104	7.76354	8.25916e-15	4.41514e-14	351.221	164.003	1.08936	Up	3.89265	3.32836e-08	1.80102e-07	WP_024424475.1	DUF4064 domain-containing protein
1684	RS09490	0.385341	no-diff	0.112141	3.43621	0.000589915	0.00123168	350.436	268.068	0.38561	no-diff	4.14722	0.0257123	0.0477554	WP_044335590.1	TIGR00366 family protein
1685	RS15890	1.04289	Up	0.300809	3.46696	0.000526378	0.00110481	349.509	169.665	1.05134	Up	3.89592	0.000160856	0.000476042	WP_024423304.1	thiol-disulfide oxidoreductase DCC family protein
1686	RS17675	1.14748	Up	0.257586	4.45474	8.39955e-06	2.1629e-05	347.845	156.92	1.14454	Up	3.85963	6.23424e-06	2.32192e-05	WP_024423620.1	flagellar biosynthesis anti-sigma factor FlgM
1687	RS03450	1.32973	Up	0.136302	9.75571	1.74376e-22	1.69509e-21	347.722	138.032	1.32461	Up	3.8079	4.37622e-12	5.05513e-11	WP_073204191.1	hypothetical protein
1688	RS19590	1.25577	Up	0.222137	5.65315	1.57538e-08	5.213e-08	347.643	145.341	1.24723	Up	3.82776	1.28008e-07	6.156e-07	WP_025093748.1	hypothetical protein
1689	RS01560	0.705346	no-diff	0.233753	3.01749	0.00254881	0.00489432	346.638	212.323	0.701976	no-diff	4.00357	0.00319499	0.00727285	WP_073203664.1	hypothetical protein
1690	RS04040	-0.98875	no-diff	0.116712	-8.47169	2.41858e-17	1.56315e-16	345.251	684.986	-0.992213	no-diff	4.87663	8.47374e-08	4.26244e-07	WP_073204367.1	teicoplanin resistance protein VanZ
1691	RS06885	1.48842	Up	0.134943	11.03	2.73753e-28	3.92781e-27	344.025	122.613	1.49012	Up	3.74947	5.69294e-16	1.4962e-14	WP_024424733.1	molybdopterin converting factor subunit 1
1692	RS06210	-0.896839	no-diff	0.103312	-8.68085	3.92839e-18	2.69429e-17	343.802	640.112	-0.897164	no-diff	4.80906	1.8448e-07	8.65771e-07	WP_025092293.1	ring-cleaving dioxygenase
1693	RS07525	0.869853	no-diff	0.127678	6.81289	9.56592e-12	4.08002e-11	342.889	187.264	0.868013	no-diff	3.93013	3.394e-06	1.3351e-05	WP_073205125.1	dihydroorotate dehydrogenase electron transfer subunit
1694	RS06880	0.846633	no-diff	0.13722	6.16988	6.83418e-10	2.5509e-09	342.348	189.949	0.84526	no-diff	3.93573	8.99638e-06	3.26049e-05	WP_073205015.1	molybdenum cofactor biosynthesis protein MoaE
1695	RS07550	-1.39299	Down	0.270417	-5.15127	2.58731e-07	7.67633e-07	339.39	891.949	-1.38711	Down	5.12657	9.96287e-08	4.92655e-07	WP_024424224.1	phosphoadenylyl-sulfate reductase
1696	RS10435	-1.04996	Down	0.164072	-6.39939	1.55996e-10	6.10204e-10	338.316	701.012	-1.04906	Down	4.88537	8.69914e-08	4.35081e-07	WP_075611524.1	DUF4025 domain-containing protein
1697	RS00165	-1.65133	Down	0.143301	-11.5235	1.00443e-30	1.6915e-29	337.317	1060.29	-1.65168	Down	5.31173	7.05852e-16	1.83051e-14	WP_024425765.1	pro-sigmaK processing inhibitor BofA
1698	RS09415	1.16426	Up	0.205057	5.67775	1.36475e-08	4.5623e-08	336.962	150.105	1.15729	Up	3.8107	1.8211e-07	8.56946e-07	WP_073205691.1	antitoxin YezG family protein
1699	RS12775	-0.790449	no-diff	0.135567	-5.83069	5.52001e-09	1.9057e-08	336.782	582.91	-0.789148	no-diff	4.71112	1.25443e-05	4.41828e-05	WP_073206400.1	L-arabinose isomerase
1700	RS19425	-0.508642	no-diff	0.214985	-2.36594	0.0179844	0.0297556	336.067	478.529	-0.503646	no-diff	4.53436	0.0198284	0.0378926	WP_024423927.1	ABC transporter ATP-binding protein
1701	RS10510	0.681058	no-diff	0.243186	2.80057	0.00510128	0.00929319	335.701	209.257	0.683121	no-diff	3.96497	0.00421012	0.0093704	WP_008359999.1	YojF family protein
1702	RS02650	1.40828	Up	0.258805	5.44147	5.2843e-08	1.65979e-07	332.688	125.184	1.40411	Up	3.72334	5.66861e-08	2.97985e-07	WP_073203983.1	hypothetical protein
1703	RS14360	0.782214	no-diff	0.18834	4.1532	3.27863e-05	7.9195e-05	331.203	192.242	0.77622	no-diff	3.91328	0.000482655	0.00129883	WP_034624188.1	response regulator
1704	RS19935	-0.79297	no-diff	0.122845	-6.45503	1.08201e-10	4.28858e-10	331.151	573.421	-0.797882	no-diff	4.69087	1.54283e-05	5.3639e-05	WP_024424021.1	S-adenosyl-l-methionine hydroxide adenosyltransferase family protein
1705	RS20175	-1.17103	Down	0.192529	-6.08236	1.18423e-09	4.3257e-09	330.404	744.595	-1.16895	Down	4.93352	2.73913e-08	1.5246e-07	WP_073208201.1	alpha/beta hydrolase
1706	RS05360	0.904981	no-diff	0.188297	4.80614	1.53872e-06	4.26208e-06	330.358	176.19	0.903749	no-diff	3.8647	1.82478e-05	6.25714e-05	WP_056766114.1	serine acetyltransferase
1707	RS04200	-1.41013	Down	0.101406	-13.9058	5.83958e-44	1.9395e-42	328.832	873.251	-1.41161	Down	5.09798	3.96507e-14	7.04655e-13	WP_003217808.1	hypothetical protein
1708	RS04820	0.433126	no-diff	0.128727	3.36468	0.000766317	0.00158067	327.876	242.338	0.428935	no-diff	4.03387	0.0215732	0.0408893	WP_073204515.1	NAD-dependent protein deacylase
1709	RS20555	0.585306	no-diff	0.155914	3.75402	0.000174021	0.000386509	327.743	218	0.582257	no-diff	3.96938	0.00306305	0.00701816	WP_051170133.1	ComF family protein
1710	RS06060	-0.467246	no-diff	0.153696	-3.04008	0.00236518	0.0045637	327.038	452	-0.472503	no-diff	4.47845	0.0172673	0.0335848	WP_073204839.1	FAD-dependent oxidoreductase
1711	RS01345	-0.892178	no-diff	0.11894	-7.5011	6.32864e-14	3.18385e-13	326.675	606.475	-0.890591	no-diff	4.73166	3.32344e-07	1.49924e-06	WP_073203611.1	ROK family protein
1712	RS09485	0.577806	no-diff	0.129028	4.47816	7.52882e-06	1.94287e-05	326.443	218.278	0.575819	no-diff	3.9675	0.00167712	0.004086	WP_073205708.1	EamA family transporter
1713	RS06215	-0.487659	no-diff	0.169199	-2.88217	0.00394953	0.00733279	325.151	456.219	-0.49077	no-diff	4.47927	0.0138935	0.0276056	WP_073204880.1	PDZ domain-containing protein
1714	RS18950	0.452815	no-diff	0.145742	3.10696	0.00189025	0.00369903	323.916	236.193	0.451289	no-diff	4.00676	0.0179516	0.0346846	WP_024423842.1	hypothetical protein
1715	RS14830	0.779837	no-diff	0.2048	3.80779	0.000140214	0.000314539	323.241	188.099	0.779483	no-diff	3.87752	0.000330856	0.000919307	WP_024424860.1	thioredoxin family protein
1716	RS18085	0.459531	no-diff	0.144909	3.17118	0.00151823	0.00300545	321.434	233.531	0.455825	no-diff	3.9946	0.0187962	0.0361569	WP_073207692.1	Cof-type HAD-IIB family hydrolase
1717	RS16835	0.949008	no-diff	0.30548	3.10661	0.00189247	0.00370135	321.231	166.221	0.945773	no-diff	3.81046	0.0010935	0.00276415	WP_073207449.1	hypothetical protein
1718	RS11430	1.00745	Up	0.177534	5.67468	1.38952e-08	4.64078e-08	321.208	159.404	0.998096	no-diff	3.79377	3.92535e-06	1.51685e-05	WP_024422847.1	SMC-Scp complex subunit ScpB
1719	RS07370	1.11757	Up	0.342212	3.26573	0.00109182	0.00220889	318.098	146.418	1.10718	Up	3.74343	0.000641623	0.00170047	WP_003210988.1	small basic family protein
1720	RS00065	-0.719795	no-diff	0.150173	-4.7931	1.64226e-06	4.52442e-06	317.656	523.391	-0.723629	no-diff	4.58495	0.00017834	0.000521176	WP_025092696.1	hypothetical protein
1721	RS19165	0.690963	no-diff	0.194395	3.55442	0.000378809	0.000807361	317.086	196.069	0.686375	no-diff	3.88319	0.0014821	0.00365155	WP_024423880.1	cytochrome d ubiquinol oxidase subunit II
1722	RS07575	0.434312	no-diff	0.149893	2.89748	0.00376172	0.00698773	313.84	232.492	0.436492	no-diff	3.96685	0.0181131	0.0349388	WP_073205144.1	sirohydrochlorin chelatase
1723	RS09900	-0.567927	no-diff	0.16587	-3.42394	0.000617205	0.00128641	313.786	465.556	-0.567552	no-diff	4.4736	0.00373915	0.00838614	WP_073205828.1	ribulose-phosphate 3-epimerase
1724	RS04390	-0.496359	no-diff	0.169356	-2.93085	0.00338032	0.00633832	313.636	442.561	-0.500134	no-diff	4.43361	0.0123377	0.0247543	WP_073204426.1	hypothetical protein
1725	RS05925	1.22752	Up	0.176405	6.95852	3.43863e-12	1.51528e-11	313.094	133.52	1.22462	Up	3.68625	2.16324e-09	1.4997e-08	WP_073204786.1	sialate O-acetylesterase
1726	RS01480	-1.31454	Down	0.223386	-5.88461	3.98996e-09	1.39493e-08	310.986	774.075	-1.30846	Down	4.94337	6.10841e-09	3.81885e-08	WP_024424379.1	VOC family protein
1727	RS18055	-1.48385	Down	0.134094	-11.0658	1.83895e-28	2.68143e-27	308.069	862.113	-1.48249	Down	5.05453	7.16282e-15	1.51067e-13	WP_051149970.1	chromate transporter
1728	RS10515	0.862502	no-diff	0.232912	3.70313	0.000212954	0.000467197	307.77	169.045	0.85934	no-diff	3.77758	0.000301781	0.000846583	WP_024422694.1	hypothetical protein
1729	RS03425	0.425027	no-diff	0.121897	3.48678	0.000488882	0.00102972	305.187	226.943	0.425252	no-diff	3.93201	0.0203143	0.0386945	WP_073204180.1	tRNA-dihydrouridine synthase
1730	RS17265	0.671459	no-diff	0.129595	5.18122	2.20441e-07	6.59902e-07	302.516	189.785	0.667814	no-diff	3.82521	0.000292358	0.000821887	WP_044333970.1	hypothetical protein
1731	RS20180	-1.3319	Down	0.198671	-6.70401	2.02771e-11	8.47714e-11	301.962	760.799	-1.32894	Down	4.91608	4.501e-10	3.40346e-09	WP_073208204.1	ring-cleaving dioxygenase
1732	RS09960	-0.815965	no-diff	0.106845	-7.63692	2.22488e-14	1.15998e-13	301.011	529.687	-0.814657	no-diff	4.5646	2.78892e-06	1.11461e-05	WP_044335845.1	class II fructose-bisphosphate aldolase
1733	RS17680	1.14033	Up	0.169725	6.71869	1.83371e-11	7.7201e-11	300.279	135.928	1.13549	Up	3.65299	2.81941e-08	1.55445e-07	WP_024423621.1	membrane protein
1734	RS18590	0.737744	no-diff	0.175498	4.20372	2.62568e-05	6.43327e-05	297.864	178.206	0.730416	no-diff	3.77814	0.000595366	0.00158508	WP_073208432.1	tetratricopeptide repeat protein
1735	RS14735	1.24308	Up	0.191304	6.49791	8.14429e-11	3.25681e-10	296.889	125.184	1.23973	Up	3.60693	6.1609e-09	3.8448e-08	WP_073207008.1	cysteine hydrolase
1736	RS10185	-1.04042	Down	0.169528	-6.13717	8.40049e-10	3.11609e-09	296.763	610.503	-1.03497	Down	4.68573	6.76585e-08	3.49886e-07	WP_034621391.1	nitrite reductase small subunit NirD
1737	RS09555	0.599688	no-diff	0.128737	4.65823	3.18945e-06	8.51866e-06	296.585	195.321	0.597803	no-diff	3.82116	0.00136946	0.00338832	WP_024425132.1	DUF896 domain-containing protein
1738	RS01290	1.11913	Up	0.199052	5.62229	1.88439e-08	6.17854e-08	294.724	135.877	1.12187	Up	3.63305	1.15198e-07	5.59963e-07	WP_073203600.1	DUF5301 domain-containing protein
1739	RS08410	-1.24025	Down	0.125556	-9.87801	5.18533e-23	5.181e-22	294.205	695.349	-1.24059	Down	4.81626	1.19957e-11	1.22798e-10	WP_044330437.1	hypothetical protein
1740	RS12040	-1.9629	Down	0.145644	-13.4774	2.12429e-41	6.24576e-40	293.42	1143.65	-1.96906	Down	5.35691	9.52124e-20	4.56628e-18	WP_024422953.1	YqhV family protein
1741	RS12855	-0.972357	no-diff	0.16844	-5.77272	7.80015e-09	2.65961e-08	293.372	575.612	-0.96427	no-diff	4.62485	4.55255e-07	2.01243e-06	WP_073206420.1	amino acid ABC transporter substrate-binding protein
1742	RS09740	-0.563747	no-diff	0.103696	-5.43654	5.43238e-08	1.70481e-07	289.202	426.978	-0.563101	no-diff	4.35394	0.000973641	0.00249175	WP_073205765.1	pyridoxal-phosphate dependent enzyme
1743	RS06875	0.854124	no-diff	0.130542	6.54293	6.0325e-11	2.43403e-10	288.297	159.189	0.850831	no-diff	3.68836	3.20732e-06	1.27099e-05	WP_073208298.1	molybdopterin-guanine dinucleotide biosynthesis protein B
1744	RS12850	-0.995985	no-diff	0.142731	-6.97804	2.99328e-12	1.32882e-11	286.061	570.76	-0.99093	no-diff	4.60562	5.98355e-08	3.12663e-07	WP_073206417.1	amino acid ABC transporter ATP-binding protein
1745	RS19260	0.607572	no-diff	0.126539	4.80145	1.57519e-06	4.3524e-06	285.434	187.074	0.608619	no-diff	3.76415	0.000655672	0.00173377	WP_024423898.1	PTS lactose/cellobiose transporter subunit IIA
1746	RS19800	0.690801	no-diff	0.178449	3.87114	0.000108326	0.000245307	285.336	176.381	0.687299	no-diff	3.73213	0.00106712	0.00271116	pseudogene	ribonuclease YeeF family protein
1747	RS18570	0.900563	no-diff	0.135066	6.66759	2.60037e-11	1.07833e-10	284.985	152.461	0.897254	no-diff	3.65596	1.15099e-06	4.82014e-06	WP_003215259.1	DUF1450 domain-containing protein
1748	RS10250	-0.476492	no-diff	0.1308	-3.64291	0.000269578	0.000584982	284.781	396.268	-0.477305	no-diff	4.28245	0.00867682	0.0180804	WP_073205918.1	glutamate-5-semialdehyde dehydrogenase
1749	RS09885	-1.98924	Down	0.176011	-11.3018	1.28609e-29	1.96307e-28	284.757	1131.53	-1.98945	Down	5.33185	4.82656e-19	2.01164e-17	WP_073208350.1	sugar ABC transporter permease
1750	RS09780	0.993805	no-diff	0.138567	7.172	7.39074e-13	3.42072e-12	282.057	141.3	0.995852	no-diff	3.60977	1.18417e-07	5.74206e-07	WP_073205781.1	TetR/AcrR family transcriptional regulator
1751	RS19525	0.626352	no-diff	0.135916	4.60837	4.05835e-06	1.0696e-05	280.958	181.588	0.625468	no-diff	3.73494	0.0008712	0.00225137	WP_073208013.1	MerR family transcriptional regulator
1752	RS15480	0.478106	no-diff	0.16369	2.92081	0.00349122	0.00651561	280.4	200.884	0.47029	no-diff	3.79186	0.023124	0.0435019	WP_034284303.1	GbsR/MarR family transcriptional regulator
1753	RS02985	0.559678	no-diff	0.146209	3.82792	0.000129229	0.00029026	279.881	189.734	0.563141	no-diff	3.75353	0.00234917	0.00553089	WP_073204067.1	hypothetical protein
1754	RS15975	0.439768	no-diff	0.15789	2.78528	0.00534823	0.00968405	279.753	206.128	0.439698	no-diff	3.80049	0.0200821	0.0382937	WP_024423320.1	Na+/H+ antiporter subunit G
1755	RS19150	-0.931252	no-diff	0.177101	-5.2583	1.45395e-07	4.41602e-07	278.889	532.285	-0.933578	no-diff	4.53132	4.82983e-06	1.83199e-05	WP_029707851.1	pectate lyase
1756	RS04015	-1.07014	Down	0.124577	-8.59022	8.68053e-18	5.79834e-17	277.343	582.631	-1.07101	Down	4.61337	2.33436e-09	1.60562e-08	WP_073204360.1	hypothetical protein
1757	RS11755	-0.947436	no-diff	0.126935	-7.46397	8.39515e-14	4.18242e-13	277.099	534.666	-0.948426	no-diff	4.53213	2.32883e-07	1.07562e-06	WP_034622356.1	PTS cellobiose transporter subunit IIC
1758	RS02485	0.529668	no-diff	0.180841	2.92892	0.00340144	0.00636793	276.048	191.28	0.522469	no-diff	3.74941	0.0118791	0.0239566	WP_047202005.1	holo-ACP synthase
1759	RS01275	0.570921	no-diff	0.190301	3.00009	0.00269902	0.00516341	275.879	185.515	0.562977	no-diff	3.73235	0.0107047	0.0218398	WP_073203595.1	MarR family transcriptional regulator
1760	RS17935	-1.39477	Down	0.111601	-12.4979	7.66781e-36	1.6771e-34	274.445	721.499	-1.39226	Down	4.82374	1.95738e-15	4.56853e-14	WP_024423662.1	GerAB/ArcD/ProY family transporter
1761	RS10815	-0.813579	no-diff	0.12812	-6.35015	2.1511e-10	8.35066e-10	272.938	479.985	-0.811589	no-diff	4.42334	3.73001e-06	1.45097e-05	WP_073206010.1	zinc-finger domain-containing protein
1762	RS01170	-0.454694	no-diff	0.200181	-2.27141	0.0231223	0.0373938	270.423	371.004	-0.447963	no-diff	4.19142	0.0293231	0.0535246	WP_073203556.1	ABC-2 transporter permease
1763	RS04805	-0.45097	no-diff	0.117699	-3.83157	0.000127327	0.000286345	265.328	362.77	-0.450312	no-diff	4.16363	0.00902145	0.0186778	WP_073204509.1	fluoride efflux transporter CrcB
1764	RS13805	2.2589	Up	0.304956	7.40728	1.2892e-13	6.34341e-13	264.693	55.3262	2.2513	Up	3.21736	5.61341e-15	1.19595e-13	WP_003216493.1	teichoic acid D-Ala incorporation-associated protein DltX
1765	RS15855	-0.722566	no-diff	0.123231	-5.8635	4.53212e-09	1.57679e-08	261.658	431.994	-0.723277	no-diff	4.30591	3.77603e-05	0.00012355	WP_044332463.1	YugE family protein
1766	RS18135	-0.683295	no-diff	0.119484	-5.71874	1.0732e-08	3.62483e-08	258.291	413.877	-0.686444	no-diff	4.26238	0.000115104	0.000347997	WP_024423697.1	MarR family transcriptional regulator
1767	RS00480	0.45236	no-diff	0.180648	2.50411	0.0122762	0.020919	258.199	188.657	0.457171	no-diff	3.6796	0.022566	0.0425895	WP_024425660.1	2-amino-4-hydroxy-6-hydroxymethyldihydropteridine diphosphokinase
1768	RS20115	0.924696	no-diff	0.165813	5.57675	2.45057e-08	7.87651e-08	255.965	134.572	0.924369	no-diff	3.49432	3.05191e-06	1.21556e-05	WP_073208186.1	alpha/beta hydrolase
1769	RS18050	-1.32217	Down	0.129282	-10.227	1.50095e-24	1.6515e-23	254.953	637.895	-1.32455	Down	4.66765	7.44757e-13	1.01455e-11	WP_024426311.1	Lrp/AsnC family transcriptional regulator
1770	RS08435	1.83115	Up	0.183317	9.98897	1.70336e-23	1.7457e-22	254.601	71.3277	1.8341	Up	3.2428	8.86108e-18	3.16558e-16	WP_008360380.1	class Ib ribonucleoside-diphosphate reductase assembly flavoprotein NrdI
1771	RS14995	-0.601737	no-diff	0.111122	-5.4151	6.12532e-08	1.91057e-07	254.222	385.055	-0.600949	no-diff	4.1901	0.000527873	0.00141507	WP_003217763.1	winged helix-turn-helix transcriptional regulator
1772	RS00940	-1.2774	Down	0.167234	-7.63839	2.19959e-14	1.14846e-13	251.24	609.364	-1.2817	Down	4.61713	3.51777e-10	2.72471e-09	WP_044333888.1	DUF2521 family protein
1773	RS01355	-3.16357	Down	0.182697	-17.3159	3.56748e-67	4.4126e-65	250.863	2249.18	-3.16051	Down	6.14613	6.48783e-35	1.08161e-32	WP_073203617.1	PTS fructose transporter subunit IIC
1774	RS02415	1.87836	Up	0.300257	6.25581	3.95448e-10	1.50421e-09	250.457	68.1476	1.88443	Up	3.2061	2.13862e-11	2.09143e-10	WP_073203936.1	dicarboxylate/amino acid:cation symporter
1775	RS01880	0.515992	no-diff	0.162315	3.17895	0.00147808	0.00293408	250.149	174.747	0.513898	no-diff	3.61394	0.0108159	0.0220154	WP_024424305.1	sporulation protein
1776	RS17370	-0.419149	no-diff	0.133111	-3.14887	0.00163903	0.00323032	249.95	334.074	-0.421706	no-diff	4.06239	0.0237862	0.0446039	WP_044334248.1	ATP phosphoribosyltransferase regulatory subunit
1777	RS01870	-0.54952	no-diff	0.141013	-3.89696	9.74093e-05	0.000221564	247.122	362.022	-0.54952	no-diff	4.11997	0.00259409	0.0060546	WP_073203730.1	DNA-entry nuclease
1778	RS04395	0.673616	no-diff	0.141175	4.77151	1.82853e-06	5.02217e-06	245.866	153.981	0.668673	no-diff	3.52882	0.000426069	0.00115813	WP_073204430.1	histidine phosphatase family protein
1779	RS17360	-0.487653	no-diff	0.13319	-3.66134	0.0002509	0.000546436	242.175	339.7	-0.489512	no-diff	4.05491	0.00718397	0.0152616	WP_044334250.1	histidinol dehydrogenase
1780	RS05335	-0.482968	no-diff	0.129102	-3.74098	0.000183303	0.000405369	240.819	336.316	-0.485796	no-diff	4.04556	0.00869524	0.018088	WP_073204652.1	MATE family efflux transporter
1781	RS04215	-1.64839	Down	0.125173	-13.1688	1.32623e-39	3.42245e-38	240.083	752.982	-1.6485	Down	4.81833	9.22057e-20	4.4835e-18	WP_024425210.1	hypothetical protein
1782	RS03995	0.835745	no-diff	0.1478	5.65458	1.56229e-08	5.17923e-08	240.048	134.293	0.830763	no-diff	3.43546	2.06166e-05	7.04183e-05	WP_024425245.1	hypothetical protein
1783	RS19250	0.651162	no-diff	0.134179	4.85295	1.2164e-06	3.39551e-06	238.436	151.574	0.64963	no-diff	3.48905	0.000391649	0.00106872	WP_073207950.1	glyoxalase
1784	RS11485	-0.555611	no-diff	0.193534	-2.87087	0.00409347	0.00757575	236.245	346.719	-0.562943	no-diff	4.06243	0.0112576	0.0228348	WP_073206168.1	MFS transporter
1785	RS01405	-0.505468	no-diff	0.225386	-2.24267	0.0249178	0.0400628	235.725	334.936	-0.508351	no-diff	4.02852	0.0279242	0.0512884	WP_024424392.1	PadR family transcriptional regulator
1786	RS07535	-0.565288	no-diff	0.1615	-3.50023	0.000464857	0.000983741	234.828	347.644	-0.569197	no-diff	4.05791	0.00395076	0.00883809	WP_073205130.1	orotidine-5'-phosphate decarboxylase
1787	RS11670	-0.406424	no-diff	0.114559	-3.54772	0.00038858	0.000826712	234.323	310.434	-0.406131	no-diff	3.9611	0.0188659	0.0362457	WP_073206206.1	DNA polymerase IV
1788	RS01095	0.599643	no-diff	0.184814	3.24457	0.00117629	0.00236909	232.542	153.209	0.59806	no-diff	3.47399	0.00362488	0.00816717	WP_073203525.1	DUF2200 domain-containing protein
1789	RS15940	-1.00652	Down	0.16522	-6.09199	1.11515e-09	4.08584e-09	229.081	460.716	-1.00469	Down	4.29502	1.31825e-07	6.3222e-07	WP_073207233.1	hypothetical protein
1790	RS06055	0.995857	no-diff	0.165447	6.0192	1.75278e-09	6.28724e-09	227.782	114.277	0.99451	no-diff	3.30697	5.16139e-07	2.26158e-06	WP_073204837.1	flagellin Hag
1791	RS03685	0.976821	no-diff	0.20338	4.80292	1.56365e-06	4.3278e-06	226.77	114.935	0.965501	no-diff	3.30977	3.04015e-05	0.000101175	WP_073208279.1	response regulator
1792	RS12195	1.07213	Up	0.231968	4.62187	3.80291e-06	1.00598e-05	225.979	107.182	1.06401	Up	3.27096	1.8225e-05	6.25548e-05	tRNA	tRNA-Gln
1793	RS19725	-0.532499	no-diff	0.151252	-3.52061	0.000430558	0.000913312	224.283	324.636	-0.533304	no-diff	3.9726	0.005534	0.0120563	WP_025093728.1	PadR family transcriptional regulator
1794	RS03730	-1.37286	Down	0.108363	-12.6691	8.76843e-37	1.99066e-35	223.558	578.476	-1.37209	Down	4.51115	5.63644e-15	1.19595e-13	WP_073204262.1	acylphosphatase
1795	RS01715	-1.18131	Down	0.127086	-9.29539	1.4667e-20	1.23499e-19	223.186	506.071	-1.17726	Down	4.37496	1.83426e-11	1.7988e-10	WP_073203699.1	hypothetical protein
1796	RS18815	1.00594	Up	0.186069	5.40626	6.43539e-08	2.0038e-07	221.881	110.146	0.998491	no-diff	3.26627	4.93323e-06	1.86716e-05	WP_073207825.1	glycosyltransferase family 2 protein
1797	RS10590	-0.493966	no-diff	0.214157	-2.30656	0.0210796	0.0343538	221.597	312.397	-0.495245	no-diff	3.93252	0.0272329	0.0502596	WP_065214722.1	YozD family protein
1798	RS06080	-0.455081	no-diff	0.116619	-3.90227	9.52934e-05	0.000217303	221.437	303.009	-0.45467	no-diff	3.9081	0.0104467	0.0213383	WP_024426773.1	ImmA/IrrE family metallo-endopeptidase
1799	RS19825	0.614391	no-diff	0.224261	2.73962	0.00615106	0.0110209	221.348	144.29	0.608293	no-diff	3.39894	0.00868129	0.0180804	WP_145925730.1	hypothetical protein
1800	RS07580	1.11819	Up	0.212469	5.26284	1.4185e-07	4.31199e-07	220.911	101.48	1.11352	Up	3.22431	1.0717e-06	4.50421e-06	WP_044330713.1	precorrin-2 dehydrogenase
1801	RS02965	0.464124	no-diff	0.131605	3.52664	0.000420861	0.000893272	220.901	159.936	0.457255	no-diff	3.45699	0.0123074	0.0247208	WP_044335686.1	FMN-binding negative transcriptional regulator
1802	RS09975	-0.697204	no-diff	0.112622	-6.19063	5.99229e-10	2.25072e-09	220.396	356.702	-0.695864	no-diff	4.04202	6.19008e-05	0.000196299	WP_024427779.1	1-phosphofructokinase
1803	RS09620	-1.96518	Down	0.16128	-12.1849	3.74275e-34	7.17928e-33	220.101	859.934	-1.96091	Down	4.93701	3.76493e-23	2.80447e-21	WP_003211002.1	FbpB family small basic protein
1804	RS12150	-1.16807	Down	0.107976	-10.8179	2.83176e-27	3.72071e-26	217.618	488.309	-1.16798	Down	4.33167	2.23959e-11	2.178e-10	WP_024422974.1	YqzE family protein
1805	RS18010	-1.90502	Down	0.147564	-12.9098	3.96521e-38	9.41934e-37	207.801	778.054	-1.90252	Down	4.80493	2.06508e-24	1.68136e-22	WP_073207671.1	D-ribose pyranase
1806	RS17895	0.576831	no-diff	0.17485	3.299	0.000970291	0.00197864	207.166	138.5	0.568208	no-diff	3.32255	0.00803658	0.0169494	WP_073207635.1	sugar ABC transporter substrate-binding protein
1807	RS09545	0.855938	no-diff	0.185712	4.60895	4.04699e-06	1.06739e-05	207.106	114.441	0.849791	no-diff	3.21972	4.61339e-05	0.000149274	WP_024425130.1	cell division suppressor protein YneA
1808	RS17640	0.972301	no-diff	0.256711	3.78753	0.000152154	0.000339625	206.934	105.217	0.964685	no-diff	3.17652	0.000165129	0.000486324	WP_073207592.1	flagellar protein FlaG
1809	RS17645	0.569398	no-diff	0.146472	3.88743	0.000101313	0.00022986	204.875	137.841	0.566525	no-diff	3.30492	0.00262108	0.00610132	WP_060698451.1	carbon storage regulator CsrA
1810	RS04180	-1.28216	Down	0.227603	-5.63334	1.7675e-08	5.81121e-08	204.75	498.065	-1.29255	Down	4.33024	8.04404e-08	4.06968e-07	WP_073204402.1	sigma-70 family RNA polymerase sigma factor
1811	RS01135	0.722722	no-diff	0.197075	3.66725	0.000245174	0.000534614	204.208	123.829	0.723204	no-diff	3.24449	0.000680164	0.00179311	WP_073203538.1	ABC transporter ATP-binding protein
1812	RS12340	-1.15637	Down	0.131706	-8.77992	1.63595e-18	1.16663e-17	200	444.614	-1.15907	Down	4.20055	3.83137e-10	2.94805e-09	WP_039180007.1	hypothetical protein
1813	RS08310	0.884322	no-diff	0.262514	3.36866	0.000755346	0.00156073	198.373	107.182	0.877147	no-diff	3.14765	0.000871353	0.00225137	WP_073205244.1	DUF3578 domain-containing protein
1814	RS01395	0.807526	no-diff	0.187729	4.30156	1.69597e-05	4.24229e-05	197.998	112.971	0.803523	no-diff	3.17166	0.000210068	0.000606805	WP_073203625.1	homocysteine S-methyltransferase
1815	RS17275	0.710408	no-diff	0.268146	2.64934	0.00806495	0.01416	197.652	120.751	0.695864	no-diff	3.20807	0.00862075	0.0179757	WP_073208413.1	carbonic anhydrase
1816	RS17905	-1.3978	Down	0.144373	-9.68184	3.60162e-22	3.44507e-21	197.027	519.475	-1.39539	Down	4.34765	2.08208e-14	3.9402e-13	WP_044333326.1	bifunctional 4-hydroxy-2-oxoglutarate aldolase/2-dehydro-3-deoxy-phosphogluconate aldolase
1817	RS09990	-0.782601	no-diff	0.114249	-6.84994	7.38816e-12	3.18909e-11	196.885	338.205	-0.780352	no-diff	3.93339	8.41598e-06	3.0724e-05	WP_073205841.1	DMT family transporter
1818	RS04060	1.17381	Up	0.25078	4.68061	2.86017e-06	7.68497e-06	196.047	86.6956	1.17064	Up	3.03513	2.50958e-06	1.00642e-05	WP_073204379.1	YnfA family protein
1819	RS15190	-1.83434	Down	0.190077	-9.65048	4.89238e-22	4.61815e-21	194.514	693.412	-1.84307	Down	4.66453	1.45507e-16	4.10823e-15	WP_034279395.1	hypothetical protein
1820	RS08425	0.753794	no-diff	0.26334	2.86244	0.00420397	0.007773	193.727	114.72	0.752556	no-diff	3.15556	0.00302775	0.00694889	WP_024424087.1	hypothetical protein
1821	RS17010	-0.458648	no-diff	0.169255	-2.7098	0.00673237	0.0119787	192.236	264.128	-0.464052	no-diff	3.71	0.023912	0.0447917	WP_025094039.1	ABC transporter ATP-binding protein
1822	RS06305	-0.690199	no-diff	0.142386	-4.84739	1.25098e-06	3.48932e-06	189.523	306.088	-0.688928	no-diff	3.82233	0.000178014	0.000520657	WP_073204910.1	YrzI family small protein
1823	RS13265	-0.707232	no-diff	0.151532	-4.66721	3.05323e-06	8.19143e-06	189.416	309.04	-0.712575	no-diff	3.83514	0.000352827	0.000971361	WP_034621107.1	carboxylating nicotinate-nucleotide diphosphorylase
1824	RS15670	0.52714	no-diff	0.158357	3.32881	0.000872175	0.00179078	188.717	130.721	0.521615	no-diff	3.20879	0.00854926	0.0178479	WP_024423266.1	helix-turn-helix domain-containing protein
1825	RS15000	-0.570241	no-diff	0.182889	-3.11797	0.00182102	0.00357331	188.045	279.331	-0.576458	no-diff	3.74433	0.00616039	0.0132642	WP_073207069.1	MFS transporter
1826	RS11240	-1.64495	Down	0.1252	-13.1385	1.97991e-39	5.03683e-38	187.61	587.028	-1.64558	Down	4.4622	3.07773e-19	1.34689e-17	WP_008344527.1	hypothetical protein
1827	RS11280	-1.39065	Down	0.148539	-9.36217	7.81123e-21	6.65532e-20	185.82	486.941	-1.38599	Down	4.25586	3.15533e-14	5.75355e-13	WP_024422820.1	DUF5359 family protein
1828	RS02745	0.431425	no-diff	0.151556	2.84663	0.00441841	0.00815688	185.564	137.258	0.42797	no-diff	3.21925	0.0249478	0.0464833	WP_073204016.1	hypothetical protein
1829	RS12820	-0.658436	no-diff	0.15481	-4.25318	2.10753e-05	5.21e-05	184.383	291.101	-0.662733	no-diff	3.76596	0.000693854	0.00182645	WP_073206412.1	hypothetical protein
1830	RS09965	-0.784837	no-diff	0.120417	-6.51768	7.14024e-11	2.86488e-10	183.607	315.805	-0.781922	no-diff	3.8335	1.09914e-05	3.90667e-05	WP_073205837.1	PTS sugar transporter subunit IIA
1831	RS04480	0.742957	no-diff	0.149492	4.96987	6.69989e-07	1.92877e-06	181.007	108.018	0.741913	no-diff	3.06409	0.000101281	0.000310222	WP_024425332.1	hypothetical protein
1832	RS10440	-0.601811	no-diff	0.198931	-3.02522	0.00248453	0.00477856	178.855	270.804	-0.602144	no-diff	3.68654	0.00598047	0.0129245	WP_024422683.1	hypothetical protein
1833	RS07080	0.907992	no-diff	0.227316	3.9944	6.48595e-05	0.000150974	176.985	94.3093	0.903856	no-diff	2.98034	0.000123387	0.000371755	WP_081372065.1	sigma-70 family RNA polymerase sigma factor
1834	RS05545	-1.23731	Down	0.130261	-9.49872	2.12486e-21	1.89129e-20	176.618	415.854	-1.23509	Down	4.07603	5.84417e-12	6.55783e-11	WP_024425054.1	competence protein ComG
1835	RS11825	-1.36593	Down	0.1203	-11.3544	7.05401e-30	1.09064e-28	175.617	452.569	-1.36408	Down	4.15932	9.69156e-15	1.98422e-13	WP_073206225.1	methylmalonyl-CoA epimerase
1836	RS05630	-1.02207	Down	0.123466	-8.27815	1.25098e-16	7.57987e-16	174.405	353.294	-1.02175	Down	3.91272	2.01479e-08	1.13955e-07	WP_044334753.1	hypothetical protein
1837	RS09940	0.656968	no-diff	0.164542	3.99271	6.53224e-05	0.000151953	174.155	110.121	0.650722	no-diff	3.04284	0.0013481	0.00334257	WP_024425198.1	hypothetical protein
1838	RS05920	1.06886	Up	0.219985	4.85878	1.1811e-06	3.30468e-06	174.021	82.6787	1.06471	Up	2.90166	4.85404e-06	1.83918e-05	WP_044335955.1	hypothetical protein
1839	RS07420	-2.29363	Down	0.274663	-8.3507	6.78598e-17	4.20403e-16	170.867	838.421	-2.28206	Down	4.83225	2.15967e-18	8.30879e-17	WP_024424246.1	PTS sorbitol transporter subunit IIC
1840	RS19285	1.77065	Up	0.266865	6.635	3.24505e-11	1.33333e-10	169.903	49.9546	1.7673	Up	2.68967	2.4545e-12	2.96317e-11	WP_073207961.1	hypothetical protein
1841	RS05995	-0.687162	no-diff	0.13235	-5.19199	2.08054e-07	6.2451e-07	169.758	272.579	-0.687209	no-diff	3.66125	0.000207359	0.000599473	WP_073204815.1	GNAT family N-acetyltransferase
1842	RS17620	1.22001	Up	0.235587	5.1786	2.23555e-07	6.68243e-07	169.166	72.3794	1.2045	Up	2.8185	4.80612e-07	2.11651e-06	WP_024426250.1	hypothetical protein
1843	RS12025	-1.64982	Down	0.189486	-8.70684	3.12471e-18	2.17215e-17	167.469	526.253	-1.64952	Down	4.30159	2.56577e-15	5.79534e-14	WP_003153142.1	stage III sporulation protein AC
1844	RS09815	0.500565	no-diff	0.177334	2.82272	0.00476184	0.00874589	167.199	118.039	0.490353	no-diff	3.04902	0.0192248	0.0369002	WP_073205795.1	DUF2651 family protein
1845	RS10125	-0.928347	no-diff	0.157541	-5.89272	3.79879e-09	1.33069e-08	166.363	316.882	-0.929224	no-diff	3.7876	1.99769e-06	8.19918e-06	WP_081372081.1	GtrA family protein
1846	RS08485	0.742977	no-diff	0.243047	3.05693	0.00223616	0.00433339	165.484	98.6295	0.738787	no-diff	2.93624	0.00231201	0.00545923	WP_073205277.1	ribonuclease YeeF family protein
1847	RS01110	0.72808	no-diff	0.160402	4.5391	5.64947e-06	1.46739e-05	163.166	98.4646	0.723202	no-diff	2.92545	0.000214157	0.000616582	WP_073203530.1	ABC transporter permease subunit
1848	RS19845	0.869257	no-diff	0.180838	4.80682	1.53351e-06	4.25093e-06	159.939	87.4427	0.866659	no-diff	2.84641	3.49825e-05	0.000115215	WP_041089480.1	hypothetical protein
1849	RS02660	0.731176	no-diff	0.214687	3.40577	0.00065977	0.00137194	159.159	96.0578	0.734001	no-diff	2.88819	0.000912397	0.00235048	WP_073203989.1	MerR family transcriptional regulator
1850	RS05935	1.00838	Up	0.246383	4.09272	4.26337e-05	0.000101816	157.943	78.2201	0.998985	no-diff	2.7846	6.85306e-05	0.000214795	WP_073204791.1	tetratricopeptide repeat protein
1851	RS12890	0.711715	no-diff	0.163664	4.34863	1.3699e-05	3.46043e-05	155.599	94.753	0.713259	no-diff	2.86305	0.000355892	0.000978773	WP_073206432.1	ABC transporter permease
1852	RS05870	1.33178	Up	0.249385	5.34025	9.28173e-08	2.85782e-07	155.115	61.3572	1.32481	Up	2.6648	2.36853e-07	1.08965e-06	WP_073204772.1	hypothetical protein
1853	RS14745	0.686081	no-diff	0.188852	3.6329	0.000280257	0.000606688	154.856	95.9697	0.675575	no-diff	2.86864	0.00195564	0.00469594	WP_024424843.1	hypothetical protein
1854	RS20155	-0.744447	no-diff	0.154817	-4.80857	1.52015e-06	4.21716e-06	154.377	258.844	-0.745567	no-diff	3.5635	0.000111469	0.000339054	WP_073208195.1	sigma-70 family RNA polymerase sigma factor
1855	RS01245	-0.708142	no-diff	0.169709	-4.17267	3.01045e-05	7.31351e-05	154.171	251.611	-0.7132	no-diff	3.54075	0.000582433	0.00155301	WP_073203584.1	MBL fold metallo-hydrolase
1856	RS11600	0.577351	no-diff	0.159953	3.60951	0.000306772	0.000660895	153.243	102.506	0.572732	no-diff	2.89239	0.00368584	0.00828781	WP_073206184.1	hypothetical protein
1857	RS01225	-0.893401	no-diff	0.148017	-6.03581	1.58171e-09	5.70785e-09	147.609	274.098	-0.899895	no-diff	3.59247	3.34505e-06	1.31732e-05	WP_003217059.1	metal-sensitive transcriptional regulator
1858	RS00925	-0.762452	no-diff	0.128282	-5.94354	2.78924e-09	9.84745e-09	146.376	247.936	-0.758799	no-diff	3.49525	2.24386e-05	7.62695e-05	WP_073203498.1	GNAT family N-acetyltransferase
1859	RS05915	0.895407	no-diff	0.229337	3.90433	9.44887e-05	0.000215605	146.069	78.2201	0.882526	no-diff	2.71495	0.000242279	0.000691858	WP_044335953.1	hypothetical protein
1860	RS11580	-1.77947	Down	0.136974	-12.9913	1.37074e-38	3.3448e-37	144.849	495.645	-1.77778	Down	4.18909	1.55304e-20	8.23817e-19	WP_024428058.1	YqzK family protein
1861	RS01280	1.1818	Up	0.186697	6.33001	2.45139e-10	9.44483e-10	139.849	61.749	1.17864	Up	2.56064	1.27117e-08	7.51751e-08	WP_073203598.1	hypothetical protein
1862	RS00185	-0.799543	no-diff	0.340522	-2.348	0.0188747	0.0311085	139.305	242.805	-0.783751	no-diff	3.44078	0.0100164	0.0205434	rRNA	23S ribosomal RNA
1863	RS09360	1.0626	Up	0.276373	3.84479	0.000120654	0.000271851	138.981	66.2853	1.0493	Up	2.59068	9.06063e-05	0.000280471	WP_073205673.1	nuclear transport factor 2 family protein
1864	RS19265	0.878148	no-diff	0.186189	4.71644	2.40001e-06	6.49725e-06	135.632	73.823	0.885976	no-diff	2.6094	1.64671e-05	5.69053e-05	WP_024423899.1	PTS sugar transporter subunit IIB
1865	RS09420	-0.813641	no-diff	0.136931	-5.94196	2.81641e-09	9.93359e-09	133.41	234.508	-0.813167	no-diff	3.39583	9.9134e-06	3.55239e-05	WP_073205692.1	macro domain-containing protein
1866	RS12750	0.560454	no-diff	0.200335	2.79758	0.00514876	0.00936542	132.741	89.6853	0.556975	no-diff	2.69425	0.0107617	0.0219203	WP_073206392.1	delta-aminolevulinic acid dehydratase
1867	RS01335	-0.950272	no-diff	0.145326	-6.53892	6.19646e-11	2.49738e-10	130.732	252.726	-0.951855	no-diff	3.45313	5.24854e-07	2.29689e-06	WP_024424404.1	NAD(+)--rifampin ADP-ribosyltransferase
1868	RS03095	0.860825	no-diff	0.291317	2.95494	0.00312728	0.0059133	128.953	70.9097	0.853796	no-diff	2.55306	0.00227376	0.00538232	WP_041116052.1	hypothetical protein
1869	RS12730	0.651863	no-diff	0.196736	3.3134	0.000921707	0.00188493	128.243	81.324	0.645725	no-diff	2.61145	0.00290007	0.00667531	WP_024423060.1	hypothetical protein
1870	RS00515	1.19217	Up	0.445145	2.67816	0.00740284	0.0130808	127.533	55.6811	1.18149	Up	2.42422	0.00248026	0.00580829	tRNA	tRNA-Val
1871	RS20000	2.45723	Up	0.412688	5.95421	2.61323e-09	9.25337e-09	126.26	23.0958	2.48162	Up	2.14946	4.72005e-13	6.66327e-12	tRNA	tRNA-Lys
1872	RS16095	2.08385	Up	0.355627	5.85967	4.63793e-09	1.61204e-08	125.982	29.684	2.08159	Up	2.20583	3.31776e-11	3.15638e-10	WP_003213579.1	hypothetical protein
1873	RS11765	-0.567624	no-diff	0.150208	-3.77891	0.000157516	0.000350937	125.506	185.908	-0.569818	no-diff	3.16238	0.00307034	0.00703026	WP_024422905.1	PTS sugar transporter subunit IIB
1874	RS03065	0.686676	no-diff	0.188093	3.65073	0.000261494	0.000568473	124.807	77.3083	0.680834	no-diff	2.56195	0.00156909	0.00383616	WP_024424492.1	hypothetical protein
1875	RS01365	-3.59191	Down	0.160909	-22.3226	2.23081e-110	1.14313e-107	123.886	1493.91	-3.58356	Down	5.51733	4.80863e-56	8.41751e-53	WP_025092516.1	PTS sugar transporter subunit IIA
1876	RS19010	-0.73651	no-diff	0.220642	-3.33803	0.000843741	0.00173538	123.029	204.925	-0.7445	no-diff	3.2371	0.00155791	0.00381149	WP_073207868.1	CidB/LrgB family autolysis modulator
1877	RS15630	0.784512	no-diff	0.210393	3.72879	0.000192403	0.000424707	120.916	70.3898	0.789046	no-diff	2.48104	0.000283754	0.000799858	WP_073207189.1	phage portal protein
1878	RS08400	0.52886	no-diff	0.182246	2.90189	0.00370914	0.00690078	118.174	81.9058	0.533628	no-diff	2.54472	0.0101129	0.0207169	WP_073205258.1	TetR/AcrR family transcriptional regulator
1879	RS05175	0.562845	no-diff	0.18829	2.98924	0.0027967	0.00533889	118.103	79.9682	0.568768	no-diff	2.52882	0.00641442	0.0137772	WP_024425485.1	barnase inhibitor
1880	RS01955	0.479671	no-diff	0.175899	2.72696	0.00639206	0.0114128	118.025	84.5922	0.480559	no-diff	2.56218	0.0183325	0.0353425	WP_073203763.1	4'-phosphopantetheinyl transferase superfamily protein
1881	RS07800	0.617521	no-diff	0.194116	3.18119	0.0014667	0.00291471	117.775	76.5604	0.61233	no-diff	2.50399	0.00492122	0.0108292	WP_003211418.1	FlhB-like flagellar biosynthesis protein
1882	RS12725	0.536254	no-diff	0.178695	3.00094	0.00269144	0.00515166	117.198	80.5761	0.529796	no-diff	2.52902	0.0103998	0.0212549	WP_044332199.1	DUF3986 family protein
1883	RS09295	-1.89276	Down	0.232699	-8.13393	4.15592e-16	2.42789e-15	116.21	432.362	-1.88774	Down	3.9595	1.09026e-15	2.72642e-14	pseudogene	recombinase family protein
1884	RS06345	-0.695313	no-diff	0.354438	-1.96173	0.0497935	0.0749829	116.029	188.151	-0.699689	no-diff	3.12861	0.0286819	0.052546	WP_024424642.1	hypothetical protein
1885	RS20120	0.714635	no-diff	0.194562	3.67304	0.000239682	0.000523489	116.027	70.441	0.71133	no-diff	2.446	0.00109771	0.00277278	WP_064498621.1	YycC family protein
1886	RS10625	-2.92304	Down	0.48357	-6.04471	1.49675e-09	5.42307e-09	113.566	862.052	-2.92449	Down	4.797	2.5191e-19	1.11638e-17	WP_024422713.1	hypothetical protein
1887	RS07085	0.60307	no-diff	0.206389	2.922	0.00347789	0.00649412	111.57	73.5453	0.594381	no-diff	2.43484	0.00630865	0.0135584	WP_073205052.1	hypothetical protein
1888	RS01240	-0.623177	no-diff	0.175559	-3.54966	0.000385723	0.000821609	110.908	170.426	-0.628934	no-diff	3.01832	0.00278724	0.00643675	WP_024424423.1	hypothetical protein
1889	RS05550	-2.00431	Down	0.229185	-8.74539	2.22243e-18	1.56311e-17	109.792	441.117	-2.01051	Down	3.97439	3.86223e-16	1.04819e-14	WP_024425053.1	hypothetical protein
1890	RS17975	-0.842439	no-diff	0.179235	-4.7002	2.59905e-06	7.00435e-06	109.744	196.398	-0.849094	no-diff	3.13536	6.69902e-05	0.000210559	WP_007497520.1	poly-gamma-glutamate biosynthesis protein PgsC
1891	RS06520	-0.439601	no-diff	0.156556	-2.80795	0.00498579	0.00909665	109.244	148.116	-0.441674	no-diff	2.88729	0.0198135	0.0378848	WP_061109754.1	2-hydroxy-3-keto-5-methylthiopentenyl-1-phosphate phosphatase
1892	RS17365	-0.444992	no-diff	0.163829	-2.71619	0.00660371	0.0117673	107.93	147.064	-0.442481	no-diff	2.87182	0.0229985	0.0433123	WP_024427668.1	ATP phosphoribosyltransferase
1893	RS01430	0.658454	no-diff	0.208892	3.15212	0.00162089	0.0031981	103.018	65.209	0.644427	no-diff	2.30433	0.00380091	0.00851375	WP_034621634.1	hypothetical protein
1894	RS15420	-0.748507	no-diff	0.269817	-2.77413	0.00553496	0.0099919	102.98	173.428	-0.740783	no-diff	2.98313	0.00309955	0.00709169	rRNA	16S ribosomal RNA
1895	RS11760	-0.751425	no-diff	0.176579	-4.25547	2.08612e-05	5.16064e-05	102.867	173.48	-0.749179	no-diff	2.98563	0.000175094	0.000513405	WP_024422904.1	PTS lactose/cellobiose transporter subunit IIA
1896	RS10545	-0.907403	no-diff	0.150913	-6.01274	1.82411e-09	6.53003e-09	101.519	190.228	-0.910806	no-diff	3.06372	2.28608e-06	9.27411e-06	WP_024422700.1	DUF3311 domain-containing protein
1897	RS15795	-1.26525	Down	0.141345	-8.95148	3.50763e-19	2.64325e-18	100.342	240.766	-1.25895	Down	3.284	1.11887e-11	1.16236e-10	WP_024423289.1	hypothetical protein
1898	RS01360	-2.69206	Down	0.156813	-17.1673	4.66683e-66	5.39998e-64	96.7782	626.302	-2.69357	Down	4.35722	7.41131e-42	3.24337e-39	WP_024424400.1	PTS fructose transporter subunit IIB
1899	RS20225	-0.460558	no-diff	0.178654	-2.57793	0.0099394	0.0171654	95.4375	130.86	-0.46534	no-diff	2.70784	0.0255939	0.0475859	WP_024424061.1	hypothetical protein
1900	RS07545	-0.859784	no-diff	0.186761	-4.60366	4.15125e-06	1.09248e-05	91.909	167.082	-0.867118	no-diff	2.89417	2.89646e-05	9.6841e-05	WP_073205135.1	YezD family protein
1901	RS07415	-2.88205	Down	0.305545	-9.43248	4.00524e-21	3.47024e-20	88.4682	652.538	-2.86183	Down	4.38081	4.3818e-23	3.19598e-21	WP_024424247.1	glucitol operon activator protein (GutM)
1902	RS16195	-0.561258	no-diff	0.206814	-2.71383	0.00665094	0.0118455	78.5089	115.936	-0.557018	no-diff	2.49116	0.0110238	0.0223995	WP_073207271.1	hypothetical protein
1903	RS14955	0.538444	no-diff	0.235356	2.28778	0.0221502	0.035919	74.8836	51.3355	0.539933	no-diff	1.89982	0.0242501	0.0454009	WP_024424881.1	sporulation protein Cse60
1904	RS09470	-1.44733	Down	0.181298	-7.98315	1.4264e-15	8.04481e-15	68.0573	185.832	-1.44083	Down	2.8581	9.63697e-13	1.28285e-11	WP_073205702.1	VOC family protein
1905	RS04370	1.63591	Up	0.296153	5.52387	3.31615e-08	1.05452e-07	65.6737	21.0432	1.6419	Up	1.39697	1.49388e-09	1.06087e-08	tRNA	tRNA-Leu
1906	RS05185	-1.03418	Down	0.183763	-5.62779	1.82532e-08	5.99031e-08	65.3172	133.242	-1.02685	Down	2.51104	1.05339e-06	4.43259e-06	WP_044335801.1	hypothetical protein
1907	RS01235	0.918334	no-diff	0.303847	3.02235	0.0025082	0.00482149	64.6656	34.308	0.928511	no-diff	1.56749	0.000689625	0.00181669	WP_073203581.1	rhodanese-like domain-containing protein
1908	RS01115	1.17267	Up	0.264462	4.43417	9.24275e-06	2.37321e-05	63.5032	28.1886	1.17228	Up	1.47062	3.85964e-06	1.4931e-05	WP_073203533.1	RidA family protein
1909	RS15525	0.727963	no-diff	0.24358	2.9886	0.00280259	0.00534728	62.4889	37.7415	0.728047	no-diff	1.58373	0.00275682	0.00637914	WP_017367922.1	hypothetical protein
1910	RS17000	-0.814448	no-diff	0.20872	-3.9021	9.53622e-05	0.000217322	52.9013	93.0934	-0.816253	no-diff	2.08162	0.000200945	0.00058431	WP_044333909.1	hypothetical protein
1911	RS04175	-1.16955	Down	0.25715	-4.54812	5.41267e-06	1.41099e-05	49.9025	112.503	-1.1756	Down	2.22387	1.62523e-06	6.72567e-06	WP_073204399.1	YvrJ family protein
1912	RS00485	0.833679	no-diff	0.281336	2.96329	0.00304374	0.00576751	49.5107	27.7456	0.816511	no-diff	1.22863	0.00188014	0.00454584	WP_024425661.1	helix-turn-helix transcriptional regulator
1913	RS07075	0.755073	no-diff	0.350951	2.1515	0.0314366	0.0494575	42.5352	25.0857	0.733749	no-diff	1.05064	0.0124036	0.0248712	WP_073205049.1	hypothetical protein
1914	RS00055	-0.600028	no-diff	0.313616	-1.91326	0.0557153	0.0833059	39.2363	59.6721	-0.589668	no-diff	1.53438	0.0270119	0.0498886	rRNA	23S ribosomal RNA
1915	RS01145	0.990929	no-diff	0.409262	2.42126	0.0154668	0.0258887	36.4169	18.2184	0.984789	no-diff	0.769762	0.0019321	0.00465218	WP_073203542.1	HEAT repeat domain-containing protein
1916	RS20055	0.966894	no-diff	0.34192	2.82783	0.0046864	0.00862942	35.3461	18.0538	0.951108	no-diff	0.731982	0.00161397	0.00393763	WP_042968152.1	hypothetical protein
1917	RS15350	-0.62607	no-diff	0.258197	-2.42477	0.0153179	0.0256724	33.9328	52.3618	-0.627128	no-diff	1.33696	0.0123383	0.0247543	tRNA	tRNA-Ser
1918	RS04185	-1.52515	Down	0.387002	-3.94095	8.11605e-05	0.000187217	33.7959	97.604	-1.5288	Down	1.92853	1.50149e-06	6.24313e-06	WP_073204404.1	hypothetical protein
1919	RS00555	0.677051	no-diff	0.353016	1.9179	0.0551233	0.0825929	33.2611	20.879	0.685528	no-diff	0.743195	0.0231366	0.0435022	tRNA	tRNA-Ala
1920	RS19740	-0.877481	no-diff	0.359776	-2.43896	0.0147294	0.0247816	30.3338	55.8199	-0.889345	no-diff	1.33879	0.00274369	0.00635716	WP_003215336.1	helix-turn-helix transcriptional regulator
1921	RS19125	-0.580279	no-diff	0.285769	-2.03059	0.0422966	0.0647538	29.3558	44.0001	-0.57524	no-diff	1.12347	0.0273642	0.0504222	pseudogene	copper amine oxidase
1922	RS05845	0.787322	no-diff	0.478831	1.64426	0.100123	0.142234	25.1734	14.4807	0.799286	no-diff	0.32652	0.0258088	0.0479091	tRNA	tRNA-Val
1923	RS19985	1.08885	Up	0.494355	2.20256	0.0276259	0.0440028	22.8234	10.7438	1.05233	Up	0.146878	0.00406683	0.00907454	tRNA	tRNA-Phe
1924	RS00040	-0.697418	no-diff	0.366795	-1.90138	0.0572516	0.0853894	22.3528	36.3864	-0.687603	no-diff	0.805442	0.0209379	0.0397525	rRNA	16S ribosomal RNA
1925	RS17940	-1.73986	Down	0.394465	-4.41069	1.03044e-05	2.63261e-05	15.042	50.5368	-1.70919	Down	0.931335	3.44057e-08	1.85315e-07	WP_073207650.1	Ger(x)C family spore germination protein
Genes specificly expressed under Mn(II) stress
1926	RS15340		Up	2.94255	1.35229	0.176282	NA	3.40561	0						tRNA	tRNA-Asp
1927	RS08690		Up	3.9618	0.67909	0.497081	NA	1.3921	0						WP_073205357.1	hypothetical protein
1928	RS08830		Up	3.9618	0.67909	0.497081	NA	1.3921	0						WP_073205425.1	site-specific integrase
1929	RS19875		Up	3.9618	0.67909	0.497081	NA	1.3921	0						WP_073208112.1	ATP-binding cassette domain-containing protein
1930	RS13560		Up	3.9739	0.60417	0.545731	NA	1.14229	0						WP_073206656.1	hypothetical protein
1931	RS13925		Up	3.97668	0.58885	0.555962	NA	1.09201	0						WP_073206753.1	right-handed parallel beta-helix repeat-containing protein
1932	RS03720		Up	3.99456	0.50294	0.615007	NA	0.871228	0						WP_073204258.1	MFS transporter
1933	RS09140		Up	3.99456	0.50294	0.615007	NA	0.871228	0						WP_073205570.1	class 1b ribonucleoside-diphosphate reductase subunit beta
1934	RS13630		Up	3.99456	0.50294	0.615007	NA	0.871228	0						WP_073206690.1	non-ribosomal peptide synthetase
1935	RS05850		Up	3.99924	0.48335	0.628848	NA	0.820952	0						WP_081372061.1	tyrosine-type recombinase/integrase
1936	RS08550		Up	3.99924	0.48335	0.628848	NA	0.820952	0						WP_056704611.1	phage holin
1937	RS08700		Up	3.99924	0.48335	0.628848	NA	0.820952	0						WP_073205362.1	hypothetical protein
1938	RS19805		Up	3.99924	0.48335	0.628848	NA	0.820952	0						WP_073208092.1	restriction endonuclease
1939	RS13920		Up	4.03989	0.346086	0.729278	NA	0.571145	0						WP_073206750.1	phage baseplate upper protein
1940	RS04365		Up	4.03989	0.346086	0.729278	NA	0.571145	0						tRNA	tRNA-Cys
1941	RS08610		Up	4.03989	0.346086	0.729278	NA	0.571145	0						WP_073205325.1	hypothetical protein
1942	RS13540		Up	4.03989	0.346086	0.729278	NA	0.571145	0						WP_073206643.1	nuclease
1943	RS13985		Up	4.03989	0.346086	0.729278	NA	0.571145	0						WP_073206775.1	HK97 family phage prohead protease
1944	RS20010		Up	4.03989	0.346086	0.729278	NA	0.571145	0						WP_073208146.1	hypothetical protein
1945	RS09135		Up	4.03989	0.346086	0.729278	NA	0.571145	0						WP_073205567.1	hypothetical protein
1946	RS13930		Up	4.03989	0.346086	0.729278	NA	0.571145	0						WP_073206756.1	alkaline phosphatase
1947	RS14060		Up	4.03989	0.346086	0.729278	NA	0.571145	0						WP_073206812.1	hypothetical protein
1948	RS19885		Up	4.03989	0.346086	0.729278	NA	0.571145	0						WP_073208115.1	type I restriction endonuclease subunit R
1949	RS04300		Up	4.03989	0.346086	0.729278	NA	0.571145	0						tRNA	tRNA-Asn
1950	RS08570		Up	4.03989	0.346086	0.729278	NA	0.571145	0						WP_073205306.1	hypothetical protein
1951	RS08600		Up	4.03989	0.346086	0.729278	NA	0.571145	0						WP_073205321.1	helix-turn-helix transcriptional regulator
1952	RS08640		Up	4.03989	0.346086	0.729278	NA	0.571145	0						WP_081372068.1	hypothetical protein
1953	RS08885		Up	4.03989	0.346086	0.729278	NA	0.571145	0						WP_073208335.1	DUF1273 family protein
1954	RS08910		Up	4.03989	0.346086	0.729278	NA	0.571145	0						WP_073205456.1	hypothetical protein
1955	RS08925		Up	4.03989	0.346086	0.729278	NA	0.571145	0						WP_073205464.1	hypothetical protein
1956	RS08990		Up	4.03989	0.346086	0.729278	NA	0.571145	0						WP_073205496.1	hypothetical protein
1957	RS13880		Up	4.03989	0.346086	0.729278	NA	0.571145	0						WP_073206738.1	hypothetical protein
1958	RS13960		Up	4.03989	0.346086	0.729278	NA	0.571145	0						WP_073206768.1	HK97 gp10 family phage protein
1959	RS13980		Up	4.03989	0.346086	0.729278	NA	0.571145	0						WP_073206772.1	phage major capsid protein
1960	RS14055		Up	4.03989	0.346086	0.729278	NA	0.571145	0						WP_073206808.1	DUF1492 domain-containing protein
1961	RS14065		Up	4.03989	0.346086	0.729278	NA	0.571145	0						WP_073206815.1	hypothetical protein
1962	RS14095		Up	4.03989	0.346086	0.729278	NA	0.571145	0						WP_073206830.1	hypothetical protein
1963	RS14130		Up	4.03989	0.346086	0.729278	NA	0.571145	0						WP_017358222.1	hypothetical protein
1964	RS14160		Up	4.03989	0.346086	0.729278	NA	0.571145	0						WP_073206859.1	helix-turn-helix transcriptional regulator
1965	RS19840		Up	4.03989	0.346086	0.729278	NA	0.571145	0						WP_073208102.1	hypothetical protein
1966	RS19870		Up	4.03989	0.346086	0.729278	NA	0.571145	0						WP_041089473.1	hypothetical protein
1967	RS00045		Up	4.05024	0.317981	0.750499	NA	0.520869	0						tRNA	tRNA-Ile
1968	RS00175		Up	4.05024	0.317981	0.750499	NA	0.520869	0						tRNA	tRNA-Ile
1969	RS08980		Up	4.05024	0.317981	0.750499	NA	0.520869	0						WP_073205491.1	hypothetical protein
1970	RS03100		Up	4.05024	0.317981	0.750499	NA	0.520869	0						WP_073204095.1	sigma-70 family RNA polymerase sigma factor
1971	RS04715		Up	4.05024	0.317981	0.750499	NA	0.520869	0						WP_073208286.1	galactarate dehydratase
1972	RS04725		Up	4.05024	0.317981	0.750499	NA	0.520869	0						WP_073204491.1	glucarate dehydratase
1973	RS05610		Up	4.05024	0.317981	0.750499	NA	0.520869	0						WP_024426481.1	ABC transporter permease
1974	RS08870		Up	4.05024	0.317981	0.750499	NA	0.520869	0						WP_073205441.1	ribonuclease HI
1975	RS09065		Up	4.05024	0.317981	0.750499	NA	0.520869	0						WP_073205531.1	hypothetical protein
1976	RS09070		Up	4.05024	0.317981	0.750499	NA	0.520869	0						WP_073205534.1	hypothetical protein
1977	RS09080		Up	4.05024	0.317981	0.750499	NA	0.520869	0						WP_145925715.1	hypothetical protein
1978	RS09155		Up	4.05024	0.317981	0.750499	NA	0.520869	0						WP_073205577.1	hypothetical protein
1979	RS09230		Up	4.05024	0.317981	0.750499	NA	0.520869	0						WP_073205616.1	hypothetical protein
1980	RS09285		Up	4.05024	0.317981	0.750499	NA	0.520869	0						WP_073205646.1	hypothetical protein
1981	RS09375		Up	4.05024	0.317981	0.750499	NA	0.520869	0						WP_081372076.1	hypothetical protein
1982	RS09390		Up	4.05024	0.317981	0.750499	NA	0.520869	0						WP_131245214.1	hypothetical protein
1983	RS13370		Up	4.05024	0.317981	0.750499	NA	0.520869	0						WP_073206541.1	tetratricopeptide repeat protein
1984	RS13480		Up	4.05024	0.317981	0.750499	NA	0.520869	0						WP_073206609.1	hypothetical protein
1985	RS13550		Up	4.05024	0.317981	0.750499	NA	0.520869	0						WP_073206650.1	DNA primase
1986	RS13875		Up	4.05024	0.317981	0.750499	NA	0.520869	0						WP_035701812.1	recombinase family protein
1987	RS14050		Up	4.05024	0.317981	0.750499	NA	0.520869	0						WP_017358204.1	site-specific integrase
1988	RS15335		Up	4.05024	0.317981	0.750499	NA	0.520869	0						tRNA	tRNA-Phe
1989	RS13625		Up	4.05024	0.317981	0.750499	NA	0.520869	0						WP_073206687.1	cytochrome P450
Genes specificly expressed in the control group
1990	RS15315		Down	2.9522	-1.50658	0.131919	NA	0	3.43349						tRNA	tRNA-Asn
1991	RS05965		Down	3.60225	-1.13617	0.255887	NA	0	2.68558						WP_073204800.1	hypothetical protein
1992	RS15385		Down	3.9509	-0.991485	0.321449	NA	0	2.38142						tRNA	tRNA-Gly
1993	RS14025		Down	3.96087	-0.914292	0.360564	NA	0	1.93805						WP_073206793.1	hypothetical protein
1994	RS08940		Down	3.97104	-0.848779	0.396004	NA	0	1.63389						WP_073205472.1	hypothetical protein
[truncated: 2,458 more rows]
