# Supplementary material for: Manganese Stress Adaptation Mechanisms of Bacillus safensis Strain ST7 From Mine Soil
Source: Front Microbiol. 2021 Nov 25;12:758889. doi: 10.3389/fmicb.2021.758889 (PMC8656422; doi:10.3389/fmicb.2021.758889)
Supplement: Supplementary file 6 [file Table_5.xlsx]

## Sheet: Sheet2
Supplementary Tabel S5. The enriched KAAS pathways of DEGs with CPM larger than 1,000
Path_ID	KAAS Path	Up-regulated genes in exponential phase	Down-regulated genes in exponential phase	Up-regulated genes in statioinary phase	Down-regulated genes in statioinary phase	Hierarchy
00010	Glycolysis / Gluconeogenesis	2	5	5	1	A09100 Metabolism	B 09101 Carbohydrate metabolism
00020	Citrate cycle (TCA cycle)	12	3	5		A09100 Metabolism
00030	Pentose phosphate pathway	3	2	3		A09100 Metabolism
00040	Pentose and glucuronate interconversions	2	3	1		A09100 Metabolism
00051	Fructose and mannose metabolism	1	3	8	1	A09100 Metabolism
00052	Galactose metabolism	1		4		A09100 Metabolism
00053	Ascorbate and aldarate metabolism	1	1	1		A09100 Metabolism
00500	Starch and sucrose metabolism	2	4	5		A09100 Metabolism
00520	Amino sugar and nucleotide sugar metabolism	2	5	9	1	A09100 Metabolism
00562	Inositol phosphate metabolism	1		1		A09100 Metabolism
00620	Pyruvate metabolism	8	5	10		A09100 Metabolism
00630	Glyoxylate and dicarboxylate metabolism	8	4	7		A09100 Metabolism
00640	Propanoate metabolism	4	7	10		A09100 Metabolism
00650	Butanoate metabolism	4	5	6		A09100 Metabolism
00660	C5-Branched dibasic acid metabolism	3		1		A09100 Metabolism
00190	Oxidative phosphorylation	19	2	5	4	A09100 Metabolism	B 09102 Energy metabolism
00195	Photosynthesis	8			1	A09100 Metabolism
00680	Methane metabolism	3	2	2		A09100 Metabolism
00710	Carbon fixation in photosynthetic organisms	1		1	1	A09100 Metabolism
00720	Carbon fixation pathways in prokaryotes	12	2	4		A09100 Metabolism
00910	Nitrogen metabolism		2	2		A09100 Metabolism
00920	Sulfur metabolism		1	7		A09100 Metabolism
00061	Fatty acid biosynthesis	2	2	4		A09100 Metabolism	B 09103 Lipid metabolism
00071	Fatty acid degradation	2	3	4		A09100 Metabolism
00072	Synthesis and degradation of ketone bodies		1			A09100 Metabolism
00561	Glycerolipid metabolism	5	2	4		A09100 Metabolism
00564	Glycerophospholipid metabolism	3	3	3		A09100 Metabolism
00230	Purine metabolism	18	2	8	6	A09100 Metabolism	B 09104 Nucleotide metabolism
00240	Pyrimidine metabolism	5		2	1	A09100 Metabolism
00220	Arginine biosynthesis	1	2		1	A09100 Metabolism	B 09105 Amino acid metabolism
00250	Alanine, aspartate and glutamate metabolism	5	2	7	3	A09100 Metabolism
00260	Glycine, serine and threonine metabolism	11	1	6	2	A09100 Metabolism
00270	Cysteine and methionine metabolism	2	3	8	4	A09100 Metabolism
00280	Valine, leucine and isoleucine degradation	2	2	7		A09100 Metabolism
00290	Valine, leucine and isoleucine biosynthesis	4		1		A09100 Metabolism
00300	Lysine biosynthesis	1	2	1	3	A09100 Metabolism
00310	Lysine degradation	2	3	5	1	A09100 Metabolism
00330	Arginine and proline metabolism	1	1	6	1	A09100 Metabolism
00340	Histidine metabolism	1		1		A09100 Metabolism
00350	Tyrosine metabolism		1	1		A09100 Metabolism
00360	Phenylalanine metabolism		2			A09100 Metabolism
00380	Tryptophan metabolism	2	1	2		A09100 Metabolism
00400	Phenylalanine, tyrosine and tryptophan biosynthesis			2		A09100 Metabolism
00410	beta-Alanine metabolism	1	1	3		A09100 Metabolism	B 09106 Metabolism of other amino acids
00430	Taurine and hypotaurine metabolism				2	A09100 Metabolism
00450	Selenocompound metabolism			1	1	A09100 Metabolism
00460	Cyanoamino acid metabolism	1		2		A09100 Metabolism
00471	D-Glutamine and D-glutamate metabolism	1	2		3	A09100 Metabolism
00472	D-Arginine and D-ornithine metabolism		1			A09100 Metabolism
00473	D-Alanine metabolism	1	2		2	A09100 Metabolism
00480	Glutathione metabolism	1		1		A09100 Metabolism
00511	Other glycan degradation	1				A09100 Metabolism	B 09107 Glycan biosynthesis and metabolism
00531	Glycosaminoglycan degradation		1	1		A09100 Metabolism
00541	O-Antigen nucleotide sugar biosynthesis	2	3	2		A09100 Metabolism
00550	Peptidoglycan biosynthesis		7	5	4	A09100 Metabolism
00572	Arabinogalactan biosynthesis - Mycobacterium			1		A09100 Metabolism
00130	Ubiquinone and other terpenoid-quinone biosynthesis	2	1			A09100 Metabolism	B 09108 Metabolism of cofactors and vitamins
00670	One carbon pool by folate	5				A09100 Metabolism
00730	Thiamine metabolism	1		1	1	A09100 Metabolism
00740	Riboflavin metabolism	1		3		A09100 Metabolism
00760	Nicotinate and nicotinamide metabolism	2	2		1	A09100 Metabolism
00770	Pantothenate and CoA biosynthesis	3			1	A09100 Metabolism
00780	Biotin metabolism	2				A09100 Metabolism
00790	Folate biosynthesis	3				A09100 Metabolism
00830	Retinol metabolism		1			A09100 Metabolism
00860	Porphyrin and chlorophyll metabolism	1			1	A09100 Metabolism
00281	Geraniol degradation		1			A09100 Metabolism	B 09109 Metabolism of terpenoids and polyketides
00523	Polyketide sugar unit biosynthesis		1			A09100 Metabolism
00900	Terpenoid backbone biosynthesis	1			1	A09100 Metabolism
00903	Limonene and pinene degradation	1				A09100 Metabolism
00981	Insect hormone biosynthesis	1				A09100 Metabolism
01053	Biosynthesis of siderophore group nonribosomal peptides	4				A09100 Metabolism
01054	Nonribosomal peptide structures	3				A09100 Metabolism
00261	Monobactam biosynthesis		1		3	A09100 Metabolism	B 09110 Biosynthesis of other secondary metabolites
00311	Penicillin and cephalosporin biosynthesis				1	A09100 Metabolism
00521	Streptomycin biosynthesis		1			A09100 Metabolism
00966	Glucosinolate biosynthesis	1				A09100 Metabolism
00997	Biosynthesis of various secondary metabolites - part 3	1				A09100 Metabolism
00998	Biosynthesis of various secondary metabolites - part 2	5				A09100 Metabolism
00362	Benzoate degradation	1	1			A09100 Metabolism	B 09111 Xenobiotics biodegradation and metabolism
00625	Chloroalkane and chloroalkene degradation	1	1			A09100 Metabolism
00626	Naphthalene degradation		1			A09100 Metabolism
00627	Aminobenzoate degradation		2			A09100 Metabolism
00980	Metabolism of xenobiotics by cytochrome P450		1			A09100 Metabolism
00982	Drug metabolism - cytochrome P450		1			A09100 Metabolism
00970	Aminoacyl-tRNA biosynthesis				2	A09120 Genetic Information Processing	B 09122 Translation
03010	Ribosome	28	1		21	A09120 Genetic Information Processing
03013	RNA transport		1			A09120 Genetic Information Processing
03018	RNA degradation		1			A09120 Genetic Information Processing	B 09123 Folding, sorting and degradation
03060	Protein export	4				A09120 Genetic Information Processing
04122	Sulfur relay system	2				A09120 Genetic Information Processing
04141	Protein processing in endoplasmic reticulum		1			A09120 Genetic Information Processing
03030	DNA replication	1				A09120 Genetic Information Processing	B 09124 Replication and repair
03410	Base excision repair		1			A09120 Genetic Information Processing
03420	Nucleotide excision repair		1			A09120 Genetic Information Processing
03430	Mismatch repair	1			1	A09120 Genetic Information Processing
03440	Homologous recombination	2				A09120 Genetic Information Processing
03450	Non-homologous end-joining		1			A09120 Genetic Information Processing
02010	ABC transporters	20	5			A09130 Environmental Information Processing	B 09131 Membrane transport
02060	Phosphotransferase system (PTS)		6		1	A09130 Environmental Information Processing
03070	Bacterial secretion system	4				A09130 Environmental Information Processing
02020	Two-component system	24	10		5	A09130 Environmental Information Processing	B 09132 Signal transduction
04011	MAPK signaling pathway - yeast		1			A09130 Environmental Information Processing
04016	MAPK signaling pathway - plant		1			A09130 Environmental Information Processing
04066	HIF-1 signaling pathway		2		1	A09130 Environmental Information Processing
04068	FoxO signaling pathway		1			A09130 Environmental Information Processing
04080	Neuroactive ligand-receptor interaction		1			A09130 Environmental Information Processing	B 09133 Signaling molecules and interaction
04146	Peroxisome	1	4			A09140 Cellular Processes	B 09141 Transport and catabolism
02030	Bacterial chemotaxis	11	1		3	A09140 Cellular Processes	B 09142 Cell motility
02040	Flagellar assembly	24			3	A09140 Cellular Processes
04112	Cell cycle - Caulobacter	3	1			A09140 Cellular Processes	B 09143 Cell growth and death
04214	Apoptosis - fly		1			A09140 Cellular Processes
04216	Ferroptosis		1			A09140 Cellular Processes
02024	Quorum sensing	17	7			A09140 Cellular Processes	B 09145 Cellular community - prokaryotes
02025	Biofilm formation - Pseudomonas aeruginosa	1				A09140 Cellular Processes
02026	Biofilm formation - Escherichia coli	2	1			A09140 Cellular Processes
05111	Biofilm formation - Vibrio cholerae	1	1			A09140 Cellular Processes
04211	Longevity regulating pathway		1			A09150 Organismal Systems	B 09149 Aging
04212	Longevity regulating pathway - worm		1			A09150 Organismal Systems
04213	Longevity regulating pathway - multiple species		2			A09150 Organismal Systems
03320	PPAR signaling pathway		1			A09150 Organismal Systems	B 09152 Endocrine system
04621	NOD-like receptor signaling pathway	1	1			A09150 Organismal Systems
04910	Insulin signaling pathway	1				A09150 Organismal Systems
04920	Adipocytokine signaling pathway		1			A09150 Organismal Systems
04922	Glucagon signaling pathway		2			A09150 Organismal Systems
04979	Cholesterol metabolism		1			A09150 Organismal Systems
04964	Proximal tubule bicarbonate reclamation		1			A09150 Organismal Systems
04724	Glutamatergic synapse		1			A09150 Organismal Systems	B 09156 Nervous system
04727	GABAergic synapse		1			A09150 Organismal Systems
04626	Plant-pathogen interaction	2			1	A09150 Organismal Systems	B 09159 Environmental adaptation
04714	Thermogenesis		1			A09150 Organismal Systems
05200	Pathways in cancer	2				A09160 Human Diseases	B 09161 Cancer: overview
05204	Chemical carcinogenesis		1			A09160 Human Diseases
05206	MicroRNAs in cancer		1			A09160 Human Diseases
05230	Central carbon metabolism in cancer	1	3			A09160 Human Diseases
05211	Renal cell carcinoma	1				A09160 Human Diseases	B 09162 Cancer: specific types
05225	Hepatocellular carcinoma	1				A09160 Human Diseases
05010	Alzheimer disease				1	A09160 Human Diseases	B 09164 Neurodegenerative disease
05012	Parkinson disease		1			A09160 Human Diseases
05014	Amyotrophic lateral sclerosis		2			A09160 Human Diseases
05016	Huntington disease		1			A09160 Human Diseases
05020	Prion disease		1			A09160 Human Diseases
05022	Pathways of neurodegeneration - multiple diseases		2			A09160 Human Diseases
05418	Fluid shear stress and atherosclerosis	1	1			A09160 Human Diseases	B 09166 Cardiovascular disease
04934	Cushing syndrome	1				A09160 Human Diseases	B 09167 Endocrine and metabolic disease
05130	Pathogenic Escherichia coli infection				1	A09160 Human Diseases	B 09171 Infectious disease: bacterial
05131	Shigellosis	1				A09160 Human Diseases
05132	Salmonella infection	1	1		1	A09160 Human Diseases
05134	Legionellosis	2				A09160 Human Diseases
05150	Staphylococcus aureus infection	3				A09160 Human Diseases
05166	Human T-cell leukemia virus 1 infection		1			A09160 Human Diseases	B 09172 Infectious disease: viral
01501	beta-Lactam resistance	1	2			A09160 Human Diseases	B 09175 Drug resistance: antimicrobial
01502	Vancomycin resistance		2		3	A09160 Human Diseases
01503	Cationic antimicrobial peptide (CAMP) resistance	4	1			A09160 Human Diseases
01523	Antifolate resistance	4				A09160 Human Diseases
