# Supplementary material for: Manganese Stress Adaptation Mechanisms of Bacillus safensis Strain ST7 From Mine Soil
Source: Front Microbiol. 2021 Nov 25;12:758889. doi: 10.3389/fmicb.2021.758889 (PMC8656422; doi:10.3389/fmicb.2021.758889)
Supplement: Supplementary file 7 [file Table_6.xlsx]

## Sheet: Sheet1
Supplementary Table S6. The expressed genes involving in lignocellulose conversion in strain ST7
No.	Gene_ID	logFC	up/down	Mean (Mn(II) presence)	Mean (control)	FDR	Protein_ID	Product	Note	Reference	Expressed in growth phase
Cellulose degradation-ralated
1	RS08060	-2.88583	Down	1470.94	10873.2	2.03373e-13	WP_073205198.1	endoglucanase		Wendisch, et al., 2016	mid-exponential growth phase
1	RS08060	-2.28232	Down	68.2142	326.931	3.6503e-09	WP_073205198.1	endoglucanase		Wendisch, et al., 2016	stationary growth phase
2	RS03475	-0.634363	no-diff	895.988	1390.52	0.0135218	WP_024424565.1	6-phospho-beta-glucosidase		Wendisch, et al., 2016	mid-exponential growth phase
3	RS19810	-0.879649	no-diff	432.829	796.235	4.76362e-06	WP_024423996.1	6-phospho-beta-glucosidase		Wendisch, et al., 2016	mid-exponential growth phase
3	RS19810	0.902473	no-diff	212.54	114.612	0.0160371	WP_024423996.1	6-phospho-beta-glucosidase		Wendisch, et al., 2016	stationary growth phase
4	RS08065	-3.16384	Down	1497.18	13419.2	5.27322e-14	WP_073205200.1	glycoside hydrolase	similarity with B. pumilus cellobiohydrolase (AVG70970.1) is 98.57% (691/701)		mid-exponential growth phase
4	RS08065	-2.64942	Down	56.2673	353.945	1.03584e-11	WP_073205200.1	glycoside hydrolase	similarity with B. pumilus cellobiohydrolase (AVG70970.1) is 98.57% (691/701)		stationary growth phase
5	RS08075	-2.84639	Down	720.553	5183.09	2.3951e-13	WP_073205205.1	cellulase family glycosylhydrolase			mid-exponential growth phase
5	RS08075	-1.09257	Down	52.9201	110.386	0.0103164	WP_073205205.1	cellulase family glycosylhydrolase			stationary growth phase
6	RS19625	-0.575907	no-diff	614.086	915.476	0.00709175	WP_073208036.1	cellulase family glycosylhydrolase			mid-exponential growth phase
6	RS19625	1.08424	Up	547.462	262.854	0.00154909	WP_073208036.1	cellulase family glycosylhydrolase			stationary growth phase
7	RS11755	-0.947436	no-diff	277.099	534.666	1.07562e-06	WP_034622356.1	PTS cellobiose transporter subunit IIC			mid-exponential growth phase
7	RS11755	1.25496	Up	163.772	72.7906	0.00661038	WP_034622356.1	PTS cellobiose transporter subunit IIC			stationary growth phase
8	RS11760	-0.751425	no-diff	102.867	173.48	0.000513405	WP_024422904.1	PTS lactose/cellobiose transporter subunit IIA			mid-exponential growth phase
9	RS19260	0.607572	no-diff	285.434	187.074	0.00173377	WP_024423898.1	PTS lactose/cellobiose transporter subunit IIA			mid-exponential growth phase
10	RS18805	1.06649	Up	1323.85	631.914	5.37332e-06	WP_073207824.1	aldehyde dehydrogenase	to produce ethanol from cellulose	Mazzoli, 2020	mid-exponential growth phase
11	RS10445	2.99628	Up	115532	14485.2	6.52731e-15	WP_024422684.1	aldehyde dehydrogenase family protein	to produce ethanol from cellulose	Mazzoli, 2020	stationary growth phase
12	RS02655	-1.62491	Down	7.77678	24.6982	0.00342463	WP_073203987.1	NAD(P)-dependent alcohol dehydrogenase	to produce ethanol from cellulose	Mazzoli, 2020	stationary growth phase
13	RS15470	1.7375	Up	2323.8	697.122	1.14041e-10	WP_073207143.1	iron-containing alcohol dehydrogenase	to produce ethanol from cellulose	Mazzoli, 2020	mid-exponential growth phase
14	RS15820	-0.503477	no-diff	819.245	1161.18	0.0411624	WP_024423294.1	iron-containing alcohol dehydrogenase	to produce ethanol from cellulose	Mazzoli, 2020	mid-exponential growth phase
14	RS15820	-2.09632	Down	127.145	546.492	3.26892e-06	WP_024423294.1	iron-containing alcohol dehydrogenase	to produce ethanol from cellulose	Mazzoli, 2020	stationary growth phase
15	RS15825	-0.954837	no-diff	3483.94	6753.17	0.000401262	WP_024423295.1	iron-containing alcohol dehydrogenase	to produce ethanol from cellulose	Mazzoli, 2020	mid-exponential growth phase
16	RS16660	-1.71718	Down	209.636	694.653	1.2083e-06	WP_073207397.1	iron-containing alcohol dehydrogenase	to produce ethanol from cellulose	Mazzoli, 2020	stationary growth phase
17	RS14580	-0.635681	no-diff	4817.78	7485.14	0.0260732	WP_024424808.1	acetate kinase	to produce acetate from cellulose	Mazzoli, 2020	mid-exponential growth phase
18	RS18660	-0.667613	no-diff	3364.18	5343.51	0.017014	WP_024423792.1	phosphate acetyltransferase	to produce acetate from cellulose	Mazzoli, 2020	mid-exponential growth phase
19	RS01675	-0.761811	no-diff	1992.22	3372.66	0.050016	WP_025092786.1	L-lactate dehydrogenase	to produce lactate from cellulose	Mazzoli, 2020	stationary growth phase
hemiellulose degradation-ralated
1	RS08070	-2.70312	Down	761.666	4960.93	1.65997e-12	WP_073205203.1	glycoside hydrolase	belong to endo-1,4-beta-xylanase [EC:3.2.1.8] by KAAS		mid-exponential growth phase
1	RS08070	-2.62735	Down	26.9083	162.04	1.59399e-09	WP_073205203.1	glycoside hydrolase	belong to endo-1,4-beta-xylanase [EC:3.2.1.8] by KAAS		stationary growth phase
2	RS10280	-2.3568	Down	1871.12	9585.33	7.03336e-11	WP_044332956.1	glycoside hydrolase family 11 protein	belong to endo-1,4-beta-xylanase [EC:3.2.1.8] by KAAS		mid-exponential growth phase
2	RS10280	-4.57206	Down	80.7067	1913.21	7.92497e-33	WP_044332956.1	glycoside hydrolase family 11 protein	belong to endo-1,4-beta-xylanase [EC:3.2.1.8] by KAAS		stationary growth phase
3	RS09860	-3.81502	Down	4069.15	57273.5	4.09959e-16	WP_073205813.1	glucuronoxylanase	belong to glucuronoarabinoxylan endo-1,4-beta-xylanase [EC:3.2.1.136] by KAAS		mid-exponential growth phase
4	RS01805	-1.57952	Down	1490.31	4459.45	0.00013024	WP_073203723.1	acetylxylan esterase		Li, et al., 2020	stationary growth phase
5	RS19630	-0.829634	no-diff	1063.44	1890.35	0.00114021	WP_073208039.1	beta-galactosidase		Bissaro, et al., 2018	mid-exponential growth phase
5	RS19630	1.19564	Up	686.785	305.105	0.00372034	WP_073208039.1	beta-galactosidase		Bissaro, et al., 2018	stationary growth phase
6	RS14230	-0.839493	no-diff	5752.09	10292.9	0.0118531	WP_073206871.1	alpha-N-arabinofuranosidase		Li, et al., 2020	mid-exponential growth phase
lignin degradation-ralated
1	RS12870	-1.13014	Down	9206.91	20151.8	0.000105265	WP_024423090.1	manganese catalase	similarity with manganese peroxidase of B. altitudinis (SPR92995) is 97.83% (270/276)	Ogonda et al., 2021	mid-exponential growth phase
1	RS12870	-4.27361	Down	9.48718	188.287	1.50687e-14	WP_024423090.1	manganese catalase	similarity with manganese peroxidase of B. altitudinis (SPR92995) is 97.83% (270/276)	Ogonda et al., 2021	stationary growth phase
2	RS03010	1.71506	Up	7927.58	2414.67	0.00514049	WP_073204075.1	multicopper oxidase domain-containing protein	bacterial laccase. The similarity with cotA of B. pumilus is 98.43% (502/510)	Kumar, et al., 2016a	mid-exponential growth phase
2	RS03010	-6.11337	Down	160.979	11144.3	2.80436e-38	WP_073204075.1	multicopper oxidase domain-containing protein	bacterial laccase. The similarity with cotA of B. pumilus is 98.43% (502/510)	Kumar, et al., 2016a	stationary growth phase
Reference
Li, Y., Lei, L., Zheng, L., Xiao, X., Tang, H., & Luo, C. (2020). Genome sequencing of gut symbiotic Bacillus velezensis LC1 for bioethanol production from bamboo shoots. Biotechnol. Biofuels. 13, 34. doi: 10.1186/s13068-020-1671-9
Bissaro, B., Várnai, A., Røhr, Å. K., and Eijsink, V. (2018). Oxidoreductases and reactive oxygen species in conversion of lignocellulosic biomass. Microbiol. Mol. Biol. Rev. 82, e00029-18. doi: 10.1128/MMBR.00029-18
Kumar, S., Jain, K. K., Rani, S., Bhardwaj, K. N., Goel, M., and Kuhad, R. C. (2016a). In-vitro refolding and characterization of recombinant laccase (cotA) from Bacillus pumilus MK001 and its potential for phenolics degradation. Mol. Biotechnol. 58(12), 789–800. doi: 10.1007/s12033-016-9978-2
Mazzoli, R. (2020). Metabolic engineering strategies for consolidated production of lactic acid from lignocellulosic biomass. Biotechnol. Appl. Biochem. 67, 61-72. doi:10.1002/bab.1869
Ogonda, L. A., Saumonneau, A., Dion, M., Muge, E. K., Wamalwa, B. M., Mulaa, F. J., et al. (2021). Characterization and engineering of two new GH9 and GH48 cellulases from a Bacillus pumilus isolated from Lake Bogoria. Biotechnol. Lett. 43, 691–700. doi:10.1007/s10529-020-03056-z
Wendisch, V. F., Brito, L. F., Gil Lopez, M., Hennig, G., Pfeifenschneider, J., Sgobba, E., et al. (2016). The flexible feedstock concept in Industrial Biotechnology: Metabolic engineering of Escherichia coli, Corynebacterium glutamicum, Pseudomonas, Bacillus and yeast strains for access to alternative carbon sources. J. Biotechnol. 234, 139–157. doi: 10.1016/j.jbiotec.2016.07.022
